# Supplementary material for: Proteomic Analysis Identifies Potential Markers for Chicken Primary Follicle Development
Source: Animals (Basel). 2021 Apr 13;11(4):1108. doi: 10.3390/ani11041108 (PMC8069082; doi:10.3390/ani11041108)
Supplement: Supplementary file 1 [file animals-11-01108-s001.zip]

Archive with 4 entries (4 files):
- Table-S1(Biological Replicate 1).xlsx
- Table-S2(Biological Replicate 2).xlsx
- Table-S3(Biological Replicate 3).xlsx
- Table-S4 (List of Differentially Expressed Proteins.docx
