# Supplementary material for: Proteomic Analysis Identifies Potential Markers for Chicken Primary Follicle Development
Source: Animals (Basel). 2021 Apr 13;11(4):1108. doi: 10.3390/ani11041108 (PMC8069082; doi:10.3390/ani11041108)
Supplement: Supplementary file 1 [file animals-11-01108-s001.zip › Table-S1(Biological Replicate 1).xlsx]

## Sheet: Sheet1
Accession	Description	Score	Coverage	# Proteins	# Unique Peptides	# Peptides	# PSMs	127/(127+128+129)	127/(127+128+129) Count	127/(127+128+129) Variability [%]	128/(127+128+129)	128/(127+128+129) Count	128/(127+128+129) Variability [%]	129/(127+128+129)	129/(127+128+129) Count	129/(127+128+129) Variability [%]	-- invalid --	-- invalid -- Count	-- invalid -- Variability [%]	# AAs	MW [kDa]	calc. pI
F1NZ78	Alpha-enolase OS=Gallus gallus OX=9031 GN=ENO1 PE=3 SV=3 - [F1NZ78_CHICK]	300.863	72.35	16	2	24	111	0.759628	13	19.8784	0.91573	13	12.3337	1.4081	13	19.1752				434	47.2764	6.80029
P51913	Alpha-enolase OS=Gallus gallus OX=9031 GN=ENO1 PE=2 SV=2 - [ENOA_CHICK]	267.75	69.59	8	1	23	99	0.888211	1		0.805191	1		1.38849	1					434	47.2754	6.58057
F1NW43	Pyruvate kinase OS=Gallus gallus OX=9031 GN=PKM PE=3 SV=2 - [F1NW43_CHICK]	197.663	72.83	4	29	29	75	0.939624	75	32.287	0.932137	75	10.7013	1.19582	75	20.7203				530	57.8368	7.86963
P00356	Glyceraldehyde-3-phosphate dehydrogenase OS=Gallus gallus OX=9031 GN=GAPDH PE=2 SV=3 - [G3P_CHICK]	181.693	64.86	8	17	17	64	0.83785	63	39.4363	0.930134	63	10.9349	1.27666	63	28.2592				333	35.6813	8.54346
F1NJ08	Vimentin OS=Gallus gallus OX=9031 GN=VIM PE=3 SV=1 - [F1NJ08_CHICK]	174.305	59.35	21	22	26	62	0.935147	56	23.4904	0.971086	56	5.59287	1.12707	56	9.29348				460	53.1827	5.21143
A0A1L1S093	Endoplasmin OS=Gallus gallus OX=9031 GN=HSP90B1 PE=3 SV=1 - [A0A1L1S093_CHICK]	169.688	42.03	3	33	33	75	0.931344	74	32.0329	0.948486	74	9.75483	1.13982	74	26.7811				790	91.1571	5.05908
A0A1D5P198	Tubulin alpha chain OS=Gallus gallus OX=9031 GN=TUBA1A1 PE=3 SV=1 - [A0A1D5P198_CHICK]	155.661	51	19	6	18	57	0.818236	29	30.3148	1.01536	29	6.97255	1.13776	29	17.1747				451	50.1196	5.05908
F1NT57	Aldo-keto reductase family 1, member B10 (aldose reductase) OS=Gallus gallus OX=9031 GN=AKR1B10L1 PE=4 SV=2 - [F1NT57_CHICK]	152.529	70.39	4	9	22	65	0.558685	24	34.6062	1.06394	24	14.3154	1.18439	24	21.2286				331	37.0338	6.93213
F1NWP3	Heat shock cognate 71 kDa protein OS=Gallus gallus OX=9031 GN=HSPA8 PE=3 SV=1 - [F1NWP3_CHICK]	149.124	45.2	6	13	25	61	0.899826	32	36.8997	0.945852	32	8.84231	1.15778	32	19.6115				646	70.8272	5.51611
F1NW23	Clathrin heavy chain OS=Gallus gallus OX=9031 GN=CLTC PE=3 SV=2 - [F1NW23_CHICK]	139.991	33.31	3	22	44	67	1.08807	35	16.4433	0.927127	35	9.30482	1.0262	35	24.7307				1675	191.489	5.74463
A0A1D5P5R0	Heat shock protein HSP 90-alpha OS=Gallus gallus OX=9031 GN=HSP90AA1 PE=3 SV=1 - [A0A1D5P5R0_CHICK]	136.606	45.06	11	29	30	61	0.969477	53	27.2258	0.951661	53	9.56874	1.06151	53	23.9446				719	83.0101	5.12256
F1NYB1	Tubulin beta chain OS=Gallus gallus OX=9031 GN=TUBB4B PE=3 SV=3 - [F1NYB1_CHICK]	135.507	55.06	12	2	17	53	0.903584	9	23.8868	1.00987	9	4.51413	1.05674	9	24.3535				445	49.843	4.85596
A0A1L1RVT1	Creatine kinase B-type OS=Gallus gallus OX=9031 GN=CKB PE=3 SV=1 - [A0A1L1RVT1_CHICK]	131.586	55.68	4	14	15	51	0.803176	48	36.5956	0.980258	48	10.8653	1.10013	48	26.616				352	39.4121	6.40479
P32882	Tubulin beta-2 chain OS=Gallus gallus OX=9031 PE=1 SV=1 - [TBB2_CHICK]	129.884	53.03	10	3	16	52	1.03267	14	21.1113	0.939293	14	4.91411	1.09393	14	15.7417				445	49.9209	4.89404
P09244	Tubulin beta-7 chain OS=Gallus gallus OX=9031 PE=2 SV=1 - [TBB7_CHICK]	128.488	55.18	4	3	17	48	0.730316	8	18.4319	0.968295	8	5.00561	1.28868	8	6.80577				444	49.639	4.89404
Q7SX63	Heat shock 70 kDa protein OS=Gallus gallus OX=9031 GN=HSP70 PE=3 SV=1 - [Q7SX63_CHICK]	122.851	39.91	2	12	24	49	0.89304	20	22.742	0.998758	20	9.07326	1.10194	20	21.2264				634	69.8698	5.85889
E1BT93	Uncharacterized protein OS=Gallus gallus OX=9031 GN=ALDH2 PE=3 SV=3 - [E1BT93_CHICK]	122.646	54.91	6	22	23	55	1.00672	50	32.6164	0.971076	50	9.69454	1.02114	50	23.2014				519	56.7549	7.79639
P60706	Actin, cytoplasmic 1 OS=Gallus gallus OX=9031 GN=ACTB PE=1 SV=1 - [ACTB_CHICK]	118.167	44.53	25	4	13	39	1.03801	15	29.7839	1.01471	15	6.26902	0.974452	15	29.49				375	41.7097	5.47803
F1NU17	Phosphoglycerate kinase OS=Gallus gallus OX=9031 GN=PGK1 PE=3 SV=1 - [F1NU17_CHICK]	112.081	46.76	5	18	18	49	0.952827	49	23.0416	0.984405	49	11.5128	0.987202	49	23.0146				417	44.6382	8.11865
Q90593	Endoplasmic reticulum chaperone BiP OS=Gallus gallus OX=9031 GN=HSPA5 PE=1 SV=1 - [BIP_CHICK]	107.425	51.23	2	26	29	55	1.13304	48	19.709	0.936368	48	7.1234	1.0044	48	15.6177				652	71.9743	5.22412
Q789A6	Myosin heavy chain 10 OS=Gallus gallus OX=9031 GN=MYH10 PE=2 SV=1 - [Q789A6_CHICK]	106.508	16.7	8	23	30	47	1.08815	38	18.2183	0.988432	38	5.09556	0.955302	38	20.9275				1976	228.897	5.50342
A0A1D5PU77	ATP synthase subunit beta OS=Gallus gallus OX=9031 GN=ATP5B PE=3 SV=1 - [A0A1D5PU77_CHICK]	100.588	44.09	6	17	17	38	0.979107	38	17.8608	1.00695	38	8.9791	1.00131	38	20.5849				533	56.5937	5.65576
R4GG24	Aldo-keto reductase family 1, member B1-like OS=Gallus gallus OX=9031 GN=AKR1B10L4 PE=4 SV=1 - [R4GG24_CHICK]	93.6712	31.65	18	1	13	41	0.977717	8	13.6164	1.01938	8	11.1802	1.04109	8	17.6961				316	35.7855	7.56201
Q5ZL72	60 kDa heat shock protein, mitochondrial OS=Gallus gallus OX=9031 GN=HSPD1 PE=1 SV=1 - [CH60_CHICK]	92.1339	38.74	2	18	18	40	0.880757	37	44.6771	0.991232	37	7.85189	1.16135	37	35.5383				573	60.9344	5.87158
A0A1D5PRS4	Glucose-6-phosphate isomerase OS=Gallus gallus OX=9031 GN=GPI PE=3 SV=1 - [A0A1D5PRS4_CHICK]	91.7859	39.02	5	19	19	38	0.982746	38	29.9614	0.99583	38	8.45796	1.05255	38	22.3935				551	61.7417	8.1333
Q5ZLP8	Insulin-like growth factor 2 mRNA-binding protein 3 OS=Gallus gallus OX=9031 GN=IGF2BP3 PE=2 SV=1 - [IF2B3_CHICK]	85.6575	38.53	9	17	20	39	0.92013	31	40.8944	0.980857	31	6.33731	1.08757	31	23.0609				584	64.3327	8.93896
F1NCZ2	Rab GDP dissociation inhibitor OS=Gallus gallus OX=9031 GN=GDI2 PE=3 SV=2 - [F1NCZ2_CHICK]	77.2215	53.79	5	13	19	36	1.08162	29	23.2906	0.981087	29	8.0958	0.879469	29	15.4455				448	50.6816	5.43994
P00940	Triosephosphate isomerase OS=Gallus gallus OX=9031 GN=TPI1 PE=1 SV=2 - [TPIS_CHICK]	76.5785	56.85	3	11	11	30	0.922612	30	20.2373	1.0544	30	6.57533	1.0474	30	21.8546				248	26.6038	7.1958
A0A1D5P3W9	Uncharacterized protein OS=Gallus gallus OX=9031 PE=4 SV=1 - [A0A1D5P3W9_CHICK]	75.8757	15.76	2	18	18	36	0.972173	36	24.2112	0.939416	36	8.19236	1.08691	36	18.5537				1275	142.522	8.55811
A0A1I7Q414	Actin, alpha skeletal muscle OS=Gallus gallus OX=9031 GN=ACTA1 PE=3 SV=1 - [A0A1I7Q414_CHICK]	75.3071	29.68	17	1	10	33	0.655477	9	14.894	0.989564	9	1.75581	1.30675	9	2.92144				374	41.5898	5.46533
Q8JG64	Protein disulfide-isomerase A3 OS=Gallus gallus OX=9031 GN=PDIA3 PE=2 SV=1 - [PDIA3_CHICK]	75.1684	38.42	1	18	18	36	0.938917	36	16.4926	0.946904	36	11.6161	1.11633	36	16.8556				505	56.1465	6.02393
P09102	Protein disulfide-isomerase OS=Gallus gallus OX=9031 GN=P4HB PE=1 SV=3 - [PDIA1_CHICK]	75.0561	35.34	6	17	17	33	0.952151	33	31.1183	0.952156	33	7.13815	1.05494	33	15.677				515	57.374	4.80518
F1P463	Cytosolic non-specific dipeptidase OS=Gallus gallus OX=9031 GN=CNDP2 PE=4 SV=1 - [F1P463_CHICK]	74.4081	35.79	3	16	16	30	0.875791	30	28.554	0.96104	30	9.56503	1.17369	30	15.3924				475	53.031	6.04932
F1NW97	Tubulin alpha chain OS=Gallus gallus OX=9031 GN=TUBA4B PE=3 SV=3 - [F1NW97_CHICK]	72.5206	40.4	5	1	13	27	1.10277	1		0.743207	1		1.30697	1					448	49.9624	5.05908
E1BZH3	Vesicle amine transport 1 like OS=Gallus gallus OX=9031 GN=VAT1L PE=4 SV=2 - [E1BZH3_CHICK]	71.8722	34.93	3	13	13	30	0.894297	30	21.7942	0.938098	30	7.47651	1.17345	30	18.6577				418	45.7961	5.09717
D0EKR3	Peptidyl-prolyl cis-trans isomerase OS=Gallus gallus OX=9031 GN=PPIA PE=2 SV=1 - [D0EKR3_CHICK]	70.8115	75.76	3	9	13	34	1.10228	20	32.3874	0.998694	20	12.1122	0.891281	20	9.06164				165	17.7987	8.08936
A0A1D5PKC8	Moesin OS=Gallus gallus OX=9031 GN=MSN PE=4 SV=1 - [A0A1D5PKC8_CHICK]	69.4042	35.17	4	15	21	35	0.928757	22	11.7253	0.928812	22	5.65913	1.13799	22	22.2086				580	68.3281	6.3667
A0A1L1RR33	Tubulin alpha chain OS=Gallus gallus OX=9031 GN=TUBA3E PE=3 SV=1 - [A0A1L1RR33_CHICK]	67.0766	39.86	8	3	11	28	1.08009	9	19.6102	1.09335	9	10.8933	0.855212	9	14.9693				414	46.1307	5.12256
A0A1D5P650	Clathrin heavy chain OS=Gallus gallus OX=9031 GN=CLTCL1 PE=3 SV=1 - [A0A1D5P650_CHICK]	66.3172	14.52	7	2	24	35	1.0744	3	11.5282	0.967927	3	5.21277	0.983007	3	4.29156				1921	218.748	6.29053
E1BVD1	Uncharacterized protein OS=Gallus gallus OX=9031 GN=AKR1B10L3 PE=4 SV=1 - [E1BVD1_CHICK]	62.7653	39.17	2	5	14	34	0.922986	5	53.8959	1.03011	5	8.70916	1.04333	5	25.5211				314	35.6403	7.85498
Q6B344	Annexin OS=Gallus gallus OX=9031 GN=ANXA6 PE=2 SV=1 - [Q6B344_CHICK]	57.7772	28.87	5	20	20	33	0.972728	31	14.8388	1.03347	31	7.63601	0.964075	31	11.6837				672	75.1794	5.8208
F1NBV0	Peroxiredoxin-6 OS=Gallus gallus OX=9031 GN=PRDX6 PE=4 SV=1 - [F1NBV0_CHICK]	57.6148	33.93	3	9	9	22	0.876869	22	31.8027	1.09077	22	13.738	0.923708	22	16.2834				224	25.06	6.37939
A0A1D5P5X9	Elongation factor 1-alpha OS=Gallus gallus OX=9031 GN=EEF1A1 PE=3 SV=1 - [A0A1D5P5X9_CHICK]	57.3873	43.3	21	13	13	21	0.820741	21	27.9311	1.01583	21	11.6154	1.15803	21	19.3394				448	48.6784	8.93896
A0A1D5PPF8	Heat shock protein family A (Hsp70) member 4 OS=Gallus gallus OX=9031 GN=HSPA4 PE=3 SV=1 - [A0A1D5PPF8_CHICK]	56.4971	28.69	1	18	20	35	1.10929	32	23.6129	0.959748	32	7.7863	0.990616	32	23.0639				840	94.1805	5.35107
P00337	L-lactate dehydrogenase B chain OS=Gallus gallus OX=9031 GN=LDHB PE=1 SV=3 - [LDHB_CHICK]	55.698	47.45	7	12	12	22	0.895679	22	22.595	1.03925	22	5.91874	1.08197	22	16.5583				333	36.295	7.43018
F1P269	ATP-citrate synthase OS=Gallus gallus OX=9031 GN=ACLY PE=3 SV=2 - [F1P269_CHICK]	55.2642	21.72	2	19	19	32	0.99238	32	27.84	0.972503	32	11.1327	1.06282	32	11.2228				1091	120.066	7.62061
A0A1D5PC92	Histone H2B OS=Gallus gallus OX=9031 GN=HIST1H2B5L PE=3 SV=1 - [A0A1D5PC92_CHICK]	55.1171	48.41	5	1	7	26	1.08062	10	26.4048	0.974772	10	10.4318	1.10396	10	25.6159				126	13.9195	10.2427
A0A1D5PXG2	Uncharacterized protein OS=Gallus gallus OX=9031 GN=TERAL1 PE=3 SV=1 - [A0A1D5PXG2_CHICK]	54.228	25.43	11	16	16	27	0.969321	24	31.5149	0.960174	24	9.26458	1.06228	24	27.6387				806	89.2547	5.26221
P13731	Serpin H1 OS=Gallus gallus OX=9031 GN=SERPINH1 PE=1 SV=2 - [SERPH_CHICK]	52.8738	27.9	1	8	8	18	0.890563	18	31.1586	1.02298	18	8.30656	1.07351	18	13.5855				405	45.6535	8.71924
P14105	Myosin-9 OS=Gallus gallus OX=9031 GN=MYH9 PE=2 SV=1 - [MYH9_CHICK]	51.1263	12.05	1	15	22	28	0.968921	19	24.761	1.0319	19	7.49816	1.00083	19	17.5148				1959	226.363	5.56689
A0A1D5PWP7	Protein disulfide-isomerase A4 OS=Gallus gallus OX=9031 GN=PDIA4 PE=3 SV=1 - [A0A1D5PWP7_CHICK]	49.7759	23.24	3	16	16	23	1.05874	23	14.8985	0.999485	23	7.07626	0.990037	23	12.8932				641	72.634	5.14795
A0A1D5PWZ1	Dynein cytoplasmic 1 heavy chain 1 OS=Gallus gallus OX=9031 GN=DYNC1H1 PE=4 SV=1 - [A0A1D5PWZ1_CHICK]	49.6489	12.02	4	41	41	48	0.977048	48	18.5228	0.989689	48	7.54156	1.07412	48	22.2387				4511	516.28	6.23975
E1BVT3	Malate dehydrogenase OS=Gallus gallus OX=9031 GN=MDH2 PE=3 SV=2 - [E1BVT3_CHICK]	49.3772	46.15	4	12	12	25	0.954224	25	11.9909	0.993143	25	6.80388	1.02885	25	21.4263				351	36.9445	8.55811
A0A1L1RVN1	Hsc70-interacting protein OS=Gallus gallus OX=9031 GN=ST13 PE=4 SV=1 - [A0A1L1RVN1_CHICK]	46.0172	24.91	3	6	6	18	1.04015	18	20.2161	0.985499	18	3.49146	1.03549	18	18.7205				265	29.5358	7.44482
Q5ZLG7	Solute carrier family 25 member 6 OS=Gallus gallus OX=9031 GN=SLC25A6 PE=2 SV=1 - [Q5ZLG7_CHICK]	44.7573	29.87	8	1	9	19	1.0693	1		0.983432	1		0.993975	1					298	32.7271	9.71533
F1NJ10	Solute carrier family 25 member 5 OS=Gallus gallus OX=9031 GN=SLC25A5 PE=3 SV=3 - [F1NJ10_CHICK]	44.4559	39.93	5	3	11	21	0.904526	3	27.8053	1.03652	3	3.71398	1.14478	3	5.03668				298	32.8431	9.75928
A0A1D5PGD5	Collagen alpha-3(VI) chain OS=Gallus gallus OX=9031 GN=COL6A3 PE=4 SV=1 - [A0A1D5PGD5_CHICK]	44.1195	8.76	3	21	21	29	1.10256	29	20.7503	1.00229	29	6.21205	0.923986	29	21.0495				3128	338.68	6.65381
A0A1L1RZ04	Uncharacterized protein OS=Gallus gallus OX=9031 GN=KRT6A PE=3 SV=1 - [A0A1L1RZ04_CHICK]	44.112	12.67	13	1	8	19	1.58721	1		0.762919	1		0.897339	1					521	56.8546	8.26514
A0A1D5PE33	RAB1A, member RAS oncogene family OS=Gallus gallus OX=9031 GN=RAB1B PE=4 SV=1 - [A0A1D5PE33_CHICK]	43.9259	44.39	24	6	8	18	0.770453	12	56.824	0.956742	12	4.71114	1.2221	12	26.6338				205	22.6934	6.21436
A0A1D5NTU8	Uncharacterized protein OS=Gallus gallus OX=9031 GN=KRT75L4 PE=3 SV=1 - [A0A1D5NTU8_CHICK]	43.6316	9.31	13	1	8	19	1.09303	3	16.0533	0.645702	3	12.3976	1.5377	3	7.43523				709	70.0449	7.1958
A0A1D5P3S4	ATP synthase subunit alpha OS=Gallus gallus OX=9031 GN=ATP5A1WL PE=3 SV=1 - [A0A1D5P3S4_CHICK]	42.7765	32.69	14	15	15	18	1.03872	18	18.1135	0.985416	18	10.2069	0.979624	18	18.2257				517	56.0585	8.5874
A0A1L1S046	Chaperonin containing TCP1 subunit 2 OS=Gallus gallus OX=9031 GN=CCT2 PE=3 SV=1 - [A0A1L1S046_CHICK]	41.9807	34.95	3	15	15	20	0.98018	19	20.0583	0.950924	19	8.43656	1.03162	19	22.0476				535	57.3791	6.27783
P62801	Histone H4 OS=Gallus gallus OX=9031 GN=H4-I PE=1 SV=2 - [H4_CHICK]	41.7438	46.6	2	6	6	18	1.13687	18	29.6173	1.06059	18	8.18473	0.876094	18	34.2336				103	11.3604	11.356
A0A1D5PDF1	Glutathione S-transferase OS=Gallus gallus OX=9031 GN=GST2L PE=3 SV=1 - [A0A1D5PDF1_CHICK]	41.6456	46.58	1	8	8	19	0.891046	19	21.0583	1.11623	19	5.89834	0.982408	19	21.1773				219	25.4328	7.29834
A0A1D5PZV6	Elongation factor 2 OS=Gallus gallus OX=9031 GN=EEF2 PE=4 SV=1 - [A0A1D5PZV6_CHICK]	40.8504	27.77	9	19	19	23	0.937231	23	16.4361	0.977296	23	10.0397	1.09203	23	18.5165				857	95.2409	6.7417
Q6PVZ5	Type II alpha-keratin IIA OS=Gallus gallus OX=9031 GN=KRT5 PE=2 SV=1 - [Q6PVZ5_CHICK]	40.8296	10.85	14	2	8	18	1.12846	3	15.4039	0.621916	3	5.51913	1.49015	3	14.799				599	62.4231	8.36768
P0C1H5	Histone H2B 7 OS=Gallus gallus OX=9031 GN=H2B-VII PE=1 SV=2 - [H2B7_CHICK]	40.6402	48.41	1	1	7	17	0.854252	1		0.950855	1		1.20947	1					126	13.9556	10.3159
Q5F411	Chaperonin containing TCP1 subunit 5 OS=Gallus gallus OX=9031 GN=CCT5 PE=2 SV=1 - [Q5F411_CHICK]	39.6775	18.11	3	9	9	19	0.925556	19	32.3899	1.00417	19	6.61146	0.99581	19	16.975				541	59.6769	5.74463
P17153	Annexin A5 OS=Gallus gallus OX=9031 GN=ANXA5 PE=1 SV=2 - [ANXA5_CHICK]	39.3668	40.81	3	14	14	21	0.948425	21	20.7541	1.06264	21	8.51571	0.938487	21	22.07				321	36.1756	5.8208
A0A146F0A0	Keratin, type II cytoskeletal cochleal OS=Gallus gallus OX=9031 GN=otokeratin PE=2 SV=1 - [A0A146F0A0_CHICK]	38.8638	14.43	15	1	8	20	1.07784	2	11.8412	0.882498	2	0.131389	1.12504	2	9.07719				492	53.7165	6.1001
A0A1L1RVM8	Voltage dependent anion channel 2 OS=Gallus gallus OX=9031 GN=VDAC2 PE=4 SV=1 - [A0A1L1RVM8_CHICK]	38.6587	30.55	21	8	8	20	1.01623	17	12.4345	0.991876	17	9.2086	0.962194	17	8.7079				275	29.3488	8.54346
F1NGS7	ADP ribosylation factor 4 OS=Gallus gallus OX=9031 GN=ARF4 PE=3 SV=3 - [F1NGS7_CHICK]	38.3866	34.44	3	2	5	15	0.948579	7	12.812	1.02788	7	7.45136	1.09354	7	13.3972				180	20.4996	5.68115
A0A1D5PLU7	Peptidyl-prolyl cis-trans isomerase OS=Gallus gallus OX=9031 GN=PPIB PE=3 SV=1 - [A0A1D5PLU7_CHICK]	37.7289	36.22	7	7	7	16	0.886585	16	24.3655	1.01338	16	5.31779	1.06077	16	16.8204				185	20.1734	8.86572
A0A1D5P8I7	Isocitrate dehydrogenase [NADP] OS=Gallus gallus OX=9031 GN=IDH2 PE=3 SV=1 - [A0A1D5P8I7_CHICK]	37.2924	20.84	1	9	9	16	1.01414	16	18.5808	1.0164	16	6.67604	0.956251	16	13.6991				451	50.5099	8.83643
P49702	ADP-ribosylation factor 5 OS=Gallus gallus OX=9031 GN=ARF5 PE=2 SV=2 - [ARF5_CHICK]	37.043	34.44	8	2	5	15	0.75984	7	34.1585	1.01729	7	3.85921	1.14882	7	20.9923				180	20.4666	6.56592
A0A1D5P0U5	Calreticulin OS=Gallus gallus OX=9031 GN=CALR PE=3 SV=2 - [A0A1D5P0U5_CHICK]	36.9295	31.78	2	11	11	18	1.04978	18	16.0838	0.98871	18	7.14928	0.948793	18	13.933				343	38.8746	4.58936
A0A1D5NWH9	Y-box binding protein 3 OS=Gallus gallus OX=9031 GN=YBX3 PE=4 SV=1 - [A0A1D5NWH9_CHICK]	35.1229	41.58	10	7	7	11	1.06241	11	18.1265	0.959188	11	3.04903	0.976367	11	12.5041				291	30.8247	9.81787
A0A1L1RQZ0	Ubiquitin carboxyl-terminal hydrolase OS=Gallus gallus OX=9031 GN=UCHL1 PE=3 SV=1 - [A0A1L1RQZ0_CHICK]	35.0501	38.25	4	8	8	12	1.01181	12	38.4849	0.984533	12	13.2161	1.02555	12	47.2417				217	24.2344	6.63916
E1BZ05	Desmin OS=Gallus gallus OX=9031 GN=DES PE=3 SV=3 - [E1BZ05_CHICK]	33.9605	32.11	6	13	15	20	1.01624	15	28.3051	1.01361	15	2.5748	1.00359	15	14.4504				464	53.4621	5.37646
A0A1L1RM78	Peptidyl-prolyl cis-trans isomerase OS=Gallus gallus OX=9031 GN=PPIA PE=3 SV=1 - [A0A1L1RM78_CHICK]	33.7667	77.33	2	1	5	15	1.27132	1		1.03074	1		0.767942	1					75	7.87366	8.33838
E1C6C1	Phosphatidylethanolamine binding protein 1 OS=Gallus gallus OX=9031 GN=PEBP1 PE=4 SV=1 - [E1C6C1_CHICK]	32.3748	41.71	3	6	6	13	1.17414	13	16.7546	0.981917	13	6.08343	0.946981	13	18.7439				187	20.9436	7.44482
Q5ZJ54	T-complex protein 1 subunit zeta OS=Gallus gallus OX=9031 GN=CCT6 PE=1 SV=3 - [TCPZ_CHICK]	32.1747	29.06	2	11	11	15	1.00048	14	27.2996	0.966914	14	3.89843	1.10379	14	16.6354				530	57.6085	6.81494
Q5ZMT0	14-3-3 protein epsilon OS=Gallus gallus OX=9031 GN=YWHAE PE=1 SV=1 - [1433E_CHICK]	31.9357	44.71	6	8	10	17	1.01327	11	21.9243	1.0422	11	9.15976	0.907921	11	10.0651				255	29.1554	4.7417
E1BT08	Heat shock protein 105 kDa OS=Gallus gallus OX=9031 GN=HSPH1 PE=3 SV=3 - [E1BT08_CHICK]	31.8941	16.24	3	9	11	19	0.954073	16	30.7752	1.00728	16	7.67231	1.0348	16	16.0392				856	95.9899	5.09717
A0A1D5NVU2	Uncharacterized protein OS=Gallus gallus OX=9031 GN=KRT75 PE=3 SV=1 - [A0A1D5NVU2_CHICK]	31.8354	8.21	4	1	5	13	1.47058	1		0.818568	1		0.910637	1					536	57.5687	5.96045
A0A1L1RV98	Rab GDP dissociation inhibitor beta OS=Gallus gallus OX=9031 GN=GDI2 PE=4 SV=1 - [A0A1L1RV98_CHICK]	30.5723	51.76	1	1	7	13	0.945342	6	4.51643	1.12299	6	1.22116	0.885168	6	2.54495				199	22.3822	5.03369
P0CB50	Peroxiredoxin-1 OS=Gallus gallus OX=9031 GN=PRDX1 PE=1 SV=1 - [PRDX1_CHICK]	29.3981	37.69	2	7	7	14	0.782592	14	38.8515	0.956399	14	10.9814	1.22527	14	26.9877				199	22.3005	8.104
Q9YGW6	Ezrin OS=Gallus gallus OX=9031 GN=EZR PE=2 SV=1 - [Q9YGW6_CHICK]	29.3237	15.38	1	3	9	16	0.867013	3	8.28688	0.975501	3	4.86174	0.826807	3	20.4812				585	69.3239	6.20166
R4GM10	Fructose-bisphosphate aldolase OS=Gallus gallus OX=9031 GN=ALDOC PE=3 SV=1 - [R4GM10_CHICK]	29.2324	33.79	2	8	9	13	1.11274	11	19.1592	0.989987	11	13.9261	0.89472	11	14.0738				364	39.336	6.63916
F1NGP9	Heat shock protein family E (Hsp10) member 1 OS=Gallus gallus OX=9031 GN=HSPE1 PE=3 SV=3 - [F1NGP9_CHICK]	29.0688	50	4	6	6	16	1.0491	16	16.3576	1.04012	16	7.39985	0.918292	16	20.3545				102	11.194	8.08936
P02263	Histone H2A-IV OS=Gallus gallus OX=9031 PE=1 SV=2 - [H2A4_CHICK]	28.8099	27.13	8	1	3	13	0.74623	7	44.3308	1.10541	7	9.87926	1.0878	7	9.83225				129	13.9319	10.9019
A0A1D5P5L5	Uncharacterized protein OS=Gallus gallus OX=9031 GN=LOC107048987 PE=4 SV=1 - [A0A1D5P5L5_CHICK]	28.6908	26.57	3	8	8	11	0.867858	11	35.3086	1.12749	11	11.6785	0.949223	11	14.893				271	30.2984	6.43018
A0A1D5P5F5	Uncharacterized protein OS=Gallus gallus OX=9031 PE=3 SV=1 - [A0A1D5P5F5_CHICK]	28.4167	13.06	9	1	4	12	1.12627	1		1.01799	1		0.900261	1					268	29.6973	6.45557
A0A1D5NT70	Uncharacterized protein OS=Gallus gallus OX=9031 GN=GSTAL1 PE=4 SV=1 - [A0A1D5NT70_CHICK]	27.8518	33.94	4	3	7	11	0.755008	5	19.8441	1.31703	5	20.1541	0.833947	5	28.2634				221	25.3306	8.646
Q9I8D6	T-complex protein 1 subunit delta OS=Gallus gallus OX=9031 GN=tcp-1 delta PE=2 SV=1 - [Q9I8D6_CHICK]	27.0802	22.39	6	10	10	13	1.02832	13	28.3939	0.931786	13	9.39968	1.12634	13	29.3787				536	57.7006	7.79639
P42558	GTP-binding nuclear protein Ran OS=Gallus gallus OX=9031 GN=RAN PE=2 SV=1 - [RAN_CHICK]	26.8969	35.65	4	6	6	14	1.18586	14	19.1631	0.993227	14	9.58883	0.844679	14	10.294				216	24.4117	7.88428
Q5ZLQ6	14-3-3 protein beta/alpha OS=Gallus gallus OX=9031 GN=YWHAB PE=2 SV=1 - [1433B_CHICK]	26.7912	19.26	4	1	5	11	1.06423	3	2.90953	1.02848	3	2.09041	0.934334	3	0.201791				244	27.8898	4.83057
P20785	Collagen alpha-1(VI) chain OS=Gallus gallus OX=9031 GN=COL6A1 PE=2 SV=1 - [CO6A1_CHICK]	26.7496	11.38	3	9	9	11	1.12822	11	29.005	1.00734	11	14.6224	0.881015	11	24.4208				1019	107.917	5.89697
P0CG62	Polyubiquitin-B OS=Gallus gallus OX=9031 GN=UBB PE=2 SV=1 - [UBB_CHICK]	26.5831	72.13	15	6	6	13	0.947809	13	28.2665	1.12478	13	12.3547	0.894592	13	8.50129				305	34.3475	7.53271
A0A1D5P2D9	T-complex protein 1 subunit gamma OS=Gallus gallus OX=9031 GN=CCT3 PE=3 SV=1 - [A0A1D5P2D9_CHICK]	26.5079	22.3	2	10	10	15	0.991231	15	20.9868	0.955785	15	5.72963	1.01172	15	12.1992				547	60.6365	7.09326
A0A1D5NW11	Keratin, type I cytoskeletal 19 OS=Gallus gallus OX=9031 GN=KRT19 PE=3 SV=1 - [A0A1D5NW11_CHICK]	26.0703	11.9	12	3	6	13	1.32257	6	6.05808	0.913648	6	4.56462	0.924187	6	4.51174				420	45.769	5.12256
A0A1D5PZJ4	T-complex protein 1 subunit theta OS=Gallus gallus OX=9031 GN=CCT8 PE=3 SV=1 - [A0A1D5PZJ4_CHICK]	25.6285	23.33	8	12	12	15	0.962063	15	17.5664	0.941493	15	7.2621	1.12969	15	19.2327				553	60.2157	5.68115
Q5ZMK3	Saccharopine dehydrogenase (putative) OS=Gallus gallus OX=9031 GN=SCCPDH PE=2 SV=1 - [Q5ZMK3_CHICK]	25.1426	20.28	3	7	7	14	0.990411	14	27.3571	0.987149	14	10.1891	0.954636	14	12.2457				434	46.8252	9.01221
A0A1L1RJ18	Nucleophosmin OS=Gallus gallus OX=9031 GN=NPM1 PE=4 SV=1 - [A0A1L1RJ18_CHICK]	24.836	26.86	4	8	8	13	1.00849	13	5.82088	0.975088	13	4.26543	0.97927	13	14.5354				283	31.3844	4.729
F1NQD9	Radixin OS=Gallus gallus OX=9031 GN=RDX PE=4 SV=3 - [F1NQD9_CHICK]	24.7959	10.63	2	1	7	14	1.26275	1		0.878894	1		0.989204	1					583	68.5703	6.3667
A0A1L1RRT9	14-3-3 protein zeta OS=Gallus gallus OX=9031 GN=YWHAZ PE=3 SV=1 - [A0A1L1RRT9_CHICK]	24.4217	35.27	7	4	6	12	0.945159	6	18.1936	1.02495	6	2.37687	1.11733	6	13.8875				224	25.2825	4.80518
R4GFW0	ELAV-like protein OS=Gallus gallus OX=9031 GN=ELAVL2 PE=3 SV=2 - [R4GFW0_CHICK]	24.4137	27.09	7	8	9	13	0.964897	12	20.9468	0.960795	12	8.04776	1.05387	12	9.35462				358	39.373	9.12939
Z4YJB8	Destrin OS=Gallus gallus OX=9031 GN=DSTN PE=3 SV=2 - [Z4YJB8_CHICK]	24.1112	43.03	3	6	7	14	1.03102	12	12.995	0.963543	12	14.1949	1.02152	12	12.3467				165	18.5195	7.91357
A0A1D5NYA8	DnaJ heat shock protein family (Hsp40) member A4 OS=Gallus gallus OX=9031 GN=DNAJA4 PE=3 SV=1 - [A0A1D5NYA8_CHICK]	23.8711	31.52	1	8	9	14	0.926295	11	15.3714	1.03736	11	7.06465	1.04549	11	26.2651				422	47.2828	6.78564
E1C0F3	RAB7A, member RAS oncogene family OS=Gallus gallus OX=9031 GN=RAB7A PE=4 SV=1 - [E1C0F3_CHICK]	23.3539	35.27	3	6	6	12	1.02686	12	19.4772	1.00283	12	6.57127	0.989839	12	10.4413				207	23.5329	6.69775
A0A1D5NYM1	ATP-dependent 6-phosphofructokinase OS=Gallus gallus OX=9031 GN=PFKP PE=3 SV=1 - [A0A1D5NYM1_CHICK]	23.3147	15.14	5	8	9	15	0.759941	14	47.1261	0.964487	14	4.32533	1.24905	14	22.8805				786	86.1597	7.38623
A0A1L1RQM3	Uncharacterized protein OS=Gallus gallus OX=9031 GN=ALDH9A1 PE=3 SV=1 - [A0A1L1RQM3_CHICK]	23.2377	17.7	3	8	8	13	0.906562	13	22.0864	1.00109	13	13.2295	0.931804	13	28.3775				514	56.0866	7.63525
F1NBG8	Spermine synthase OS=Gallus gallus OX=9031 GN=SMS PE=4 SV=3 - [F1NBG8_CHICK]	22.8126	25.07	2	8	8	12	0.782788	12	22.436	0.981819	12	6.48277	1.1901	12	9.77463				367	41.8842	5.35107
E1BRE9	Decorin OS=Gallus gallus OX=9031 GN=DCN PE=3 SV=2 - [E1BRE9_CHICK]	22.5619	16.53	4	5	5	8	1.18013	8	7.23137	0.999251	8	5.93411	0.894638	8	8.91116				357	39.6029	8.32373
F1NMY1	14-3-3 protein gamma OS=Gallus gallus OX=9031 GN=YWHAG PE=3 SV=3 - [F1NMY1_CHICK]	22.4735	18.22	5	1	5	9	1.21686	1		0.931689	1		0.950785	1					247	28.2849	4.89404
F1N8Y3	Carbonyl reductase OS=Gallus gallus OX=9031 GN=CBR1 PE=3 SV=1 - [F1N8Y3_CHICK]	22.3301	26.45	1	5	5	9	0.741787	9	17.9866	1.07865	9	3.10857	1.09791	9	7.9389				276	30.3068	8.04541
O42254	Insulin-like growth factor 2 mRNA-binding protein 1 OS=Gallus gallus OX=9031 GN=IGF2BP1 PE=1 SV=1 - [IF2B1_CHICK]	21.8051	11.11	2	3	6	10	0.992261	4	3.9349	1.04628	4	2.82418	0.959968	4	6.84157				576	63.2321	9.14404
A0A1L1RKK7	Peroxiredoxin 3 OS=Gallus gallus OX=9031 GN=PRDX3 PE=4 SV=1 - [A0A1L1RKK7_CHICK]	21.6059	22.06	4	4	4	10	0.885412	10	16.6895	1.08845	10	12.4667	1.01049	10	22.1515				204	22.4765	6.41748
F1NK96	Protein disulfide isomerase family A member 6 OS=Gallus gallus OX=9031 GN=PDIA6 PE=3 SV=1 - [F1NK96_CHICK]	21.4004	27.52	2	10	10	16	1.02022	16	21.8074	1.01476	16	5.42195	0.959308	16	16.8644				447	48.7574	5.18604
F1NBS9	Vesicle amine transport 1 OS=Gallus gallus OX=9031 GN=VAT1 PE=4 SV=3 - [F1NBS9_CHICK]	21.0407	19.46	1	4	4	8	0.928444	8	35.1789	1.02115	8	6.96795	1.0026	8	25.0759				257	27.854	5.99854
Q5ZMD1	14-3-3 protein theta OS=Gallus gallus OX=9031 GN=YWHAQ PE=1 SV=1 - [1433T_CHICK]	20.8047	20.41	6	2	5	9	1.0221	2	21.2542	1.14329	2	24.376	0.761675	2	29.2855				245	27.7647	4.77979
Q5ZKJ2	Tyrosine 3-monooxygenase/tryptophan 5-monooxygenase activation protein eta OS=Gallus gallus OX=9031 GN=YWHAH PE=2 SV=1 - [Q5ZKJ2_CHICK]	20.7543	16.6	4	1	4	8	0.738482	1		1.10756	1		1.07933	1					247	28.3241	4.89404
P07341	Fructose-bisphosphate aldolase B OS=Gallus gallus OX=9031 GN=ALDOB PE=3 SV=3 - [ALDOB_CHICK]	20.6243	24.73	1	6	7	10	0.96494	8	35.7261	0.924153	8	5.17304	1.04463	8	28.2652				364	39.2712	8.5874
P84172	Elongation factor Tu, mitochondrial (Fragment) OS=Gallus gallus OX=9031 GN=TUFM PE=1 SV=1 - [EFTU_CHICK]	20.5152	23.01	1	5	5	9	1.07075	9	19.398	1.05796	9	7.20513	0.871197	9	19.8964				352	38.2262	8.76318
F1NR44	Enoyl-CoA hydratase, short chain 1 OS=Gallus gallus OX=9031 GN=ECHS1 PE=3 SV=2 - [F1NR44_CHICK]	20.1754	32.23	2	7	7	9	1.11959	9	4.03668	1.02229	9	5.24975	0.87324	9	10.4575				301	31.5543	8.68994
A0A1L1RK25	Hydroxyacyl-CoA dehydrogenase trifunctional multienzyme complex subunit alpha OS=Gallus gallus OX=9031 GN=HADHA PE=3 SV=1 - [A0A1L1RK25_CHICK]	20.06	14.3	6	8	8	13	0.954802	11	19.1927	0.912111	11	9.37609	1.08602	11	9.14401				769	83.0195	9.1001
F1NJF0	Complement C1q binding protein OS=Gallus gallus OX=9031 GN=C1QBP PE=4 SV=2 - [F1NJF0_CHICK]	19.3954	24.64	1	4	4	8	0.881816	8	12.927	0.960409	8	8.9526	1.19634	8	11.4516				207	23.5325	4.4751
A0A0A0MQ61	Uncharacterized protein OS=Gallus gallus OX=9031 GN=GSTAL2 PE=4 SV=1 - [A0A0A0MQ61_CHICK]	19.3804	38.91	5	3	7	9	1.12336	3	37.4421	1.16687	3	11.7217	0.692231	3	11.7226				221	25.2064	8.22119
A0A1D5PY99	Nucleoside diphosphate kinase OS=Gallus gallus OX=9031 GN=NME2 PE=3 SV=1 - [A0A1D5PY99_CHICK]	19.221	63.93	11	7	7	8	1.03393	7	38.6395	1.01271	7	7.7343	0.965802	7	13.2983				122	13.6141	9.36377
A0A1D5PLK4	Collagen alpha-2(VI) chain OS=Gallus gallus OX=9031 GN=COL6A2 PE=4 SV=1 - [A0A1D5PLK4_CHICK]	19.2078	8.69	2	6	6	13	1.17897	13	18.5023	1.00221	13	6.05109	0.882094	13	24.4921				1001	107.366	5.88428
A0A1D5P470	Glutathione S-transferase OS=Gallus gallus OX=9031 GN=LOC107050491 PE=3 SV=1 - [A0A1D5P470_CHICK]	19.0611	33	3	5	5	10	0.853754	10	23.0484	1.09711	10	11.2992	0.926229	10	7.27995				200	23.622	8.49951
A0A1D5PBG4	Galectin OS=Gallus gallus OX=9031 GN=CG-16 PE=4 SV=1 - [A0A1D5PBG4_CHICK]	18.2616	36.09	2	4	4	8	1.04433	8	19.0806	0.991374	8	5.78607	0.975082	8	25.3984				133	14.7954	5.18604
F1P1A5	Transketolase OS=Gallus gallus OX=9031 GN=TKT PE=4 SV=2 - [F1P1A5_CHICK]	17.8436	15.15	2	10	10	12	1.1836	12	12.7302	0.985005	12	8.37845	0.891924	12	20.9623				627	68.4109	7.51807
A0A1D5PC23	Transaldolase OS=Gallus gallus OX=9031 GN=TALDO1 PE=3 SV=1 - [A0A1D5PC23_CHICK]	17.8107	20.18	3	7	7	10	1.12172	10	16.1411	1.04543	10	2.97234	0.87666	10	10.1081				337	37.5584	7.47412
F1NK38	T-complex protein 1 subunit eta OS=Gallus gallus OX=9031 GN=CCT7 PE=3 SV=3 - [F1NK38_CHICK]	17.7911	22.61	7	9	9	10	1.09443	10	16.9356	1.00408	10	6.75308	0.915864	10	10.5872				544	59.4208	6.31592
A0A1D5PMQ5	Uncharacterized protein OS=Gallus gallus OX=9031 GN=KRTC42L PE=3 SV=2 - [A0A1D5PMQ5_CHICK]	17.7837	5.81	4	1	4	8	1.64196	1		0.701872	1		0.94043	1					499	53.9651	4.98291
P18944	Cytochrome c oxidase subunit 2 OS=Gallus gallus OX=9031 GN=MT-CO2 PE=3 SV=1 - [COX2_CHICK]	17.7783	13.22	1	2	2	6	0.771947	6	22.6687	1.18568	6	6.9178	0.946265	6	20.1406				227	25.5519	4.71631
P02467	Collagen alpha-2(I) chain OS=Gallus gallus OX=9031 GN=COL1A2 PE=1 SV=3 - [CO1A2_CHICK]	17.4146	4.92	1	7	7	8	1.09245	8	10.0448	0.98246	8	4.19698	1.00878	8	10.5837				1363	128.916	9.20264
F1NZ86	Stress-70 protein, mitochondrial OS=Gallus gallus OX=9031 GN=HSPA9 PE=3 SV=1 - [F1NZ86_CHICK]	17.3921	9.78	3	6	6	8	0.904242	8	14.7563	0.937331	8	7.74607	1.18839	8	5.25544				675	73.1168	6.43018
A0A1L1RVU7	Uncharacterized protein OS=Gallus gallus OX=9031 GN=TPM3 PE=3 SV=1 - [A0A1L1RVU7_CHICK]	17.0938	31.05	19	5	10	11	1.10571	6	12.8308	0.996685	6	4.21006	0.969454	6	16.2563				248	29.0049	4.80518
Q5ZME1	Heterogeneous nuclear ribonucleoprotein A2/B1 OS=Gallus gallus OX=9031 GN=HNRNPA2B1 PE=2 SV=1 - [Q5ZME1_CHICK]	17.0304	11.17	1	3	3	10	0.996787	10	18.713	1.00058	10	5.15963	1.00081	10	7.98819				349	36.9624	8.646
A0A1D5PZ66	Aconitate hydratase, mitochondrial OS=Gallus gallus OX=9031 GN=ACO2 PE=3 SV=1 - [A0A1D5PZ66_CHICK]	16.7661	12.89	4	8	8	11	1.02494	11	37.5671	0.991497	11	8.80936	1.01027	11	21.1162				776	84.6254	7.21045
F1NYA9	Eukaryotic translation elongation factor 1 beta 2 OS=Gallus gallus OX=9031 GN=EEF1B2 PE=3 SV=1 - [F1NYA9_CHICK]	16.3947	41.96	3	5	8	13	0.999346	8	14.7067	0.975299	8	9.02893	1.05632	8	9.25354				224	24.7024	4.77979
F7AU58	Ras-related protein Rab-11B OS=Gallus gallus OX=9031 GN=RAB11B PE=4 SV=1 - [F7AU58_CHICK]	16.0882	28.44	3	5	5	8	0.820793	8	31.4975	1.02758	8	5.89259	1.15486	8	12.4385				218	24.4355	5.93506
F1NIM4	Peptidylprolyl isomerase OS=Gallus gallus OX=9031 GN=FKBP4 PE=4 SV=1 - [F1NIM4_CHICK]	15.9822	12.67	1	5	5	8	0.939967	8	17.2198	0.995834	8	5.54554	1.08793	8	10.1328				442	50.4135	5.68115
A0A1L1RZK2	Malate dehydrogenase OS=Gallus gallus OX=9031 GN=MDH1 PE=3 SV=1 - [A0A1L1RZK2_CHICK]	15.8668	28.89	6	6	6	8	1.00159	8	25.0976	0.995104	8	5.28063	1.00776	8	23.4658				270	29.5815	6.03662
F1N8Q1	Superoxide dismutase [Cu-Zn] OS=Gallus gallus OX=9031 GN=SOD1 PE=3 SV=2 - [F1N8Q1_CHICK]	15.8237	35.06	4	5	5	6	0.820672	6	13.2798	0.908731	6	10.8324	1.27088	6	25.1863				154	15.6797	6.59521
Q5ZL50	Profilin OS=Gallus gallus OX=9031 GN=PFN2 PE=2 SV=1 - [Q5ZL50_CHICK]	15.7451	22.14	1	3	3	7	0.761801	7	30.342	1.0089	7	7.11847	1.19217	7	5.02785				140	15.0363	6.99072
A0A1L1RPR4	Aspartate aminotransferase OS=Gallus gallus OX=9031 GN=GOT2 PE=4 SV=1 - [A0A1L1RPR4_CHICK]	15.3571	20.87	6	7	7	11	1.0091	11	23.9483	0.994213	11	6.27	0.9657	11	23.4938				345	38.6878	9.08545
E1C1Q2	Uncharacterized protein OS=Gallus gallus OX=9031 GN=MAP1B PE=4 SV=3 - [E1C1Q2_CHICK]	15.2681	9.77	1	8	8	9	1.03784	9	13.8191	0.95775	9	8.70922	1.0269	9	18.1959				1034	116.594	5.42725
Q98932	Ras-related protein Rab-5C OS=Gallus gallus OX=9031 GN=RAB5C PE=1 SV=1 - [RAB5C_CHICK]	14.8864	16.67	5	1	3	7	0.81249	1		1.1654	1		0.939288	1					216	23.5388	8.41162
F1NJC7	Retinal dehydrogenase 1 OS=Gallus gallus OX=9031 GN=ALDH1A1 PE=3 SV=2 - [F1NJC7_CHICK]	14.8805	8.45	4	3	4	7	0.890011	3	9.30073	0.966097	3	10.993	1.18794	3	1.78366				509	55.8016	7.56201
Q5ZMG9	T-complex 1 OS=Gallus gallus OX=9031 GN=TCP1 PE=2 SV=1 - [Q5ZMG9_CHICK]	14.8529	20.43	5	11	11	13	1.0754	13	10.6336	1.00897	13	8.14349	0.960755	13	10.3307				558	60.4286	5.88428
P13648	Lamin-A OS=Gallus gallus OX=9031 GN=LMNA PE=2 SV=1 - [LMNA_CHICK]	14.8341	4.11	1	4	4	6	0.979573	6	24.3752	1.03781	6	7.87991	0.931681	6	14.6914				657	73.1204	6.94678
Q5ZKB9	Probable ATP-dependent RNA helicase DDX6 OS=Gallus gallus OX=9031 GN=DDX6 PE=2 SV=1 - [DDX6_CHICK]	14.7832	21.74	3	8	8	10	0.946435	8	20.3517	0.925975	8	9.97239	1.08126	8	11.1869				483	54.3833	8.66064
E1BWJ7	Polyadenylate-binding protein OS=Gallus gallus OX=9031 GN=PABPC1L PE=3 SV=3 - [E1BWJ7_CHICK]	14.6572	13.61	3	5	8	10	0.719446	6	12.1779	0.90568	6	9.63036	1.29687	6	18.622				632	70.1539	9.53955
E1C5W9	Crystallin mu OS=Gallus gallus OX=9031 GN=CRYM PE=4 SV=1 - [E1C5W9_CHICK]	14.5943	30.57	5	7	7	10	0.99102	10	32.7867	0.940498	10	5.21041	1.04172	10	21.2507				314	33.0743	6.0874
Q5ZHW4	Ras-related protein Rab-5B OS=Gallus gallus OX=9031 GN=RAB5B PE=2 SV=1 - [RAB5B_CHICK]	14.5556	16.74	5	1	3	8	1.17584	2	18.9827	1.03052	2	13.3525	0.830069	2	2.28552				215	23.5998	8.1333
A0A1D5PAH2	Uncharacterized protein OS=Gallus gallus OX=9031 GN=LOC426023 PE=4 SV=1 - [A0A1D5PAH2_CHICK]	14.5091	14.29	5	3	3	7	0.882525	7	46.3539	1.0311	7	2.54108	1.1235	7	18.1199				301	31.9856	8.36768
A0A1D5NWQ8	Histone H2A OS=Gallus gallus OX=9031 GN=H2AFV PE=3 SV=1 - [A0A1D5NWQ8_CHICK]	14.3045	20.47	9	1	3	7	0.825266	1		0.997755	1		1.16606	1					127	13.3695	10.5796
F1NT20	Acetyl-CoA acetyltransferase 2 OS=Gallus gallus OX=9031 GN=ACAT2 PE=3 SV=2 - [F1NT20_CHICK]	14.1913	13.71	1	4	4	6	1.12449	6	27.6549	0.855661	6	27.0507	1.02421	6	16.1181				394	40.86	7.72314
A0A1D5PPL7	Uncharacterized protein OS=Gallus gallus OX=9031 GN=EEF1D PE=4 SV=2 - [A0A1D5PPL7_CHICK]	13.9685	26.39	1	1	5	9	1.18441	1		0.95569	1		0.942449	1					269	29.7319	4.84326
F1NTM7	Aspartate aminotransferase OS=Gallus gallus OX=9031 GN=GOT1 PE=4 SV=2 - [F1NTM7_CHICK]	13.784	16.26	2	7	7	9	1.11465	9	18.673	0.986659	9	10.7256	0.925691	9	19.0697				412	45.8792	8.11865
A0A1D5PLS2	Citrate synthase OS=Gallus gallus OX=9031 GN=CS PE=3 SV=1 - [A0A1D5PLS2_CHICK]	13.64	12.94	3	6	6	9	0.849443	9	30.5507	1.05805	9	19.4108	1.02845	9	9.58503				510	56.367	8.90967
A0A1D5P5Z4	Keratin, type I cytoskeletal 15 OS=Gallus gallus OX=9031 GN=KRT15 PE=3 SV=2 - [A0A1D5P5Z4_CHICK]	13.5197	8.16	13	2	4	7	1.2958	2	10.4431	0.800498	2	8.54197	1.06072	2	19.2524				429	47.8458	5.19873
A0A1D5PUJ4	Lysine--tRNA ligase OS=Gallus gallus OX=9031 GN=KARS PE=3 SV=1 - [A0A1D5PUJ4_CHICK]	13.3845	16.96	5	9	9	12	0.980533	12	25.3047	0.97346	12	14.1462	0.946983	12	19.9206				572	65.9383	6.39209
A0A1L1RNN7	DEAD-box helicase 17 OS=Gallus gallus OX=9031 GN=DDX17 PE=3 SV=1 - [A0A1L1RNN7_CHICK]	13.3806	10.86	6	3	4	7	0.799532	6	15.7691	1.08665	6	4.9927	1.03466	6	3.90197				405	46.1475	7.78174
F1NME1	Histone H1.11R OS=Gallus gallus OX=9031 GN=HIST1H111R PE=3 SV=1 - [F1NME1_CHICK]	13.3673	12.79	6	1	3	6	0.908044	1		1.05784	1		1.01594	1					219	21.8181	11.019
A0A1L1RUZ7	O-acyl-ADP-ribose deacylase 1 OS=Gallus gallus OX=9031 GN=OARD1 PE=4 SV=1 - [A0A1L1RUZ7_CHICK]	13.2254	22	2	3	3	6	0.785765	6	11.4891	1.05772	6	1.42883	1.10609	6	3.47401				150	16.7895	7.29834
A0A1L1RN08	Protein ERGIC-53 precursor OS=Gallus gallus OX=9031 GN=LMAN1 PE=4 SV=1 - [A0A1L1RN08_CHICK]	13.1211	10.74	3	6	6	7	1.07115	6	6.80546	1.00491	6	6.6608	1.03697	6	4.26133				503	56.4834	5.85889
F1NPJ2	Uncharacterized protein OS=Gallus gallus OX=9031 GN=HISTH1 PE=3 SV=3 - [F1NPJ2_CHICK]	13.0835	12.84	2	1	3	6	0.918985	1		0.94008	1		1.17368	1					218	21.9001	11.0337
F1NZJ2	Hexokinase-1 OS=Gallus gallus OX=9031 GN=HK1 PE=3 SV=3 - [F1NZJ2_CHICK]	12.9384	14.74	2	10	10	10	1.23876	9	4.3422	0.992726	9	8.7674	0.875333	9	7.47144				780	86.9303	6.82959
A0A1L1RUX2	Eukaryotic initiation factor 4A-II OS=Gallus gallus OX=9031 GN=EIF4A2 PE=3 SV=1 - [A0A1L1RUX2_CHICK]	12.8985	24.49	12	7	7	10	1.14383	10	8.91403	0.996384	10	6.19028	0.937183	10	15.3965				396	45.3945	6.02393
A0A1D5PPA8	Adenosylhomocysteinase OS=Gallus gallus OX=9031 GN=AHCY PE=3 SV=1 - [A0A1D5PPA8_CHICK]	12.7403	19.4	3	6	6	7	0.973429	7	29.604	1.00247	7	4.19516	1.06179	7	22.8155				433	47.7053	6.88818
Q90965	Ras-related protein Rab-2A OS=Gallus gallus OX=9031 GN=RAB2A PE=2 SV=1 - [RAB2A_CHICK]	12.7207	22.17	1	4	4	6	1.10145	6	13.2158	1.02447	6	5.49058	0.885102	6	8.91358				212	23.5068	6.39209
A0A1D5PF08	Calnexin OS=Gallus gallus OX=9031 GN=CANX PE=3 SV=1 - [A0A1D5PF08_CHICK]	12.6938	15.31	1	7	7	12	0.893064	12	16.5776	0.955882	12	8.2192	1.10224	12	15.1256				601	68.326	4.55127
A0A1D5PAN0	Proline and arginine rich end leucine rich repeat protein OS=Gallus gallus OX=9031 GN=PRELP PE=4 SV=1 - [A0A1D5PAN0_CHICK]	12.6857	12.83	1	4	4	9	1.08384	9	11.8121	1.05937	9	15.5365	0.836493	9	12.6139				374	42.9459	8.95361
A0A1D5PDD3	PAT1 homolog 2 OS=Gallus gallus OX=9031 GN=PATL2 PE=4 SV=1 - [A0A1D5PDD3_CHICK]	12.3951	8.14	3	3	3	6	1.0097	6	25.0126	0.977802	6	9.51439	1.00872	6	18.4368				467	52.7571	6.69775
F1P3U1	MICOS complex subunit MIC60 OS=Gallus gallus OX=9031 GN=IMMT PE=3 SV=1 - [F1P3U1_CHICK]	12.3909	11.39	1	5	5	6	1.01336	6	4.87991	0.967748	6	1.26526	1.07447	6	5.50213				711	79.175	6.01123
F1NDN6	Keratin 12 OS=Gallus gallus OX=9031 GN=KRT12 PE=3 SV=3 - [F1NDN6_CHICK]	12.1663	5.5	4	1	3	6	1.69708	1		0.700533	1		0.898886	1					509	53.6847	5.0083
F1NIP5	Uncharacterized protein OS=Gallus gallus OX=9031 GN=PRPS1 PE=3 SV=3 - [F1NIP5_CHICK]	12.1017	12.58	3	4	4	5	1.03563	5	4.30288	1.03056	5	5.86421	1.00112	5	6.36467				318	34.7249	6.91748
F1NNS8	Peroxiredoxin 4 OS=Gallus gallus OX=9031 GN=PRDX4 PE=4 SV=2 - [F1NNS8_CHICK]	12.08	13.81	2	4	4	6	0.980538	6	26.5111	0.932289	6	12.6465	1.05	6	28.0671				239	26.9777	6.02393
F1N833	Prohibitin-2 OS=Gallus gallus OX=9031 GN=PHB2 PE=4 SV=3 - [F1N833_CHICK]	12.0168	32.18	3	8	8	8	1.10509	8	22.2005	0.982353	8	5.55716	0.878735	8	10.8305				289	32.0613	9.84717
A0A1L1RQ04	Stathmin OS=Gallus gallus OX=9031 GN=STMN1 PE=3 SV=1 - [A0A1L1RQ04_CHICK]	11.7215	20.41	6	3	3	5	0.949173	5	11.2885	1.04637	5	19.5149	0.999729	5	5.76049				147	17.0129	6.58057
A0A1D5P010	Hypoxia up-regulated protein 1 OS=Gallus gallus OX=9031 GN=HYOU1 PE=3 SV=1 - [A0A1D5P010_CHICK]	11.6862	7.31	3	6	6	8	0.963437	8	20.0238	0.940405	8	5.35895	1.13849	8	14.08				998	111.971	5.26221
F1NEF7	Myeloid protein 1 OS=Gallus gallus OX=9031 GN=LECT2 PE=4 SV=2 - [F1NEF7_CHICK]	11.6095	21.43	3	6	6	7	1.19846	7	18.4372	0.658323	7	23.5276	1.43879	7	22.3464				322	35.1936	8.83643
A0A1L1RQA1	Eukaryotic translation initiation factor 5A OS=Gallus gallus OX=9031 GN=LOC107050352 PE=3 SV=1 - [A0A1L1RQA1_CHICK]	11.5945	15.04	3	1	2	4	0.86266	3	16.313	1.08607	3	1.52534	1.02753	3	5.75137				133	14.6982	5.33838
A0A1D5PU43	Enoyl-CoA delta isomerase 1, mitochondrial OS=Gallus gallus OX=9031 GN=ECI1 PE=3 SV=1 - [A0A1D5PU43_CHICK]	11.5789	21.75	3	6	6	7	1.09891	7	6.88302	1.02097	7	9.08102	0.895231	7	9.54408				308	34.2427	9.18799
F1NMT5	Ras-related protein Rab-10 OS=Gallus gallus OX=9031 GN=RAB10 PE=4 SV=3 - [F1NMT5_CHICK]	11.5162	16.5	22	1	3	7	0.672319	1		1.03818	1		1.22948	1					200	22.5686	8.38232
A0A1L1S0C5	Sorting nexin 1 OS=Gallus gallus OX=9031 GN=SNX1 PE=4 SV=1 - [A0A1L1S0C5_CHICK]	11.4605	13.04	3	4	6	6	1.11546	4	11.9543	0.897798	4	7.92234	1.02421	4	16.5014				514	58.0564	5.41455
A0A1D5PS81	LSM family member 14B OS=Gallus gallus OX=9031 GN=LSM14B PE=4 SV=1 - [A0A1D5PS81_CHICK]	11.3421	20.84	3	4	6	9	0.92029	6	13.3441	0.957709	6	7.83706	1.05355	6	8.48412				379	41.4597	6.59521
A0A1D5PN97	Methylthioribose-1-phosphate isomerase 1 OS=Gallus gallus OX=9031 GN=MRI1 PE=3 SV=1 - [A0A1D5PN97_CHICK]	11.3085	3.49	1	1	1	4	0.71647	4	26.5864	1.12782	4	5.47877	1.01941	4	2.11141				315	33.6665	6.80029
F1NHL4	Cytosol aminopeptidase OS=Gallus gallus OX=9031 GN=LAP3 PE=3 SV=3 - [F1NHL4_CHICK]	11.1925	19.67	3	7	7	7	1.08005	7	31.7209	0.917291	7	3.18406	1.12649	7	18.9055				549	58.417	8.92432
A0A1D5NV94	AP-2 complex subunit alpha OS=Gallus gallus OX=9031 GN=AP2A2 PE=3 SV=1 - [A0A1D5NV94_CHICK]	11.0582	5.78	2	5	5	6	1.11117	6	14.0731	1.01697	6	1.52259	0.916304	6	7.05463				935	103.509	7.21045
A0A1D5PQC3	Spectrin alpha chain, non-erythrocytic 1 OS=Gallus gallus OX=9031 GN=SPTAN1 PE=4 SV=1 - [A0A1D5PQC3_CHICK]	10.9242	3.59	4	8	8	8	1.06606	8	10.5566	1.01549	8	6.50617	0.914338	8	6.82586				2449	281.988	5.33838
P08629	Thioredoxin OS=Gallus gallus OX=9031 GN=TXN PE=3 SV=2 - [THIO_CHICK]	10.8533	32.38	1	3	3	7	0.9662	7	14.8967	1.06561	7	8.67342	0.911329	7	22.7971				105	11.6928	5.24951
Q5ZHZ0	Spliceosome RNA helicase DDX39B OS=Gallus gallus OX=9031 GN=DDX39B PE=2 SV=1 - [DX39B_CHICK]	10.7533	15.19	1	6	6	10	0.995038	10	13.5566	1.06524	10	4.55655	0.909771	10	8.26516				428	48.9719	5.66846
A0A1D5P4K6	Uncharacterized protein OS=Gallus gallus OX=9031 GN=STIP1 PE=4 SV=1 - [A0A1D5P4K6_CHICK]	10.7268	15.14	1	3	3	5	1.0075	5	4.04687	0.944054	5	3.93874	1.06772	5	8.85018				185	20.2053	7.03467
A0A1L1RVH6	Ribosomal protein S25 OS=Gallus gallus OX=9031 GN=RPS25 PE=4 SV=1 - [A0A1L1RVH6_CHICK]	10.623	21.18	4	2	2	4	0.840572	4	17.8789	1.06068	4	5.12184	1.09086	4	6.41472				85	9.32819	9.80322
A0A1D5PLD6	Calmodulin OS=Gallus gallus OX=9031 GN=CALM1 PE=4 SV=1 - [A0A1D5PLD6_CHICK]	10.6044	39.72	10	4	4	4	1.07377	4	17.3547	1.00569	4	10.5708	0.936106	4	17.8136				141	15.9825	4.41162
E1C6N5	Acetyltransferase component of pyruvate dehydrogenase complex OS=Gallus gallus OX=9031 GN=DLAT PE=3 SV=1 - [E1C6N5_CHICK]	10.5439	8.86	1	4	4	5	1.05321	5	11.4794	1.02007	5	3.58858	0.919606	5	8.39447				632	66.481	7.84033
A0A1L1RYN8	Heterogeneous nuclear ribonucleoprotein H3 OS=Gallus gallus OX=9031 GN=HNRNPH3 PE=4 SV=1 - [A0A1L1RYN8_CHICK]	10.5386	16.2	2	3	5	6	1.1312	4	4.64252	0.966917	4	7.23141	0.908235	4	9.75168				321	34.6481	6.75635
E1C155	Aldehyde dehydrogenase 6 family member A1 OS=Gallus gallus OX=9031 GN=ALDH6A1 PE=4 SV=2 - [E1C155_CHICK]	10.4052	6.52	1	3	3	4	1.11293	4	8.38916	0.998418	4	4.29917	0.964904	4	21.2389				506	54.9338	6.72705
A0A1L1S0K9	Proteasome subunit alpha type OS=Gallus gallus OX=9031 GN=PSMA7 PE=3 SV=1 - [A0A1L1S0K9_CHICK]	10.3343	8.66	4	2	2	7	1.05391	7	11.715	0.965548	7	2.83471	1.0572	7	3.765				231	25.7695	7.85498
A0A1L1RM48	Dihydrolipoyl dehydrogenase OS=Gallus gallus OX=9031 GN=DLD PE=3 SV=1 - [A0A1L1RM48_CHICK]	10.3285	7.87	2	3	3	4	0.981512	4	26.9498	0.942836	4	4.27556	1.11005	4	12.447				508	53.9717	7.98682
F1NGM0	EH domain-containing protein 3 OS=Gallus gallus OX=9031 GN=EHD3 PE=3 SV=1 - [F1NGM0_CHICK]	10.2637	11.03	3	5	5	6	1.12634	6	17.9635	0.960804	6	12.229	0.972437	6	22.121				535	60.8577	6.50732
E1C350	Nicotinamide riboside kinase 1 OS=Gallus gallus OX=9031 GN=NMRK1 PE=4 SV=1 - [E1C350_CHICK]	10.2435	27.75	1	4	4	7	0.691006	7	42.1487	0.999231	7	3.95326	1.06876	7	9.6632				209	24.319	4.98291
A0A1D5P4N3	Microtubule-associated protein RP/EB family member 2 OS=Gallus gallus OX=9031 GN=MAPRE2 PE=4 SV=1 - [A0A1D5P4N3_CHICK]	10.1722	12.88	10	4	4	6	1.21619	6	13.6514	0.968281	6	11.1039	0.802911	6	3.4069				326	36.8741	5.88428
A0A1D5PVQ6	Uncharacterized protein OS=Gallus gallus OX=9031 GN=LOC768978 PE=3 SV=2 - [A0A1D5PVQ6_CHICK]	10.1211	4.75	9	1	3	4	1.53296	1		0.83692	1		0.835549	1					442	50.3731	5.60498
P02457	Collagen alpha-1(I) chain OS=Gallus gallus OX=9031 GN=COL1A1 PE=1 SV=3 - [CO1A1_CHICK]	10.0999	3.85	2	1	5	6	1.24674	2	29.8629	0.909283	2	4.88814	0.92655	2	24.6752				1453	137.67	5.61768
A0A1D5PHE2	Inositol-1-monophosphatase OS=Gallus gallus OX=9031 GN=IMPA1 PE=3 SV=1 - [A0A1D5PHE2_CHICK]	10.0526	16.19	1	5	5	5	1.18384	5	40.0153	1.0003	5	7.44998	1.02071	5	31.7676				278	30.1225	5.71924
A0A1D5NUQ4	Ribosomal protein L4 OS=Gallus gallus OX=9031 GN=RPL4 PE=4 SV=1 - [A0A1D5NUQ4_CHICK]	10.0224	13.43	13	6	6	7	0.936137	7	8.77605	0.994348	7	6.27649	1.06514	7	7.59007				417	46.6185	11.0337
E1BU27	Aldo-keto reductase family 1 member D1 OS=Gallus gallus OX=9031 GN=AKR1D1 PE=4 SV=3 - [E1BU27_CHICK]	9.97212	12.58	6	4	4	6	0.80595	6	24.0959	0.967971	6	4.58975	1.24297	6	6.20531				326	37.3211	6.78564
A0A1D5PKF0	Major vault protein OS=Gallus gallus OX=9031 GN=MVP PE=4 SV=1 - [A0A1D5PKF0_CHICK]	9.94227	4.48	3	3	3	5	1.18733	5	7.94607	0.937378	5	5.93624	0.961917	5	11.9908				849	93.723	5.45264
Q5ZKB0	Transmembrane p24 trafficking protein 2 OS=Gallus gallus OX=9031 GN=TMED2 PE=2 SV=1 - [Q5ZKB0_CHICK]	9.92047	13.93	1	2	2	3	0.674288	3	51.9237	1.09888	3	1.26325	1.20301	3	7.70332				201	22.5873	5.42725
A0A1D5PQ92	Uncharacterized protein OS=Gallus gallus OX=9031 PE=3 SV=1 - [A0A1D5PQ92_CHICK]	9.85477	12.5	1	1	3	4	1.26206	1		0.913499	1		0.940863	1					224	25.6871	5.0083
A0A1D5NZ30	Nucleolin OS=Gallus gallus OX=9031 GN=NCL PE=4 SV=1 - [A0A1D5NZ30_CHICK]	9.84891	10.71	2	6	6	8	0.870022	8	27.4415	0.99352	8	1.1967	1.11457	8	14.0398				691	75.3543	4.91943
P38024	Multifunctional protein ADE2 OS=Gallus gallus OX=9031 GN=AIRC PE=2 SV=1 - [PUR6_CHICK]	9.83649	30.99	2	11	11	15	1.07336	15	25.0582	1.0243	15	6.20066	0.913784	15	16.4949				426	47.2101	7.92822
A0A1D5PDA1	Enoyl-CoA hydratase 1 OS=Gallus gallus OX=9031 GN=ECH1 PE=4 SV=1 - [A0A1D5PDA1_CHICK]	9.76576	14.94	1	4	4	4	0.900412	4	17.4212	0.997469	4	4.17908	1.1065	4	4.7497				308	33.5651	8.104
Q5ZHX1	Ras-related protein Rap-1b OS=Gallus gallus OX=9031 GN=RAP1B PE=2 SV=1 - [RAP1B_CHICK]	9.75775	27.72	3	4	4	5	0.992807	5	19.0643	1.02505	5	5.22824	1.08487	5	2.35746				184	20.8116	5.78271
A0A1L1RZW9	Coatomer subunit gamma-1 OS=Gallus gallus OX=9031 GN=COPG1 PE=4 SV=1 - [A0A1L1RZW9_CHICK]	9.71688	6.72	3	3	3	4	1.05256	4	11.9079	0.994214	4	5.12812	0.969288	4	4.11396				610	67.6983	4.94482
A0A1D5P8H7	Exportin 1 OS=Gallus gallus OX=9031 GN=XPO1 PE=4 SV=1 - [A0A1D5P8H7_CHICK]	9.68012	6.54	1	6	6	7	0.95721	7	7.35964	1.01815	7	7.78761	1.06514	7	9.83265				1071	123.077	6.11279
A0A1D5PIX0	Alpha-actinin-4 OS=Gallus gallus OX=9031 GN=ACTN4 PE=4 SV=1 - [A0A1D5PIX0_CHICK]	9.61575	13.39	7	5	10	12	1.22631	5	18.7514	0.967522	5	5.92318	0.869466	5	7.76044				889	102.035	5.40186
A0A1D5NUY5	Spectrin beta chain OS=Gallus gallus OX=9031 GN=SPTBN1 PE=3 SV=1 - [A0A1D5NUY5_CHICK]	9.55767	3.62	3	7	7	7	1.06432	7	24.1782	0.985364	7	4.60402	0.993743	7	14.9304				2240	260.131	5.5415
P24798	Sodium/potassium-transporting ATPase subunit alpha-3 OS=Gallus gallus OX=9031 GN=ATP1A3 PE=2 SV=1 - [AT1A3_CHICK]	9.50479	2.57	9	3	3	6	1.18011	6	33.818	1.01831	6	8.08031	0.814815	6	24.2781				1010	111.213	5.37646
A0A1D5PNS5	Uncharacterized protein OS=Gallus gallus OX=9031 GN=MYL12B PE=4 SV=1 - [A0A1D5PNS5_CHICK]	9.23298	31.98	2	2	4	6	0.552736	4	4.85369	0.948788	4	6.03279	1.39388	4	7.17074				172	19.8705	4.80518
R4GJU7	Matrix remodeling associated 7 OS=Gallus gallus OX=9031 GN=MXRA7 PE=4 SV=3 - [R4GJU7_CHICK]	9.1767	19.09	1	4	4	4	1.13572	4	19.1012	0.937296	4	4.69646	1.00642	4	25.1217				241	26.8729	4.38623
A0A1D5PDJ1	ATP-dependent 6-phosphofructokinase OS=Gallus gallus OX=9031 GN=PFKL PE=3 SV=1 - [A0A1D5PDJ1_CHICK]	9.17579	11.17	4	6	7	8	1.0477	7	35.5071	0.930738	7	11.3466	1.01176	7	32.0886				761	82.9563	7.38623
E1C6W3	Oxidative stress responsive 1 OS=Gallus gallus OX=9031 GN=OXSR1 PE=4 SV=2 - [E1C6W3_CHICK]	9.01814	3.64	2	2	2	4	1.04888	4	6.13681	1.0346	4	4.12899	0.892642	4	0.393805				522	57.1086	6.34131
E1C2P9	Kinectin OS=Gallus gallus OX=9031 GN=KTN1 PE=4 SV=3 - [E1C2P9_CHICK]	8.92015	2.64	3	3	3	5	1.02803	5	20.2889	0.922789	5	12.8747	0.99441	5	5.46022				1364	155.878	5.85889
Q5ZKU5	Ras-related protein Rab-14 OS=Gallus gallus OX=9031 GN=RAB14 PE=2 SV=3 - [RAB14_CHICK]	8.89767	17.67	19	2	3	5	0.936141	3	9.17848	1.13653	3	4.86954	0.926838	3	8.30321				215	23.8819	6.21436
E1C0Q5	Acetyl-CoA acetyltransferase 1 OS=Gallus gallus OX=9031 GN=ACAT1 PE=3 SV=2 - [E1C0Q5_CHICK]	8.89293	19.71	1	6	6	6	1.21079	6	15.8846	0.954618	6	13.0024	0.895006	6	9.62372				421	44.0619	9.0415
E1BQD1	Uncharacterized protein OS=Gallus gallus OX=9031 GN=ES1ML1 PE=4 SV=3 - [E1BQD1_CHICK]	8.70585	28.89	3	4	4	5	1.01884	5	66.2565	1.02091	5	2.63389	0.888064	5	9.68459				225	23.9162	6.62451
Q5F3Z1	CTP synthase 2 OS=Gallus gallus OX=9031 GN=CTPS2 PE=2 SV=1 - [PYRG2_CHICK]	8.70549	14.16	5	7	7	8	0.995815	8	14.976	0.949258	8	9.68097	1.06269	8	7.4506				586	66.0266	6.88818
A0A1L1RIN7	Hemoglobin subunit alpha-A OS=Gallus gallus OX=9031 GN=HBA1 PE=3 SV=1 - [A0A1L1RIN7_CHICK]	8.69506	41.67	2	3	3	4	0.918481	4	10.8512	0.972895	4	3.17464	1.09647	4	3.23886				96	10.2636	8.51416
A0A1L1RSJ6	Ras homolog family member A OS=Gallus gallus OX=9031 GN=RHOA PE=4 SV=1 - [A0A1L1RSJ6_CHICK]	8.67642	23.21	6	2	2	4	0.9442	4	14.0306	1.03408	4	2.35683	1.05497	4	7.01527				112	12.7255	8.71924
F1NYI3	tRNA-splicing ligase RtcB homolog OS=Gallus gallus OX=9031 GN=RTCB PE=3 SV=2 - [F1NYI3_CHICK]	8.61407	8.91	1	3	3	3	1.07381	3	6.99546	0.878601	3	0.531495	1.11516	3	1.74333				505	55.2068	7.23975
A0A1D5PYU1	Uncharacterized protein OS=Gallus gallus OX=9031 PE=4 SV=1 - [A0A1D5PYU1_CHICK]	8.52071	8.54	3	1	4	4	1.62512	1		0.981984	1		0.55799	1					527	47.3459	8.77783
A0A1D5P7Y8	AP complex subunit beta OS=Gallus gallus OX=9031 GN=AP2B1 PE=3 SV=1 - [A0A1D5P7Y8_CHICK]	8.50941	5.68	4	5	5	5	1.16401	5	4.29657	1.03401	5	2.81553	0.859459	5	19.8847				951	105.557	5.33838
H9L1F4	Perilipin OS=Gallus gallus OX=9031 GN=PLIN4 PE=3 SV=2 - [H9L1F4_CHICK]	8.49876	12.91	3	4	4	6	1.02829	6	20.8091	1.00717	6	6.80019	0.945649	6	13.8939				426	45.1613	6.7417
A0A1D5NYP3	Cofilin-2 OS=Gallus gallus OX=9031 GN=CFL2 PE=3 SV=1 - [A0A1D5NYP3_CHICK]	8.45809	42.28	2	4	5	6	0.968208	5	14.9926	0.928472	5	8.47964	1.13303	5	22.3043				149	16.831	8.60205
A0A1L1RIR9	Farnesyl pyrophosphate synthase OS=Gallus gallus OX=9031 GN=FDPS PE=3 SV=1 - [A0A1L1RIR9_CHICK]	8.37389	4.65	4	2	2	4	0.967842	2	10.3631	1.01093	2	9.47882	1.02963	2	5.46728				344	39.3859	5.80811
E1BTK8	Eukaryotic translation initiation factor 4E nuclear import factor 1 OS=Gallus gallus OX=9031 GN=EIF4ENIF1 PE=4 SV=2 - [E1BTK8_CHICK]	8.37028	7.98	1	6	6	7	1.12719	7	15.24	0.97753	7	3.47987	0.948442	7	11.2612				1002	109.873	8.52881
F1P337	Sorting nexin OS=Gallus gallus OX=9031 GN=SNX5 PE=3 SV=1 - [F1P337_CHICK]	8.20806	13.6	3	5	6	6	1.03288	5	14.6112	0.97941	5	3.30917	1.02836	5	6.94439				397	45.6527	7.23975
A0A1D5PNV1	Glutaminase kidney isoform, mitochondrial precursor OS=Gallus gallus OX=9031 GN=GLS PE=3 SV=1 - [A0A1D5PNV1_CHICK]	8.19649	6.45	1	3	3	4	0.92779	4	2.14563	0.913339	4	6.03126	1.20368	4	7.02729				667	73.3279	8.49951
A0A1D5PC56	Leukotriene A(4) hydrolase OS=Gallus gallus OX=9031 GN=LTA4H PE=3 SV=1 - [A0A1D5PC56_CHICK]	8.18965	14.36	4	8	8	9	1.13719	8	12.9766	0.977328	8	7.87699	0.934229	8	10.6343				606	68.726	6.94678
A0A1L1RS49	Heterogeneous nuclear ribonucleoprotein K OS=Gallus gallus OX=9031 GN=HNRNPK PE=4 SV=1 - [A0A1L1RS49_CHICK]	8.18022	12.38	8	4	4	7	0.535603	7	52.8933	1.04524	7	13.8291	1.13909	7	13.5454				404	44.4583	7.00537
P41125	60S ribosomal protein L13 OS=Gallus gallus OX=9031 GN=RPL13 PE=2 SV=2 - [RL13_CHICK]	8.15401	8.53	3	2	2	5	0.905285	5	10.3879	0.978815	5	4.46962	1.1451	5	0.663821				211	24.3806	11.7515
F1P360	Cytoskeleton associated protein 4 OS=Gallus gallus OX=9031 PE=4 SV=4 - [F1P360_CHICK]	8.07931	10.02	5	5	5	5	1.1399	5	22.5223	1.04039	5	4.9034	0.88298	5	5.42404				499	56.788	5.03369
A0A1L1RTS0	Solute carrier family 25 member 3 OS=Gallus gallus OX=9031 GN=SLC25A3 PE=3 SV=1 - [A0A1L1RTS0_CHICK]	8.0388	12.59	3	3	3	5	0.964864	5	28.3194	0.960043	5	18.532	0.90372	5	1.71168				270	30.3768	9.49561
A0A1L1RNL6	Uncharacterized protein OS=Gallus gallus OX=9031 GN=NACA PE=4 SV=1 - [A0A1L1RNL6_CHICK]	7.95992	9.56	3	1	1	3	0.898189	3	1.04209	1.10246	3	0.749005	0.967812	3	3.09905				136	15.0068	4.90674
E1BY44	Protein-glutamine gamma-glutamyltransferase 2 OS=Gallus gallus OX=9031 GN=TGM2 PE=4 SV=4 - [E1BY44_CHICK]	7.95247	7.26	2	4	4	4	0.982382	4	12.2484	1.03582	4	10.2841	1.00193	4	11.7938				689	77.8501	5.021
A0A1L1RRX1	40S ribosomal protein S6 OS=Gallus gallus OX=9031 GN=RPS6 PE=4 SV=1 - [A0A1L1RRX1_CHICK]	7.94221	13.19	5	2	2	4	1.08198	4	1.97954	1.04718	4	4.89598	0.855276	4	6.49382				182	20.7963	10.4038
A0A1D5PQL8	Calcium regulated heat stable protein 1 OS=Gallus gallus OX=9031 GN=CARHSP1 PE=4 SV=1 - [A0A1D5PQL8_CHICK]	7.92665	10.53	1	1	1	2	0.881719	2	20.9929	1.04224	2	2.8059	1.04931	2	9.87715				152	16.4742	8.20654
A0A1B1XXT0	Eukaryotic translation initiation factor 5A OS=Gallus gallus OX=9031 GN=EIF5A2 PE=2 SV=1 - [A0A1B1XXT0_CHICK]	7.84221	20.83	2	1	2	3	1.09735	2	3.49822	1.0349	2	3.01543	0.898574	2	1.53946				96	10.5682	8.63135
E1BSX2	Calponin OS=Gallus gallus OX=9031 GN=CNN3 PE=3 SV=3 - [E1BSX2_CHICK]	7.82547	19.34	4	4	4	5	0.874447	5	18.5285	1.04333	5	7.59729	1.04639	5	10.438				331	36.587	6.62451
F1NI89	S-(hydroxymethyl)glutathione dehydrogenase OS=Gallus gallus OX=9031 GN=ADH5 PE=3 SV=2 - [F1NI89_CHICK]	7.8084	10.7	5	3	3	4	1.20693	4	14.7679	0.959386	4	1.62405	0.939004	4	21.656				374	39.5792	7.82568
F1NCQ3	Uncharacterized protein OS=Gallus gallus OX=9031 GN=MYLKSML PE=3 SV=3 - [F1NCQ3_CHICK]	7.80253	7.92	1	3	3	4	1.1221	4	10.6695	0.978022	4	4.70136	1.0017	4	19.1727				379	42.5531	4.99561
F1N8D4	Filamin-B OS=Gallus gallus OX=9031 GN=FLNB PE=4 SV=3 - [F1N8D4_CHICK]	7.78822	0.74	3	2	2	4	0.634994	4	31.4236	1.21562	4	6.96447	0.963109	4	2.5042				2555	273.787	5.66846
A0A1D5PEN2	Uncharacterized protein OS=Gallus gallus OX=9031 PE=4 SV=2 - [A0A1D5PEN2_CHICK]	7.68495	3.98	1	2	2	4	0.977522	4	23.2464	0.930319	4	6.59838	1.02574	4	18.7576				452	49.3462	5.38916
A0A1D5PTR9	Zygote arrest 1 OS=Gallus gallus OX=9031 GN=ZAR1 PE=4 SV=2 - [A0A1D5PTR9_CHICK]	7.66358	18.75	2	4	4	5	1.10532	5	3.13202	0.948221	5	1.96785	1	5	11.904				272	31.0294	9.53955
F1NN16	40S ribosomal protein S7 OS=Gallus gallus OX=9031 GN=RPS7 PE=3 SV=3 - [F1NN16_CHICK]	7.64627	27.84	2	4	4	4	0.951521	4	14.6521	0.958357	4	1.62139	1.04471	4	8.6029				194	22.0983	10.0962
A0A1L1RM81	6-phosphogluconate dehydrogenase, decarboxylating OS=Gallus gallus OX=9031 GN=PGD PE=3 SV=1 - [A0A1L1RM81_CHICK]	7.49287	23.38	3	6	6	6	1.13149	6	13.1783	1.01572	6	4.72619	0.899186	6	14.1454				385	42.7199	8.1333
F7B5S0	Importin subunit alpha OS=Gallus gallus OX=9031 GN=KPNA6 PE=3 SV=1 - [F7B5S0_CHICK]	7.47914	2.05	3	1	1	3	0.875321	3	1.65687	0.934781	3	1.79348	1.24525	3	1.05139				536	60.0223	4.91943
A0A1L1RXM7	Dolichyl-diphosphooligosaccharide--protein glycosyltransferase subunit 1 OS=Gallus gallus OX=9031 GN=RPN1 PE=3 SV=1 - [A0A1L1RXM7_CHICK]	7.45182	10.2	5	3	3	4	0.953587	4	22.4561	0.976251	4	7.77801	1.14257	4	20.2615				294	33.8198	7.06396
E1C8F7	60S ribosomal protein L24 OS=Gallus gallus OX=9031 GN=RPL24 PE=4 SV=3 - [E1C8F7_CHICK]	7.41411	8.28	2	1	1	3	0.900697	3	2.16182	0.932704	3	0.560503	1.07266	3	17.1871				157	17.78	11.2534
G1K303	Hydroxyacylglutathione hydrolase, mitochondrial OS=Gallus gallus OX=9031 GN=HAGH PE=3 SV=3 - [G1K303_CHICK]	7.35452	5.38	3	1	1	5	0.749493	5	24.237	0.838802	5	7.45887	1.3352	5	13.2686				260	29.0127	6.90283
F1NUQ3	Fatty acid-binding protein, heart OS=Gallus gallus OX=9031 GN=FABP3 PE=2 SV=2 - [F1NUQ3_CHICK]	7.35265	30.08	7	4	4	4	1.01993	4	29.0569	0.96046	4	5.7569	1.06196	4	12.8581				133	14.8347	6.32861
Q5ZJ70	Programmed cell death 6 interacting protein OS=Gallus gallus OX=9031 GN=PDCD6IP PE=2 SV=1 - [Q5ZJ70_CHICK]	7.28581	4.42	1	3	3	5	0.897499	5	5.03577	0.960753	5	3.94035	1.08625	5	6.51523				882	97.2547	6.40479
F1NGU3	Leucine rich pentatricopeptide repeat containing OS=Gallus gallus OX=9031 GN=LRPPRC PE=4 SV=2 - [F1NGU3_CHICK]	7.23853	3.57	3	4	4	4	0.848293	4	3.6418	1.01662	4	8.47319	1.10789	4	12.1998				1371	155.528	7.00537
A0A1D5PBD2	ATP synthase inhibitory factor subunit 1 OS=Gallus gallus OX=9031 GN=ATPIF1 PE=4 SV=2 - [A0A1D5PBD2_CHICK]	7.2138	23.01	1	4	4	5	1.08374	5	8.73631	0.95806	5	9.16096	1.00068	5	8.64558				113	12.4956	9.59814
E1BTT8	L-lactate dehydrogenase OS=Gallus gallus OX=9031 GN=LDHA PE=3 SV=2 - [E1BTT8_CHICK]	7.07375	21.69	3	5	5	5	1.20828	5	15.758	0.958995	5	15.678	0.84269	5	10.7672				332	36.4792	7.89893
E1C4W4	Aldehyde dehydrogenase 7 family member A1 OS=Gallus gallus OX=9031 GN=ALDH7A1 PE=3 SV=1 - [E1C4W4_CHICK]	7.05009	11.57	3	5	5	7	1.08625	7	13.4467	0.987904	7	4.10582	0.964142	7	8.17036				536	58.0169	7.37158
A0A1D5PEE1	Oxysterol-binding protein OS=Gallus gallus OX=9031 GN=OSBP PE=3 SV=1 - [A0A1D5PEE1_CHICK]	7.04864	2.66	3	2	2	3	1.04789	3	3.92992	1.07655	3	0.697061	0.872129	3	2.57374				790	87.7138	7.43018
A0A1D5PA00	Peptidyl-prolyl cis-trans isomerase OS=Gallus gallus OX=9031 GN=PPID PE=3 SV=1 - [A0A1D5PA00_CHICK]	7.0343	14.38	3	4	4	6	0.865294	6	22.2598	1.01933	6	2.99234	0.97289	6	5.34439				299	32.4541	5.43994
A0A1D5PJ40	Clathrin light chain OS=Gallus gallus OX=9031 GN=CLTB PE=3 SV=1 - [A0A1D5PJ40_CHICK]	7.0305	8.1	4	2	2	3	1.11212	3	3.12538	1.05428	3	4.64649	0.966637	3	2.20181				210	23.1071	4.66553
Q5ZIF4	Solute carrier family 25 member 13 OS=Gallus gallus OX=9031 GN=SLC25A13 PE=2 SV=1 - [Q5ZIF4_CHICK]	6.969	3.26	6	2	2	4	0.885072	4	12.8864	1.0189	4	3.49232	1.1212	4	8.46748				675	74.0557	8.79248
A0A1L1RUA9	F-actin-capping protein subunit beta isoforms 1 and 2 OS=Gallus gallus OX=9031 GN=CAPZB PE=4 SV=1 - [A0A1L1RUA9_CHICK]	6.94595	12.43	4	2	2	3	0.937583	3	0.203095	1.00352	3	17.3478	1.06838	3	20.4724				185	20.7026	8.83643
F1P0Y6	Malic enzyme OS=Gallus gallus OX=9031 GN=ME1 PE=3 SV=3 - [F1P0Y6_CHICK]	6.85979	4.69	3	3	3	3	1.13038	3	5.97515	1.03739	3	6.53166	0.838837	3	18.4134				576	63.8708	7.06396
P67881	Cytochrome c OS=Gallus gallus OX=9031 GN=CYC PE=1 SV=2 - [CYC_CHICK]	6.8488	23.81	1	2	2	5	0.758443	5	20.2127	0.990253	5	4.26299	1.25832	5	11.4042				105	11.7031	9.49561
H9L3L2	Coatomer subunit alpha OS=Gallus gallus OX=9031 GN=COPA PE=4 SV=2 - [H9L3L2_CHICK]	6.79457	3.59	2	4	4	4	0.930281	4	4.93296	0.926737	4	6.69753	1.07338	4	14.2735				1224	138.434	7.59131
A0A1D5PG30	Uncharacterized protein OS=Gallus gallus OX=9031 PE=4 SV=1 - [A0A1D5PG30_CHICK]	6.77361	3.37	1	1	2	4	1.11474	1		0.906171	1		1.06731	1					653	72.0066	5.07178
E1C878	Glucosamine-6-phosphate isomerase OS=Gallus gallus OX=9031 GN=GNPDA2 PE=2 SV=1 - [E1C878_CHICK]	6.66765	16.36	1	2	4	4	1.06152	2	8.21433	1.0435	2	15.0446	0.885167	2	33.3253				275	31.0886	6.59521
A0A1D5P291	Pyruvate dehydrogenase E1 component subunit beta, mitochondrial OS=Gallus gallus OX=9031 GN=PDHB PE=4 SV=1 - [A0A1D5P291_CHICK]	6.66155	12.53	2	4	4	4	0.951141	4	7.77234	0.951165	4	5.74352	1.11767	4	7.743				359	38.852	6.32861
A0A1D5PQR2	Uncharacterized protein OS=Gallus gallus OX=9031 PE=4 SV=1 - [A0A1D5PQR2_CHICK]	6.65554	8.85	1	4	4	5	0.733237	5	14.9804	1.03286	5	7.24577	1.09016	5	7.42161				1841	193.843	6.44287
F1NFP5	Arginine--tRNA ligase, cytoplasmic OS=Gallus gallus OX=9031 GN=RARS PE=3 SV=3 - [F1NFP5_CHICK]	6.65073	9.34	4	4	4	5	0.884746	5	20.232	0.998073	5	7.8979	0.982295	5	41.2325				589	67.3158	6.80029
F1N9Z7	Succinyl-CoA:3-ketoacid-coenzyme A transferase OS=Gallus gallus OX=9031 GN=OXCT1 PE=3 SV=2 - [F1N9Z7_CHICK]	6.64197	9.67	1	3	3	3	1.11995	3	8.45538	1.02768	3	8.82701	0.975301	3	22.4451				517	56.1382	7.91357
F1NC26	Heat shock 70 kDa protein 4L OS=Gallus gallus OX=9031 GN=HSPA4L PE=3 SV=2 - [F1NC26_CHICK]	6.6143	3.91	1	1	3	4	0.888192	1		1.04506	1		1.04965	1					843	94.6755	5.51611
A0A1D5PK69	60S acidic ribosomal protein P0 OS=Gallus gallus OX=9031 GN=RPLP0 PE=4 SV=1 - [A0A1D5PK69_CHICK]	6.47297	18.22	2	5	5	8	0.90411	8	20.4086	1.00019	8	5.39217	1.03823	8	12.3487				269	29.2371	5.5415
F1NP25	Serine/threonine kinase 31 OS=Gallus gallus OX=9031 GN=STK31 PE=4 SV=2 - [F1NP25_CHICK]	6.45619	3.57	1	3	3	4	0.95412	4	13.5261	0.968345	4	5.86454	1.06751	4	11.9805				1007	114.224	5.19873
A0A1D5P2G1	Alcohol dehydrogenase [NADP(+)] OS=Gallus gallus OX=9031 GN=AKR1A1 PE=4 SV=1 - [A0A1D5P2G1_CHICK]	6.44595	6.48	14	1	2	3	1.11513	2	25.9138	1.03332	2	7.91189	0.8415	2	41.6314				324	37.1641	8.104
A0A1D5PHB7	Ras-related protein Rab-6A OS=Gallus gallus OX=9031 GN=RAB6A PE=4 SV=1 - [A0A1D5PHB7_CHICK]	6.42228	16.59	22	2	3	5	0.742552	3	3.40468	1.06539	3	0.217868	1.13569	3	1.43798				205	23.0577	5.8335
A0A1D5PDV6	Ribosomal protein S19 OS=Gallus gallus OX=9031 GN=RPS19 PE=4 SV=1 - [A0A1D5PDV6_CHICK]	6.38923	6.52	1	1	1	3	1.11558	3	2.01239	1.05716	3	0.325781	0.853343	3	1.48096				138	15.3712	10.3159
A0A1D5PL36	3-ketoacyl-CoA thiolase, mitochondrial OS=Gallus gallus OX=9031 GN=ACAA2 PE=3 SV=1 - [A0A1D5PL36_CHICK]	6.37307	6.55	1	2	2	2	1.2432	2	21.9772	0.918543	2	5.76331	0.932396	2	14.9444				397	41.6277	7.88428
F1NAD9	Alpha-1,4 glucan phosphorylase OS=Gallus gallus OX=9031 GN=PYGL PE=3 SV=3 - [F1NAD9_CHICK]	6.36049	6.53	2	5	5	5	0.996478	5	34.9922	0.976451	5	4.32313	1.0524	5	5.96678				857	98.5134	6.52197
Q5ZLA0	Glucosamine-6-phosphate isomerase OS=Gallus gallus OX=9031 GN=GNPDA1 PE=2 SV=1 - [Q5ZLA0_CHICK]	6.35471	17.36	3	3	5	5	0.88039	3	0.147827	1.07229	3	0.0831631	1.01733	3	15.0042				288	32.2432	6.53662
P00565	Creatine kinase M-type OS=Gallus gallus OX=9031 GN=CKM PE=2 SV=1 - [KCRM_CHICK]	6.33273	6.56	1	1	2	3	0.731806	1		0.952458	1		1.3037	1					381	43.301	6.99072
Q5ZJ38	Uncharacterized protein OS=Gallus gallus OX=9031 GN=RANBP1 PE=2 SV=1 - [Q5ZJ38_CHICK]	6.23171	15.38	1	2	2	2	1.34739	2	28.9756	0.85812	2	5.14393	0.898343	2	41.892				208	24.156	5.23682
P12394	Steroid 17-alpha-hydroxylase/17,20 lyase OS=Gallus gallus OX=9031 GN=CYP17A1 PE=2 SV=1 - [CP17A_CHICK]	6.21398	12.01	3	5	5	7	0.841467	7	7.75011	1.05466	7	1.22093	1.04958	7	6.19516				508	56.9479	7.73779
A0A1D5PVN0	Proteasome endopeptidase complex OS=Gallus gallus OX=9031 GN=PSMA3 PE=3 SV=1 - [A0A1D5PVN0_CHICK]	6.19336	10.53	2	2	2	2	0.995357	2	22.0746	0.989945	2	6.01395	1.01889	2	25.3795				228	25.5967	5.14795
A0A1D5NT47	Tropomyosin 4 OS=Gallus gallus OX=9031 GN=TPM4 PE=3 SV=1 - [A0A1D5NT47_CHICK]	6.18237	27.03	13	2	7	7	0.981239	2	23.538	0.951354	2	10.849	1.09536	2	3.17704				222	25.5928	4.69092
Q9YH06	High mobility group protein B1 OS=Gallus gallus OX=9031 GN=HMGB1 PE=1 SV=1 - [HMGB1_CHICK]	6.14538	19.53	2	3	3	3	1.06475	3	43.5964	1.16899	3	0.691116	0.822058	3	16.6242				215	24.8932	5.74463
E1BV44	Chromosome segregation 1 like OS=Gallus gallus OX=9031 GN=CSE1L PE=4 SV=2 - [E1BV44_CHICK]	6.11737	5.36	1	5	5	5	1.10747	5	25.0774	1.02795	5	6.54612	0.917935	5	6.98752				971	110.366	5.61768
A0A1D5NV23	Fascin OS=Gallus gallus OX=9031 GN=FSCN1 PE=3 SV=1 - [A0A1D5NV23_CHICK]	5.96238	6.43	2	3	3	3	1.51955	3	0.336666	0.951073	3	9.46436	0.687572	3	12.1319				482	52.9562	7.04932
Q8QHI5	Lupus La protein isoform 1 OS=Gallus gallus OX=9031 GN=UBP PE=2 SV=1 - [Q8QHI5_CHICK]	5.89634	32.04	3	5	5	9	0.912896	9	11.9408	0.964186	9	6.40859	1.19593	9	20.1578				206	23.9775	8.93896
E1BTS5	Syntaxin-binding protein 3 OS=Gallus gallus OX=9031 GN=STXBP3 PE=3 SV=3 - [E1BTS5_CHICK]	5.825	2.7	1	1	1	2	0.640906	2	38.2312	0.947759	2	13.1675	1.36096	2	0.934447				519	59.3772	6.96143
F1P1K3	Arp2/3 complex 34 kDa subunit OS=Gallus gallus OX=9031 GN=ARPC2 PE=3 SV=3 - [F1P1K3_CHICK]	5.82487	9	3	3	3	3	1.34216	3	10.7161	1.07951	3	5.79341	0.704949	3	8.23185				300	34.3796	7.35693
F1NXN8	NADH-ubiquinone oxidoreductase 75 kDa subunit, mitochondrial OS=Gallus gallus OX=9031 GN=NDUFS1 PE=3 SV=1 - [F1NXN8_CHICK]	5.81793	6.73	1	3	3	4	1.07436	4	14.7632	1.01555	4	7.97263	0.879544	4	41.1171				728	79.5438	6.91748
A0A1D5PNL3	Ubiquitin-conjugating enzyme E2 N OS=Gallus gallus OX=9031 GN=UBE2N PE=3 SV=1 - [A0A1D5PNL3_CHICK]	5.71289	19.74	2	2	2	2	1.0777	2	17.8003	0.988667	2	2.54168	0.965617	2	19.3716				152	17.127	6.56592
Q5ZII8	Tetraspanin OS=Gallus gallus OX=9031 GN=CD151 PE=2 SV=1 - [Q5ZII8_CHICK]	5.68538	8.73	1	3	3	3	1.10476	3	13.7159	0.947319	3	6.51951	0.899612	3	10.4004				252	28.6176	8.22119
A0A1L1RUS3	Neurofilament light OS=Gallus gallus OX=9031 GN=NEFL PE=3 SV=1 - [A0A1L1RUS3_CHICK]	5.61911	5.83	7	2	3	5	1.14605	3	25.248	0.936333	3	25.4865	0.89558	3	11.012				532	59.6838	4.80518
P47836	40S ribosomal protein S4 OS=Gallus gallus OX=9031 GN=RPS4 PE=2 SV=2 - [RS4_CHICK]	5.61223	7.22	7	2	2	3	0.834691	3	10.2137	1.05123	3	0.552358	1.08309	3	4.73724				263	29.5761	10.1548
Q5ZL74	Vesicle-associated membrane protein 7 OS=Gallus gallus OX=9031 GN=VAMP7 PE=2 SV=1 - [VAMP7_CHICK]	5.49834	7.27	1	2	2	2	0.746861	2	9.05483	1.10982	2	9.98934	1.05547	2	19.9918				220	24.6658	8.22119
A0A1D5PSL0	Uncharacterized protein OS=Gallus gallus OX=9031 PE=4 SV=1 - [A0A1D5PSL0_CHICK]	5.39485	15.33	1	2	2	3	1.18907	3	7.74579	0.975223	3	1.27347	0.889356	3	5.50367				150	15.9398	6.29053
A0A1L1RKK1	Eukaryotic translation initiation factor 5 OS=Gallus gallus OX=9031 GN=EIF5 PE=4 SV=1 - [A0A1L1RKK1_CHICK]	5.37737	7	4	2	2	3	0.866294	3	30.3955	1.10192	3	1.77637	1.11061	3	9.23077				343	39.2487	5.03369
R4GI40	LRP chaperone MESD OS=Gallus gallus OX=9031 GN=mesd PE=4 SV=1 - [R4GI40_CHICK]	5.35618	21.92	3	4	4	6	1.06971	6	29.7188	0.90275	6	4.45331	1.06193	6	12.9141				219	24.5485	7.37158
P84173	Prohibitin OS=Gallus gallus OX=9031 GN=PHB PE=1 SV=1 - [PHB_CHICK]	5.35598	18.01	2	4	4	6	1.0439	6	25.5776	0.991486	6	8.16566	1.05037	6	10.7452				272	29.8779	5.75732
F1NVF0	Vacuolar protein sorting-associated protein 35 OS=Gallus gallus OX=9031 GN=VPS35 PE=3 SV=2 - [F1NVF0_CHICK]	5.24306	11.39	4	7	7	8	1.03635	8	15.9057	0.965752	8	4.27087	1.05974	8	15.0229				799	92.04	5.57959
P17785	Annexin A2 OS=Gallus gallus OX=9031 GN=ANXA2 PE=1 SV=2 - [ANXA2_CHICK]	5.19	5.01	1	1	1	2	0.407327	2	7.38802	1.10917	2	7.24356	1.3344	2	6.72771				339	38.6159	7.32764
A0A1L1RNV0	Dolichyl-diphosphooligosaccharide--protein glycosyltransferase subunit 2 OS=Gallus gallus OX=9031 GN=RPN2 PE=4 SV=1 - [A0A1L1RNV0_CHICK]	5.12595	5.01	4	2	2	3	1.1133	3	26.5664	0.990224	3	11.3586	0.838689	3	10.6497				479	52.9654	6.59521
E1C3U6	COP9 signalosome complex subunit 2 OS=Gallus gallus OX=9031 GN=COPS2 PE=4 SV=3 - [E1C3U6_CHICK]	5.11396	6	2	2	2	2	0.837996	2	39.1584	0.89407	2	1.63331	1.2676	2	21.693				450	52.3714	5.46533
A0A1L1RU84	Ribosomal protein S2 OS=Gallus gallus OX=9031 GN=RPS2 PE=3 SV=1 - [A0A1L1RU84_CHICK]	5.10318	17.65	4	3	3	4	0.58263	4	38.4989	1.0979	4	11.5801	1.17479	4	6.60724				221	24.1529	9.78857
A0A1L1RJV3	Interleukin enhancer binding factor 2 OS=Gallus gallus OX=9031 GN=ILF2 PE=4 SV=1 - [A0A1L1RJV3_CHICK]	5.08749	14.02	13	2	2	3	0.826245	3	21.9711	1.10434	3	22.787	1.01471	3	6.6745				214	23.4108	5.96045
A0A1L1RTP8	40S ribosomal protein S12 OS=Gallus gallus OX=9031 GN=RPS12 PE=3 SV=1 - [A0A1L1RTP8_CHICK]	5.08738	32.88	3	2	2	3	0.983923	3	8.3102	1.05753	3	2.88667	0.99877	3	5.15208				73	8.34134	8.32373
P53488	Actin-related protein 2 OS=Gallus gallus OX=9031 GN=ACTR2 PE=2 SV=1 - [ARP2_CHICK]	5.08267	3.05	1	1	1	2	1.07898	2	9.51828	1.04039	2	2.27452	0.903404	2	5.24731				394	44.6733	6.7417
A0A1D5PGB0	Muellerian-inhibiting factor precursor OS=Gallus gallus OX=9031 GN=AMH PE=3 SV=1 - [A0A1D5PGB0_CHICK]	5.07748	2.95	1	2	2	2	1.02507	2	36.1939	1.02029	2	14.0598	0.945918	2	8.90611				644	70.4785	7.29834
A0A1L1S0A0	Electron transfer flavoprotein subunit alpha, mitochondrial OS=Gallus gallus OX=9031 GN=ETFA PE=4 SV=1 - [A0A1L1S0A0_CHICK]	5.06908	25.23	4	5	5	6	0.98237	6	5.8079	0.984652	6	7.27072	1.0776	6	12.5151				321	33.9639	7.00537
F1NH33	Aldehyde dehydrogenase OS=Gallus gallus OX=9031 GN=ALDH3A2 PE=3 SV=2 - [F1NH33_CHICK]	5.04535	6.33	2	2	2	2	1.10245	2	10.5917	0.983219	2	11.4725	0.960746	2	6.99491				490	54.0851	8.01611
A0A1D5PI43	Amine oxidase OS=Gallus gallus OX=9031 GN=MAOB PE=3 SV=1 - [A0A1D5PI43_CHICK]	5.00333	3.65	1	2	2	2	1.06552	2	10.7164	0.984379	2	4.38594	0.992633	2	2.90551				521	58.5372	8.35303
E1C7J0	Heme oxygenase OS=Gallus gallus OX=9031 GN=HMOX2 PE=3 SV=2 - [E1C7J0_CHICK]	4.99218	7.67	1	2	2	2	1.12995	2	9.3111	1.01949	2	1.88148	0.892584	2	6.24385				313	35.3437	5.32568
A0A1D5PEM4	Myosin light polypeptide 6 OS=Gallus gallus OX=9031 GN=MYL6 PE=4 SV=2 - [A0A1D5PEM4_CHICK]	4.97052	23.84	6	3	3	3	1.0652	3	19.7551	0.989977	3	17.3723	0.828404	3	0.156759				151	16.9591	4.52588
A0A1L1S0B1	40S ribosomal protein SA OS=Gallus gallus OX=9031 GN=RPSA PE=3 SV=1 - [A0A1L1S0B1_CHICK]	4.96976	12.06	5	2	2	2	1.27975	2	5.26433	1.00646	2	6.1128	0.793428	2	4.26001				257	28.6574	4.98291
A0A1D5P1W7	Karyopherin subunit beta 1 OS=Gallus gallus OX=9031 GN=KPNB1 PE=4 SV=1 - [A0A1D5P1W7_CHICK]	4.91499	9.37	1	7	7	7	0.988646	7	12.2987	1.00522	7	10.0855	1.02675	7	8.24415				1099	119.865	6.06201
F1N9S7	Annexin OS=Gallus gallus OX=9031 GN=ANXA1 PE=3 SV=1 - [F1N9S7_CHICK]	4.89327	5.56	3	1	2	3	0.796304	1		1.1574	1		0.963354	1					342	38.5319	7.44482
A0A1D5P490	Eukaryotic translation initiation factor 4 gamma 1 OS=Gallus gallus OX=9031 GN=EIF4G1 PE=4 SV=1 - [A0A1D5P490_CHICK]	4.8883	1.87	8	3	3	3	0.808943	3	30.6015	1.04633	3	3.38905	0.967748	3	25.1513				1607	177.572	5.2876
E1C2S1	Talin-1 OS=Gallus gallus OX=9031 GN=TLN1 PE=4 SV=2 - [E1C2S1_CHICK]	4.87575	4.96	3	8	8	8	0.941285	8	41.9412	1.0053	8	7.4148	1.05829	8	3.89203				2541	271.748	6.22705
A0A1L1RT36	60S ribosomal protein L6 OS=Gallus gallus OX=9031 GN=RPL6 PE=3 SV=1 - [A0A1L1RT36_CHICK]	4.81066	14.12	5	2	2	2	1.01994	2	12.1987	1.15711	2	6.61162	0.783169	2	1.30173				177	20.3615	10.7114
A0A1L1RMH8	Uncharacterized protein OS=Gallus gallus OX=9031 GN=HNRNPL PE=4 SV=1 - [A0A1L1RMH8_CHICK]	4.80851	6.83	1	1	1	2	0.945284	2	4.83557	0.980519	2	0.293733	1.09509	2	3.66055				205	23.0321	7.7085
E1BS15	Acyl-CoA synthetase family member 2 OS=Gallus gallus OX=9031 GN=ACSF2 PE=4 SV=2 - [E1BS15_CHICK]	4.79651	6.6	2	3	3	3	0.938256	3	35.5258	0.916271	3	4.9	1.19213	3	29.8384				621	68.7258	8.70459
A0A1D6UPP7	40S ribosomal protein S3 OS=Gallus gallus OX=9031 GN=RPS3 PE=3 SV=1 - [A0A1D6UPP7_CHICK]	4.76906	9.05	3	2	2	2	1.00976	2	6.87666	1.0534	2	0.559875	0.940235	2	6.70665				243	26.5082	9.14404
F1NPQ0	26S proteasome non-ATPase regulatory subunit 12 OS=Gallus gallus OX=9031 GN=PSMD12 PE=4 SV=1 - [F1NPQ0_CHICK]	4.76812	4.39	4	2	2	2	0.513361	1		1.18339	1		1.14961	1					456	52.9746	6.66846
A0A1L1RLD4	Uncharacterized protein OS=Gallus gallus OX=9031 GN=FH PE=3 SV=1 - [A0A1L1RLD4_CHICK]	4.7564	13.33	3	3	3	3	1.21876	3	62.1076	0.82942	3	8.70896	1.18703	3	53.3204				360	38.3709	8.14795
A6N7Y9	Piwi-like protein 1 OS=Gallus gallus OX=9031 GN=PIWIL1 PE=2 SV=1 - [PIWL1_CHICK]	4.74198	4.5	1	3	3	4	0.854872	4	7.70869	1.04688	4	6.77944	1.03562	4	8.30249				867	99.223	9.15869
A0A1D5PS83	Uncharacterized protein OS=Gallus gallus OX=9031 PE=4 SV=1 - [A0A1D5PS83_CHICK]	4.70093	45.74	2	4	4	5	0.985737	5	23.2399	0.987853	5	10.7761	0.982534	5	14.5262				94	10.4362	5.51611
Q90WD0	Actin-related protein 3 OS=Gallus gallus OX=9031 GN=ACTR3 PE=2 SV=1 - [ARP3_CHICK]	4.65786	4.31	2	2	2	2	1.06634	2	11.0503	1.05185	2	10.3031	0.892841	2	6.74219				418	47.3911	5.88428
Q5ZIT7	Proteasome 26S subunit, ATPase 3 OS=Gallus gallus OX=9031 GN=PSMC3 PE=2 SV=1 - [Q5ZIT7_CHICK]	4.65586	9.95	1	3	3	3	1.12751	3	15.5911	0.97301	3	16.5729	0.974144	3	17.7701				422	47.1684	5.22412
A0A1D5P3K3	Heterogeneous nuclear ribonucleoprotein A3 OS=Gallus gallus OX=9031 GN=HNRNPA3 PE=4 SV=1 - [A0A1D5P3K3_CHICK]	4.63659	16.73	4	3	3	5	1.01341	5	3.32095	0.988037	5	8.59331	1.03152	5	11.9984				245	26.7092	8.49951
A0A1D5PDZ9	Uncharacterized protein OS=Gallus gallus OX=9031 GN=RPL23 PE=3 SV=1 - [A0A1D5PDZ9_CHICK]	4.63213	44.12	5	3	3	3	1.00577	3	9.99994	1.03083	3	1.98049	0.977086	3	4.77944				102	10.4417	10.6382
F1NSI8	ADP-ribosylation factor-like protein 8A OS=Gallus gallus OX=9031 GN=ARL8A PE=3 SV=3 - [F1NSI8_CHICK]	4.62878	21.51	4	2	2	3	0.863082	3	16.5472	0.968202	3	7.29857	1.18046	3	10.95				186	21.446	7.76709
A0A1D5PAQ8	Nuclear migration protein nudC OS=Gallus gallus OX=9031 GN=NUDC PE=4 SV=1 - [A0A1D5PAQ8_CHICK]	4.61833	11.86	5	3	3	3	1.18408	3	5.4819	0.925741	3	2.3935	0.949898	3	16.8405				295	34.2435	6.82959
F1NBD0	ER lipid raft associated 2 OS=Gallus gallus OX=9031 GN=ERLIN2 PE=4 SV=2 - [F1NBD0_CHICK]	4.59898	8.48	1	2	2	2	0.906757	2	24.9585	1.08957	2	15.1041	0.91383	2	46.2218				342	38.1927	5.71924
A0A1D5NYB2	Polyadenylate-binding protein OS=Gallus gallus OX=9031 GN=PABPC1 PE=3 SV=1 - [A0A1D5NYB2_CHICK]	4.5906	9.29	4	2	5	7	0.94292	3	6.10923	0.880166	3	5.19053	1.22515	3	1.72078				635	70.5039	9.49561
F1NIB4	Heterogeneous nuclear ribonucleoprotein A/B OS=Gallus gallus OX=9031 GN=HNRNPAB PE=4 SV=4 - [F1NIB4_CHICK]	4.58054	11.93	2	3	3	5	1.06837	5	7.24552	1.04171	5	5.38373	0.857998	5	13.2489				285	32.3128	10.521
F1NU79	Proteasome 26S subunit, ATPase 5 OS=Gallus gallus OX=9031 GN=PSMC5 PE=3 SV=2 - [F1NU79_CHICK]	4.57468	11.19	15	3	4	4	1.16173	3	3.44833	1.10221	3	7.51657	0.830211	3	46.6627				411	46.1432	7.54736
P08267	Ferritin heavy chain OS=Gallus gallus OX=9031 GN=FTH PE=2 SV=2 - [FRIH_CHICK]	4.53092	3.89	1	1	1	2	1.18729	2	7.58964	1.10421	2	1.09968	0.728196	2	7.39372				180	21.0783	6.21436
A0A1D5PM16	NmrA-like family domain-containing protein 1 OS=Gallus gallus OX=9031 GN=NMRAL1 PE=4 SV=1 - [A0A1D5PM16_CHICK]	4.51513	20.59	3	4	4	5	1.03762	5	27.7361	0.979664	5	6.5376	0.927008	5	34.3809				272	29.9197	9.27588
A0A1D5NU51	Oligophrenin 1 OS=Gallus gallus OX=9031 GN=OPHN1 PE=4 SV=1 - [A0A1D5NU51_CHICK]	4.5044	1.14	2	1	1	2	0.86509	2	0.208666	1.0328	2	0.793097	1.0851	2	1.19753				789	89.455	8.17725
A0A1D5NTW5	Dynactin subunit 1 OS=Gallus gallus OX=9031 GN=DCTN1 PE=4 SV=1 - [A0A1D5NTW5_CHICK]	4.50385	4.47	6	5	5	5	1.05016	5	15.2925	1.00058	5	4.42922	0.940987	5	14.364				1207	134.216	5.50342
A0A1D5PHJ8	Dynactin subunit 2 OS=Gallus gallus OX=9031 PE=4 SV=1 - [A0A1D5PHJ8_CHICK]	4.4985	5.87	5	2	2	3	1.03414	3	10.5297	0.999409	3	5.69925	0.999111	3	0.0654774				358	39.6257	5.42725
Q5ZIZ7	DnaJ heat shock protein family (Hsp40) member A2 OS=Gallus gallus OX=9031 GN=DNAJA2 PE=2 SV=1 - [Q5ZIZ7_CHICK]	4.48426	9.98	3	3	4	7	0.824714	4	23.8215	0.982627	4	11.8054	1.07296	4	8.81323				411	45.6115	6.48096
F1NAA5	Phosphoglucomutase 2 like 1 OS=Gallus gallus OX=9031 GN=PGM2L1 PE=4 SV=2 - [F1NAA5_CHICK]	4.47091	6.92	3	3	3	3	0.677311	3	23.8083	1.04345	3	16.7838	1.1209	3	12.3773				621	70.2601	6.41748
F1NT28	Pyrophosphatase (inorganic) 1 OS=Gallus gallus OX=9031 GN=PPA1 PE=4 SV=2 - [F1NT28_CHICK]	4.46196	13.79	1	3	3	3	0.868302	3	2.03891	1.00146	3	7.58894	1.00744	3	16.7299				290	32.6161	5.75732
A0A1D5PHC2	Uncharacterized protein OS=Gallus gallus OX=9031 GN=NASP PE=4 SV=2 - [A0A1D5PHC2_CHICK]	4.43375	3.07	2	2	2	2	1.27947	2	20.7754	0.999567	2	1.43797	0.785649	2	24.1208				456	50.6251	4.83057
A0A1D5PUR4	Ras-related GTP-binding protein C OS=Gallus gallus OX=9031 GN=RRAGC PE=4 SV=1 - [A0A1D5PUR4_CHICK]	4.42872	6.98	4	2	2	2	0.81787	2	26.1913	0.992383	2	6.07859	1.15612	2	21.98				315	35.8929	5.12256
E1BV75	Dehydrogenase/reductase 7 OS=Gallus gallus OX=9031 GN=DHRS7 PE=3 SV=1 - [E1BV75_CHICK]	4.42658	2.68	1	1	1	2	0.904039	2	6.96365	0.982103	2	0.3867	1.12469	2	4.88658				336	37.6968	9.1001
F1NU41	G protein subunit alpha 14 OS=Gallus gallus OX=9031 GN=GNA14 PE=4 SV=3 - [F1NU41_CHICK]	4.42548	3.11	3	1	1	2	1.07939	2	0.0364251	1.02039	2	3.04572	0.933042	2	4.67331				354	41.3933	6.93213
Q90Z16	Optineurin OS=Gallus gallus OX=9031 GN=OPTN PE=1 SV=1 - [OPTN_CHICK]	4.39542	4.14	1	2	2	2	0.855567	2	7.17075	1.02993	2	5.3817	1.09165	2	11.6214				556	64.0469	4.99561
A0A1L1RT88	SGT1 homolog, MIS12 kinetochore complex assembly cochaperone OS=Gallus gallus OX=9031 GN=SUGT1 PE=4 SV=1 - [A0A1L1RT88_CHICK]	4.39484	11.8	3	2	2	2	1.04212	2	25.5903	1.01375	2	8.95593	0.93091	2	36.9101				178	20.5255	6.82959
D5M8S2	Protein/nucleic acid deglycase DJ-1 OS=Gallus gallus OX=9031 GN=DJ-1 PE=2 SV=1 - [D5M8S2_CHICK]	4.3376	13.76	4	1	2	3	0.272612	1		1.37421	1		1.06977	1					189	19.9184	6.771
E1C852	PDZ and LIM domain 1 OS=Gallus gallus OX=9031 GN=PDLIM1 PE=4 SV=1 - [E1C852_CHICK]	4.32371	17.13	3	4	4	4	1.10877	4	7.62023	0.973333	4	8.1454	1.00165	4	12.0618				327	35.6379	7.26904
Q90ZK7	Peptidylprolyl isomerase OS=Gallus gallus OX=9031 GN=FKBP25 PE=2 SV=1 - [Q90ZK7_CHICK]	4.31712	11.45	6	2	2	3	1.07592	3	30.5702	0.936623	3	2.61896	1.05488	3	29.0342				227	25.0162	9.18799
P26990	ADP-ribosylation factor 6 OS=Gallus gallus OX=9031 GN=ARF6 PE=2 SV=3 - [ARF6_CHICK]	4.30286	15.43	4	2	3	3	1.01649	1		1.1041	1		0.865125	1					175	20.0835	8.95361
E1BS06	Ribosomal protein L23a OS=Gallus gallus OX=9031 GN=RPL23A PE=3 SV=2 - [E1BS06_CHICK]	4.29674	14.84	5	2	2	3	1.16996	3	17.2506	0.927405	3	1.9132	1.01059	3	20.0697				155	17.6451	10.4478
A0A1L1RK20	Glyoxalase domain containing 4 OS=Gallus gallus OX=9031 GN=GLOD4 PE=4 SV=1 - [A0A1L1RK20_CHICK]	4.28762	9.06	2	2	2	2	0.879654	2	25.8858	1.0982	2	19.7076	0.953785	2	13.2823				298	33.0106	6.25244
A0A1D5P5G1	Uncharacterized protein OS=Gallus gallus OX=9031 GN=HNRNPA1 PE=4 SV=1 - [A0A1D5P5G1_CHICK]	4.28644	4.65	2	1	1	3	1.28421	3	0.870357	0.926022	3	1.73544	0.899757	3	21.5877				344	36.0232	9.48096
A0A1D5Q032	Adenylyl cyclase-associated protein OS=Gallus gallus OX=9031 GN=CAP1 PE=3 SV=1 - [A0A1D5Q032_CHICK]	4.28643	9.06	3	5	5	5	1.27471	4	10.7915	0.975876	4	7.73307	0.825791	4	17.2612				552	59.061	8.06006
F1NA76	Transmembrane emp24 domain-containing protein 10 precursor OS=Gallus gallus OX=9031 GN=TMED10 PE=3 SV=1 - [F1NA76_CHICK]	4.25708	16.44	1	3	3	5	0.961997	5	8.96535	1.00962	5	5.07261	1.02942	5	5.2221				219	24.7869	7.78174
F1NBP2	V-type proton ATPase catalytic subunit A OS=Gallus gallus OX=9031 GN=ATP6V1A PE=3 SV=1 - [F1NBP2_CHICK]	4.22598	3.6	3	2	2	3	1.00668	3	33.9974	0.949857	3	6.1283	1.24965	3	3.31631				611	68.2559	5.85889
A0A1D5PTH0	Esterase D OS=Gallus gallus OX=9031 GN=ESD PE=4 SV=1 - [A0A1D5PTH0_CHICK]	4.18584	15.38	4	1	1	1	1.47503	1		0.846198	1		0.8681	1					143	15.8567	6.771
F1NKG5	N(G),N(G)-dimethylarginine dimethylaminohydrolase 1 OS=Gallus gallus OX=9031 GN=DDAH1 PE=4 SV=2 - [F1NKG5_CHICK]	4.18338	14.34	1	3	3	3	0.919491	3	1.32899	1.05048	3	1.05915	0.943676	3	12.7231				286	31.0708	5.66846
A0A1D5NYT6	Ubiquitin conjugating enzyme E2 G1 OS=Gallus gallus OX=9031 GN=UBE2G1 PE=3 SV=1 - [A0A1D5NYT6_CHICK]	4.15111	7.23	2	1	1	2	0.860117	2	4.83157	1.05317	2	0.50578	1.0598	2	2.37917				166	18.8756	5.2749
Q9W6H0	Mimecan OS=Gallus gallus OX=9031 GN=OGN PE=2 SV=1 - [MIME_CHICK]	4.11205	4.42	1	1	1	2	1.33725	2	21.1137	0.866926	2	23.7998	0.920409	2	7.37978				294	33.1582	6.55127
A0A1L1RZS5	Reactive intermediate imine deaminase A homolog OS=Gallus gallus OX=9031 GN=RIDA PE=4 SV=1 - [A0A1L1RZS5_CHICK]	4.10136	15.11	1	2	2	2	0.980989	2	34.4057	1.19898	2	3.18738	0.725627	2	28.9055				139	14.8118	8.42627
A0A1I7Q449	Histone H3 OS=Gallus gallus OX=9031 GN=H3F3B PE=3 SV=1 - [A0A1I7Q449_CHICK]	4.08617	14.55	7	2	2	2	1.09462	2	41.5126	1.00774	2	3.38792	0.867665	2	47.3622				110	12.3459	11.605
A0A1D5NTR6	Ribosomal protein L34 OS=Gallus gallus OX=9031 GN=RPL34 PE=4 SV=1 - [A0A1D5NTR6_CHICK]	4.03021	12.82	4	2	2	2	0.986805	2	1.911	0.980388	2	5.67758	1.06134	2	6.00841				117	13.2975	11.4731
Q5F3B9	Succinate--CoA ligase [ADP-forming] subunit beta, mitochondrial OS=Gallus gallus OX=9031 GN=SUCLA2 PE=2 SV=1 - [Q5F3B9_CHICK]	4.02198	4.54	1	2	2	2	1.0442	2	29.5558	0.953821	2	15.9927	1.03197	2	2.43376				463	49.9661	7.28369
A0A1L1RWL5	Heterogeneous nuclear ribonucleoprotein D-like OS=Gallus gallus OX=9031 GN=HNRNPDL PE=4 SV=1 - [A0A1L1RWL5_CHICK]	4.01024	11.11	3	3	3	4	0.920944	3	27.7782	1.05582	3	13.1664	1.00001	3	20.7416				270	30.1676	8.71924
F1NY29	Electron transfer flavoprotein-ubiquinone oxidoreductase, mitochondrial OS=Gallus gallus OX=9031 GN=ETFDH PE=4 SV=2 - [F1NY29_CHICK]	3.98404	3.77	2	2	2	2	1.1137	2	0.00187752	1.00565	2	0.982003	0.927519	2	1.50595				478	53.3166	8.82178
A0A1D5NZ71	DnaJ heat shock protein family (Hsp40) member C13 OS=Gallus gallus OX=9031 GN=DNAJC13 PE=4 SV=1 - [A0A1D5NZ71_CHICK]	3.97381	1.88	2	4	4	4	0.854458	4	8.50385	1.03198	4	11.2829	1.18278	4	15.6325				2240	254.297	6.80029
A0A1D5PCG2	Septin-7 OS=Gallus gallus OX=9031 GN=SEPT7 PE=3 SV=1 - [A0A1D5PCG2_CHICK]	3.94915	6.25	3	1	2	2	1.17472	1		0.886655	1		1.04761	1					416	48.544	8.63135
A0A1L1RJC8	Phenylalanyl-tRNA synthetase beta subunit OS=Gallus gallus OX=9031 GN=FARSB PE=4 SV=1 - [A0A1L1RJC8_CHICK]	3.94906	5.85	2	3	3	3	1.1201	3	8.59153	1.01341	3	9.05059	0.859032	3	8.02592				547	61.241	6.66846
E1C8W4	Ubiquitin carboxyl-terminal hydrolase OS=Gallus gallus OX=9031 GN=USP5 PE=3 SV=3 - [E1C8W4_CHICK]	3.9437	5.03	1	3	3	3	1.07275	3	5.96932	1.0048	3	9.68848	0.898773	3	16.0886				855	95.631	5.10986
E1BTT4	Hydroxyacyl-CoA dehydrogenase trifunctional multienzyme complex subunit beta OS=Gallus gallus OX=9031 GN=Gga.6352 PE=3 SV=1 - [E1BTT4_CHICK]	3.94286	9.28	5	4	4	5	1.14789	5	21.014	1.01316	5	3.34043	0.890043	5	15.5991				474	50.8174	9.31982
A0A1D5PE01	Cholesterol side-chain cleavage enzyme, mitochondrial OS=Gallus gallus OX=9031 GN=CYP11A1 PE=3 SV=1 - [A0A1D5PE01_CHICK]	3.93956	8.27	1	3	3	3	1.09626	3	12.2293	1.08663	3	1.43775	0.811988	3	11.227				508	58.1643	9.15869
A0A1D5PW25	Lectin, mannose binding 2 OS=Gallus gallus OX=9031 GN=LMAN2 PE=4 SV=1 - [A0A1D5PW25_CHICK]	3.9352	10.68	2	3	3	4	1.07867	4	11.8482	0.984523	4	4.02304	0.961864	4	8.86845				337	37.5149	6.46826
E1BXY4	Dynamin 1 OS=Gallus gallus OX=9031 GN=DNM1 PE=3 SV=3 - [E1BXY4_CHICK]	3.91882	2.77	1	2	2	2	0.935473	2	41.974	0.912252	2	7.30522	1.14039	2	35.3387				865	97.174	7.75244
A0A1D5P9P3	Alpha-actinin-1 OS=Gallus gallus OX=9031 GN=ACTN1 PE=4 SV=1 - [A0A1D5P9P3_CHICK]	3.91219	7.12	6	1	6	8	0.832274	1		0.904203	1		1.2927	1					885	102.362	5.5542
A0A1L1RX65	Isocitrate dehydrogenase [NAD] subunit, mitochondrial OS=Gallus gallus OX=9031 GN=IDH3A PE=3 SV=1 - [A0A1L1RX65_CHICK]	3.90664	11.08	3	3	3	3	1.26211	3	12.2037	0.949656	3	5.56965	0.889743	3	4.43389				316	34.6405	6.53662
F1NSP8	Heterogeneous nuclear ribonucleoprotein U OS=Gallus gallus OX=9031 GN=HNRNPU PE=4 SV=3 - [F1NSP8_CHICK]	3.89666	4.16	1	4	4	4	1.10654	4	31.7077	1.00855	4	6.04908	0.907433	4	28.029				842	91.5534	5.93506
A0A1D5NYJ9	Septin-6 OS=Gallus gallus OX=9031 GN=SEPT6 PE=3 SV=1 - [A0A1D5NYJ9_CHICK]	3.87005	6.34	7	1	3	3	0.971858	1		1.10391	1		0.90057	1					426	48.4697	6.99072
F1NP51	Lamin-B2 OS=Gallus gallus OX=9031 GN=LMNB2 PE=3 SV=2 - [F1NP51_CHICK]	3.85926	9.17	2	5	5	5	1.23316	5	16.5151	0.923038	5	10.342	0.826182	5	27.695				600	67.9105	5.2749
A0A1L1RN46	Nuclear transport factor 2 OS=Gallus gallus OX=9031 GN=NUTF2 PE=4 SV=1 - [A0A1L1RN46_CHICK]	3.83318	12.7	2	1	1	1	0.608912	1		1.21968	1		1.02305	1					126	14.2691	6.354
A0A1L1RYW9	Gelsolin OS=Gallus gallus OX=9031 GN=GSN PE=4 SV=1 - [A0A1L1RYW9_CHICK]	3.79541	3.43	5	1	1	2	0.935808	2	7.31168	0.932258	2	4.08043	1.17008	2	0.0127438				350	38.5813	5.31299
F2Z4L4	Uncharacterized protein OS=Gallus gallus OX=9031 GN=SET PE=3 SV=1 - [F2Z4L4_CHICK]	3.79094	7.58	1	2	2	2	1.03377	2	15.8211	0.967496	2	0.163659	1.03642	2	12.1984				277	32.0837	4.22119
A0A1D5P7L6	Septin-8 OS=Gallus gallus OX=9031 GN=SEPT8 PE=3 SV=1 - [A0A1D5P7L6_CHICK]	3.7851	8.4	3	1	3	3	1.11373	1		0.834622	1		1.16918	1					369	43.7384	6.60986
F1NNU7	Acyl-coenzyme A thioesterase 9, mitochondrial OS=Gallus gallus OX=9031 GN=ACOT9 PE=4 SV=2 - [F1NNU7_CHICK]	3.78291	8.51	2	3	3	3	0.962502	3	26.9976	0.999685	3	1.07514	1.14916	3	4.42754				423	48.3101	7.97217
A0A1L1RXA2	Receptor of-activated protein C kinase 1 OS=Gallus gallus OX=9031 GN=RACK1 PE=4 SV=1 - [A0A1L1RXA2_CHICK]	3.74654	7.27	5	2	2	4	1.01608	4	6.21369	0.960161	4	4.3678	1.06927	4	9.60359				220	24.2261	7.63525
F1NQW8	Serine/arginine-rich-splicing factor 1 OS=Gallus gallus OX=9031 GN=SRSF1 PE=4 SV=2 - [F1NQW8_CHICK]	3.74151	13.31	3	3	3	4	1.00347	4	16.5602	0.995977	4	10.7709	0.949733	4	6.85118				248	27.7749	10.3599
E1BSN3	Trans-L-3-hydroxyproline dehydratase OS=Gallus gallus OX=9031 GN=L3HYPDH PE=4 SV=1 - [E1BSN3_CHICK]	3.70027	4.93	1	1	1	1	1.12918	1		1.02371	1		0.889885	1					365	38.6515	6.58057
Q98TF6	60S ribosomal protein L36 OS=Gallus gallus OX=9031 GN=RPL36 PE=3 SV=1 - [RL36_CHICK]	3.69122	14.29	3	2	2	2	1.12408	2	6.74119	1.02611	2	1.7692	0.887637	2	9.62698				105	12.2879	11.3413
A0A1D5PQN0	Catenin beta-1 OS=Gallus gallus OX=9031 GN=CTNNB1 PE=4 SV=1 - [A0A1D5PQN0_CHICK]	3.658	1.12	2	1	1	2	0.986389	2	8.08853	1.03441	2	1.2236	0.985623	2	4.55966				717	78.4802	6.32861
F1NT93	ES1 protein homolog, mitochondrial OS=Gallus gallus OX=9031 GN=C1H21ORF33 PE=4 SV=3 - [F1NT93_CHICK]	3.62977	6.09	1	1	1	1	1.15076	1		0.945417	1		0.983484	1					312	32.6357	8.45557
A0A1L1RV36	Ribosomal protein L27a OS=Gallus gallus OX=9031 GN=RPL27A PE=3 SV=1 - [A0A1L1RV36_CHICK]	3.61616	20.88	3	2	2	2	1.05369	2	4.74016	1.05489	2	0.538247	0.904645	2	3.46343				91	10.3497	10.1108
F1NSW0	Vesicle-associated membrane protein-associated protein B/C OS=Gallus gallus OX=9031 GN=VAPB PE=4 SV=3 - [F1NSW0_CHICK]	3.60468	5.76	2	1	1	1	1.15794	1		0.933963	1		0.994006	1					243	27.288	7.40088
P81628	Endoplasmic reticulum resident protein 29 (Fragment) OS=Gallus gallus OX=9031 GN=ERP29 PE=1 SV=2 - [ERP29_CHICK]	3.54738	22.81	2	5	5	6	1.11694	6	19.396	0.967539	6	3.27715	0.932909	6	12.8553				228	25.3572	7.89893
F1NDP5	Sulfurtransferase OS=Gallus gallus OX=9031 GN=TST PE=4 SV=3 - [F1NDP5_CHICK]	3.52716	10.88	2	3	3	3	1.22007	3	0.720412	0.968587	3	6.7239	0.952045	3	3.31113				294	32.9115	7.86963
Q5ZLN1	Phosphoglycerate mutase 1 OS=Gallus gallus OX=9031 GN=PGAM1 PE=1 SV=3 - [PGAM1_CHICK]	3.48915	14.96	2	3	3	4	0.997658	4	16.6588	1.04702	4	3.96232	0.919789	4	9.75593				254	28.8799	7.48877
A0A1D5PS16	WD repeat-containing protein 1 OS=Gallus gallus OX=9031 GN=WDR1 PE=4 SV=1 - [A0A1D5PS16_CHICK]	3.46572	3.38	4	2	2	2	1.37108	2	0.324116	0.952157	2	3.71076	0.799296	2	5.80849				592	64.6379	6.7124
Q5ZL27	LSM14A, mRNA processing body assembly factor OS=Gallus gallus OX=9031 GN=LSM14A PE=2 SV=1 - [Q5ZL27_CHICK]	3.45519	8.03	1	1	3	4	1.30859	1		0.895496	1		0.929626	1					461	50.279	9.53955
A0A1D5P4W4	Hydrocephalus-inducing protein homolog OS=Gallus gallus OX=9031 GN=HYDIN PE=4 SV=1 - [A0A1D5P4W4_CHICK]	3.44162	0.19	2	1	1	2	0.628122	2	0.899531	0.907545	2	3.95433	1.44806	2	3.19321				4269	473.688	5.85889
A0A1D5P8P1	RAB3A, member RAS oncogene family OS=Gallus gallus OX=9031 GN=RAB3A PE=4 SV=1 - [A0A1D5P8P1_CHICK]	3.43838	7.2	20	1	2	3	1.02609	1		1.05571	1		0.925924	1					264	29.4966	5.38916
F1NSV6	Sodium/potassium-transporting ATPase subunit beta OS=Gallus gallus OX=9031 GN=ATP1B1 PE=3 SV=3 - [F1NSV6_CHICK]	3.43049	2.3	2	1	1	2	1.13319	2	7.19098	1.04433	2	0.569025	0.855708	2	6.52176				305	34.9026	8.07471
A0A1D5PDQ5	Transferrin receptor protein 1 OS=Gallus gallus OX=9031 GN=TFRC PE=4 SV=1 - [A0A1D5PDQ5_CHICK]	3.40877	2.84	4	1	1	1	0.580894	1		0.970192	1		1.39758	1					739	80.9892	5.84619
A0A1D5P2H3	Far upstream element-binding protein 1 OS=Gallus gallus OX=9031 GN=FUBP1 PE=4 SV=1 - [A0A1D5P2H3_CHICK]	3.40078	2.44	8	2	2	2	0.966106	2	8.39341	0.998334	2	3.12107	1.05263	2	1.88264				616	65.0894	8.36768
Q5ZLA7	Uncharacterized protein OS=Gallus gallus OX=9031 GN=STT3A PE=2 SV=1 - [Q5ZLA7_CHICK]	3.3445	2.27	1	2	2	2	1.19026	2	14.5551	1.03047	2	4.81664	0.825754	2	7.99446				705	80.5429	7.98682
Q5F491	Uncharacterized protein OS=Gallus gallus OX=9031 GN=DDX3X PE=2 SV=1 - [Q5F491_CHICK]	3.29347	10.75	1	4	5	5	0.960487	4	27.1385	0.954598	4	18.6169	1.01993	4	13.6475				651	72.0046	6.99072
A0A1D5PRF2	Macrophage migration inhibitory factor OS=Gallus gallus OX=9031 GN=MIF PE=4 SV=1 - [A0A1D5PRF2_CHICK]	3.26691	18.09	3	1	1	2	1.03376	2	19.9446	1.087	2	10.0254	0.864913	2	0.889943				94	10.1591	7.82568
F1N9Q2	Lactoylglutathione lyase OS=Gallus gallus OX=9031 GN=GLO1 PE=3 SV=3 - [F1N9Q2_CHICK]	3.2407	25	2	3	3	3	1.23086	3	2.85648	0.968963	3	0.426802	0.905598	3	1.4001				180	20.5402	6.55127
A0A1D5PYJ0	G protein subunit beta 1 OS=Gallus gallus OX=9031 GN=GNB1 PE=4 SV=2 - [A0A1D5PYJ0_CHICK]	3.17878	3.38	5	1	1	1	0.974984	1		0.999289	1		1.0459	1					296	32.3634	6.15088
A0A1L1RN50	Thioredoxin domain-containing protein 5 precursor OS=Gallus gallus OX=9031 GN=TXNDC5 PE=3 SV=1 - [A0A1L1RN50_CHICK]	3.10091	11.85	2	3	3	3	0.840066	3	19.4125	1.00375	3	0.625144	1.03599	3	26.1764				363	41.0011	6.20166
Q00649	Heat shock protein beta-1 OS=Gallus gallus OX=9031 GN=HSPB1 PE=2 SV=1 - [HSPB1_CHICK]	3.0923	8.29	2	1	1	1	1.24832	1		0.966826	1		0.87635	1					193	21.658	6.12549
A0A1L1RT65	40S ribosomal protein S24 OS=Gallus gallus OX=9031 GN=RPS24 PE=3 SV=1 - [A0A1L1RT65_CHICK]	3.07227	8.46	3	1	1	2	1.15266	2	3.04645	1.05871	2	2.49389	0.821514	2	1.17183				130	15.0592	10.8872
E1C7T8	Coatomer subunit gamma OS=Gallus gallus OX=9031 GN=COPG2 PE=3 SV=2 - [E1C7T8_CHICK]	3.0614	1.49	1	1	1	1	0.798038	1		1.11588	1		1.02063	1					870	97.2613	5.88428
F6SU35	Ribosomal protein OS=Gallus gallus OX=9031 GN=RPL10A PE=3 SV=1 - [F6SU35_CHICK]	3.06068	5.99	1	1	1	1	0.960903	1		0.976731	1		1.08887	1					217	24.6926	9.87646
A0A1D5P344	Kinesin light chain 4 OS=Gallus gallus OX=9031 GN=KLC4 PE=4 SV=1 - [A0A1D5P344_CHICK]	3.05647	3.82	5	1	1	1	1.28619	1		0.883683	1		0.963962	1					471	53.3203	7.79639
A0A1L1RS02	Vacuolar protein sorting-associated protein 29 OS=Gallus gallus OX=9031 GN=VPS29 PE=3 SV=1 - [A0A1L1RS02_CHICK]	3.04035	8.9	9	1	1	1	1.10213	1		0.950666	1		1.01439	1					146	16.3145	7.62061
F6RHH1	Importin subunit alpha OS=Gallus gallus OX=9031 GN=KPNA4 PE=3 SV=2 - [F6RHH1_CHICK]	3.02199	3.35	2	1	1	1	0.310102	1		1.02945	1		1.52728	1					508	56.0147	4.93213
Q6DV79	Signal transducer and activator of transcription 3 OS=Gallus gallus OX=9031 GN=STAT3 PE=1 SV=2 - [STAT3_CHICK]	2.98089	2.33	1	1	1	1	0.756215	1		0.876645	1		1.39157	1					771	88.1144	6.30322
A0A1L1RKK2	Long-chain specific acyl-CoA dehydrogenase, mitochondrial OS=Gallus gallus OX=9031 GN=ACADL PE=3 SV=1 - [A0A1L1RKK2_CHICK]	2.97243	11.14	2	3	3	3	0.99581	3	20.2355	0.980479	3	1.084	1.15525	3	7.4879				431	47.8434	8.30908
E1C934	Kynurenine aminotransferase 3 OS=Gallus gallus OX=9031 GN=KYAT3 PE=4 SV=2 - [E1C934_CHICK]	2.96975	2.87	2	1	1	1	1.1799	1		0.889717	1		1.0392	1					453	51.0513	7.92822
Q5F433	PRA1 family protein 3 OS=Gallus gallus OX=9031 GN=ARL6IP5 PE=2 SV=1 - [PRAF3_CHICK]	2.96649	10.11	1	1	1	1	0.618474	1		0.905652	1		1.45914	1					188	21.6376	9.49561
E1C7S2	Hydroxysteroid dehydrogenase like 2 OS=Gallus gallus OX=9031 GN=HSDL2 PE=4 SV=2 - [E1C7S2_CHICK]	2.95589	6.3	2	2	2	2	1.13672	2	9.88641	0.975147	2	4.44128	0.944577	2	15.9045				413	44.2056	8.27979
A0A1L1S0Q8	Ribosomal protein L9 OS=Gallus gallus OX=9031 GN=RPL9 PE=4 SV=1 - [A0A1L1S0Q8_CHICK]	2.94328	9.9	2	1	1	1	1.08594	1		1.06477	1		0.865946	1					101	11.3309	7.18115
P00368	Glutamate dehydrogenase 1, mitochondrial OS=Gallus gallus OX=9031 GN=GLUD1 PE=1 SV=1 - [DHE3_CHICK]	2.92215	1.79	2	1	1	1	0.945232	1		0.996284	1		1.07359	1					503	55.6762	8.27979
A0A1D5PNA9	Golgi transport 1B OS=Gallus gallus OX=9031 GN=GOLT1B PE=4 SV=1 - [A0A1D5PNA9_CHICK]	2.90561	24.36	2	1	1	1	0.770091	1		0.982392	1		1.23124	1					78	8.38051	8.73389
A0A1D5PKA9	Aminopeptidase puromycin sensitive OS=Gallus gallus OX=9031 GN=NPEPPS PE=4 SV=1 - [A0A1D5PKA9_CHICK]	2.90177	13.16	1	6	6	6	1.04024	6	13.0594	0.918774	6	2.56925	1.01618	6	9.38717				433	48.8573	4.97021
Q5F4A3	Acidic leucine-rich nuclear phosphoprotein 32 family member E OS=Gallus gallus OX=9031 GN=ANP32E PE=2 SV=1 - [AN32E_CHICK]	2.89771	4.69	1	1	1	1	1.05021	1		1.10985	1		0.830422	1					256	28.9082	3.9292
F1NV49	ATP-dependent RNA helicase DDX1 OS=Gallus gallus OX=9031 GN=DDX1 PE=4 SV=3 - [F1NV49_CHICK]	2.89392	4.32	2	2	2	2	0.795242	2	45.4339	1.0872	2	28.0281	1.00487	2	14.9273				740	82.4749	7.1665
F1P5J5	Alanine--tRNA ligase, cytoplasmic OS=Gallus gallus OX=9031 GN=AARS PE=3 SV=3 - [F1P5J5_CHICK]	2.87609	5.06	3	4	4	4	0.927604	4	4.64894	1.06012	4	12.3276	1.01253	4	28.3301				968	106.902	5.80811
A0A1D5PTE8	Glia maturation factor beta OS=Gallus gallus OX=9031 GN=GMFB PE=4 SV=1 - [A0A1D5PTE8_CHICK]	2.87255	6.38	2	1	1	1	0.991956	1		1.08713	1		0.908441	1					141	16.5192	5.14795
A0A1L1RXA4	F-actin-capping protein subunit alpha-2 OS=Gallus gallus OX=9031 GN=CAPZA2 PE=3 SV=1 - [A0A1L1RXA4_CHICK]	2.85476	9.82	3	1	2	2	1.38013	1		1.00743	1		0.715117	1					285	32.6795	6.13818
A0A1D5PFV4	60S ribosomal protein L35 OS=Gallus gallus OX=9031 GN=RPL35 PE=4 SV=1 - [A0A1D5PFV4_CHICK]	2.8518	11.24	4	1	1	1	1.03969	1		1.08075	1		0.879832	1					89	10.6981	11.2681
P05081	Adenylate kinase isoenzyme 1 OS=Gallus gallus OX=9031 GN=AK1 PE=1 SV=1 - [KAD1_CHICK]	2.83528	18.56	1	3	3	3	1.0135	3	20.5139	1.11792	3	2.16967	0.874931	3	8.78537				194	21.6694	8.5874
A0A1D5NTF3	Fas associated factor family member 2 OS=Gallus gallus OX=9031 GN=FAF2 PE=4 SV=1 - [A0A1D5NTF3_CHICK]	2.82131	4.32	2	1	1	1	0.427219	1		0.575325	1		2.07652	1					417	49.4301	6.23975
F1NCU9	Serum paraoxonase/arylesterase 2 OS=Gallus gallus OX=9031 GN=PON2 PE=4 SV=2 - [F1NCU9_CHICK]	2.81055	4.8	2	1	1	1	1.00155	1		0.969953	1		1.06641	1					354	39.31	5.42725
A0A1L1RXG9	Ubiquinol-cytochrome c reductase core protein 1 OS=Gallus gallus OX=9031 GN=UQCRC1 PE=4 SV=1 - [A0A1L1RXG9_CHICK]	2.81047	11.51	2	3	3	3	0.951939	3	50.2501	0.973557	3	7.14558	0.869126	3	10.5284				365	40.6513	6.52197
P43347	Translationally-controlled tumor protein homolog OS=Gallus gallus OX=9031 GN=TPT1 PE=2 SV=1 - [TCTP_CHICK]	2.79588	19.77	2	3	3	3	1.29658	3	6.33338	0.9827	3	3.06259	0.858586	3	21.3718				172	19.5176	4.99561
A0A1L1S079	WD repeat-containing protein 61 OS=Gallus gallus OX=9031 GN=WDR61 PE=4 SV=1 - [A0A1L1S079_CHICK]	2.79152	7.25	5	1	1	1	0.413019	1		0.96029	1		1.54387	1					276	30.0409	5.31299
A0A1D5P6M3	1,4-alpha-glucan branching enzyme 1 OS=Gallus gallus OX=9031 GN=GBE1 PE=4 SV=1 - [A0A1D5P6M3_CHICK]	2.78133	1.02	2	1	1	1	0.847942	1		0.930204	1		1.24362	1					586	67.8724	6.25244
F1NDD6	Alpha-2-macroglobulin receptor-associated protein precursor OS=Gallus gallus OX=9031 GN=LRPAP1 PE=4 SV=1 - [F1NDD6_CHICK]	2.76422	2.59	1	1	1	1	0.854389	1		0.988467	1		1.15623	1					348	40.7582	8.17725
O93325	Histone H2A OS=Gallus gallus OX=9031 GN=H2AFY PE=2 SV=1 - [O93325_CHICK]	2.74924	7.62	6	1	1	1	1.13702	1		0.991618	1		0.929039	1					223	23.9144	10.6968
Q5ZKY7	Tetraspanin OS=Gallus gallus OX=9031 GN=CD82 PE=2 SV=1 - [Q5ZKY7_CHICK]	2.74216	9.06	1	2	2	2	1.09529	2	0.73582	0.997913	2	0.516218	0.953019	2	0.097168				265	29.0387	5.021
A0A1D5PP57	V-type proton ATPase subunit B OS=Gallus gallus OX=9031 GN=ATP6V1B2 PE=3 SV=1 - [A0A1D5PP57_CHICK]	2.73693	14.23	2	4	4	4	1.01705	4	11.5527	0.970111	4	6.86573	1.06015	4	1.04196				506	55.8414	5.69385
A0A547	Trifunctional purine biosynthetic protein adenosine-3 OS=Gallus gallus OX=9031 GN=GART PE=3 SV=1 - [A0A547_CHICK]	2.72169	1.4	2	1	1	1	1.24207	1		1.02436	1		0.799997	1					1003	106.462	7.57666
A0A1D5PTC6	Uncharacterized protein OS=Gallus gallus OX=9031 GN=TECR PE=4 SV=2 - [A0A1D5PTC6_CHICK]	2.72157	3.46	1	1	1	1	1.59395	1		0.883009	1		0.72238	1					260	30.8189	9.30518
F1NKT5	Transcription factor BTF3 OS=Gallus gallus OX=9031 GN=BTF3L4 PE=3 SV=1 - [F1NKT5_CHICK]	2.71478	10.13	2	1	1	1	0.965927	1		1.10364	1		0.90562	1					158	17.25	6.354
F1NRI4	Dynein light chain OS=Gallus gallus OX=9031 GN=DYNLL2 PE=3 SV=2 - [F1NRI4_CHICK]	2.71392	32.58	1	2	2	2	1.29076	2	2.78854	0.899229	2	10.3753	0.928886	2	17.3051				89	10.3431	7.37158
A0A1L1RTL5	Cell division control protein 42 homolog OS=Gallus gallus OX=9031 GN=CDC42 PE=4 SV=1 - [A0A1L1RTL5_CHICK]	2.70346	16.67	3	2	2	2	1.10937	2	21.2132	1.02972	2	7.11995	0.884897	2	9.11644				132	14.9409	7.78174
F1P3P3	Rho GDP-dissociation inhibitor 1 OS=Gallus gallus OX=9031 GN=ARHGDIA PE=4 SV=1 - [F1P3P3_CHICK]	2.70334	7.84	1	1	1	2	1.06941	2	5.81649	1.01376	2	5.01327	0.946079	2	12.8002				204	23.2478	5.10986
F1NB64	Acetyl-CoA acyltransferase 1 OS=Gallus gallus OX=9031 GN=ACAA1 PE=3 SV=2 - [F1NB64_CHICK]	2.69873	6.94	1	2	2	2	1.09471	2	2.37682	0.7632	2	36.57	1.22374	2	33.8286				432	44.5792	9.08545
F1N8M4	Dynamin-like 120 kDa protein, mitochondrial OS=Gallus gallus OX=9031 GN=OPA1 PE=3 SV=1 - [F1N8M4_CHICK]	2.6924	1.23	4	1	1	1	0.945585	1		1.04037	1		1.01104	1					977	113.346	8.07471
A0A1D5NYY8	Dipeptidyl peptidase 7 OS=Gallus gallus OX=9031 GN=DPP7 PE=4 SV=1 - [A0A1D5NYY8_CHICK]	2.68751	9.49	1	3	3	3	0.912571	3	9.64469	1.0061	3	3.8815	1.08547	3	12.2706				495	54.5121	6.20166
F1N9B7	RAD23 homolog B, nucleotide excision repair protein OS=Gallus gallus OX=9031 GN=RAD23B PE=4 SV=3 - [F1N9B7_CHICK]	2.6831	2.34	1	1	1	1	1.11995	1		0.951813	1		0.998727	1					385	40.9505	4.729
A0A1D5PR40	Uncharacterized protein OS=Gallus gallus OX=9031 GN=LOC770025 PE=3 SV=1 - [A0A1D5PR40_CHICK]	2.66176	14.13	5	2	2	2	1.13746	2	14.9204	0.890949	2	6.9918	1.05452	2	21.1338				184	21.3834	10.1841
A0A1D5PX67	Uncharacterized protein OS=Gallus gallus OX=9031 GN=LOC107049088 PE=3 SV=1 - [A0A1D5PX67_CHICK]	2.64922	10.11	4	2	2	2	1.2584	2	8.52194	0.972847	2	0.233973	0.856227	2	10.2523				188	21.3608	8.646
A0A1L1RZW6	Ribosomal protein S14 OS=Gallus gallus OX=9031 GN=RPS14 PE=3 SV=1 - [A0A1L1RZW6_CHICK]	2.64161	14.71	3	1	1	1	1.14704	1		0.99443	1		0.917173	1					68	7.3151	12.0005
A0A1D5PR77	Uncharacterized protein OS=Gallus gallus OX=9031 PE=4 SV=1 - [A0A1D5PR77_CHICK]	2.63936	15.69	1	1	1	1	0.636593	1		0.970154	1		1.35374	1					102	10.9256	5.31299
E1BUD8	SEC24 homolog C, COPII coat complex component OS=Gallus gallus OX=9031 GN=SEC24C PE=4 SV=2 - [E1BUD8_CHICK]	2.63058	0.92	1	1	1	1	1.21775	1		0.951573	1		0.921994	1					1090	118.953	6.88818
F1N872	Malectin OS=Gallus gallus OX=9031 GN=MLEC PE=4 SV=3 - [F1N872_CHICK]	2.62099	2.53	1	1	1	1	0.845965	1		1.04283	1		1.08607	1					277	30.5457	5.52881
F1NEF6	Acyl-CoA dehydrogenase family member 9, mitochondrial OS=Gallus gallus OX=9031 GN=ACAD9 PE=3 SV=3 - [F1NEF6_CHICK]	2.61237	2.44	1	1	1	1	0.634191	1		1.01043	1		1.29873	1					614	67.592	8.03076
F1NSZ4	Aminopeptidase like 1 OS=Gallus gallus OX=9031 GN=NPEPL1 PE=4 SV=2 - [F1NSZ4_CHICK]	2.58991	5.74	1	2	2	2	1.00325	2	23.4982	0.973892	2	14.83	1.04293	2	1.8427				523	56.0545	6.85889
A0A1L1RT07	Beta-hexosaminidase subunit alpha precursor OS=Gallus gallus OX=9031 GN=HEXA PE=4 SV=1 - [A0A1L1RT07_CHICK]	2.58863	3.05	4	1	1	1	1.08667	1		1.08115	1		0.842243	1					361	40.3595	7.7085
A0A1D5P3E2	Septin-2 OS=Gallus gallus OX=9031 GN=SEPT2L PE=3 SV=1 - [A0A1D5P3E2_CHICK]	2.5879	16.77	5	3	3	3	1.02657	3	11.5319	0.816909	3	2.12457	1.10566	3	29.048				310	35.9005	6.01123
Q71R50	Dehydrogenase/reductase SDR family member 11 OS=Gallus gallus OX=9031 GN=DHRS11 PE=2 SV=1 - [DHR11_CHICK]	2.57714	6.27	1	1	1	1	0.774451	1		1.11085	1		1.04634	1					255	27.709	6.7124
A0A1D5PLP8	Isocitrate dehydrogenase [NAD] subunit, mitochondrial OS=Gallus gallus OX=9031 GN=IDH3B PE=3 SV=1 - [A0A1D5PLP8_CHICK]	2.56297	2.89	3	1	1	1	0.98292	1		1.03573	1		0.988175	1					381	41.6545	8.36768
F1N8I0	Acylamino-acid-releasing enzyme OS=Gallus gallus OX=9031 GN=APEH PE=4 SV=3 - [F1N8I0_CHICK]	2.55294	1.77	2	1	1	1	1.13372	1		0.941857	1		1.00194	1					734	81.2549	6.12549
F1P574	GDP-mannose pyrophosphorylase B OS=Gallus gallus OX=9031 GN=GMPPB PE=4 SV=2 - [F1P574_CHICK]	2.53182	3.06	1	1	1	1	1.1397	1		0.986379	1		0.934332	1					360	39.4106	7.1958
A0A1D5P359	Cold inducible RNA binding protein OS=Gallus gallus OX=9031 GN=CIRBP PE=4 SV=1 - [A0A1D5P359_CHICK]	2.52338	26.9	4	3	3	6	0.974318	6	16.1658	0.967215	6	9.34253	1.06837	6	18.6564				171	18.6067	9.51025
A0A1D5P8I3	Splicing factor proline and glutamine rich OS=Gallus gallus OX=9031 GN=SFPQ PE=4 SV=1 - [A0A1D5P8I3_CHICK]	2.52272	2.8	2	1	1	1	0.971523	1		1.00745	1		1.0371	1					608	65.5232	9.37842
F1N903	Proteasome 26S subunit, non-ATPase 6 OS=Gallus gallus OX=9031 GN=PSMD6 PE=4 SV=2 - [F1N903_CHICK]	2.51352	3.86	1	1	1	1	0.898094	1		1.12116	1		0.93433	1					389	45.5485	6.17627
A0A1D5NV38	Sorting nexin-2 OS=Gallus gallus OX=9031 GN=SNX2 PE=4 SV=1 - [A0A1D5NV38_CHICK]	2.51352	5.87	3	1	3	3	0.990708	1		0.993131	1		1.04221	1					596	66.4887	5.99854
A0A1D5PBI5	DNA damage-binding protein 1 OS=Gallus gallus OX=9031 GN=DDB1 PE=4 SV=1 - [A0A1D5PBI5_CHICK]	2.50178	0.79	2	1	1	1	0.85674	1		1.0048	1		1.1313	1					1139	126.567	5.18604
A0A1L1RS52	ATP synthase membrane subunit c locus 3 OS=Gallus gallus OX=9031 GN=ATP5G3 PE=3 SV=1 - [A0A1L1RS52_CHICK]	2.4975	8.54	6	1	1	1	0.864082	1		1.01701	1		1.10827	1					82	8.33236	8.19189
A0A1L1RNT6	Uncharacterized protein OS=Gallus gallus OX=9031 GN=RPL14 PE=4 SV=1 - [A0A1L1RNT6_CHICK]	2.4928	9.76	3	1	1	1	1.01505	1		0.960598	1		1.06898	1					123	14.3308	10.4624
E1BSL7	Endoplasmic reticulum protein 44 OS=Gallus gallus OX=9031 GN=ERP44 PE=4 SV=3 - [E1BSL7_CHICK]	2.4729	4.68	1	2	2	2	1.24074	2	7.47053	1.02904	2	2.62332	0.789423	2	14.1231				406	46.9466	5.61768
Q5ZJA5	Uncharacterized protein OS=Gallus gallus OX=9031 GN=SRPRB PE=2 SV=1 - [Q5ZJA5_CHICK]	2.46986	6.59	1	1	1	1	0.355408	1		1.15703	1		1.31133	1					258	28.129	8.54346
Q5ZJL9	Deoxynucleoside triphosphate triphosphohydrolase SAMHD1 OS=Gallus gallus OX=9031 GN=SAMHD1 PE=2 SV=2 - [SAMH1_CHICK]	2.4679	2.44	1	1	1	1	0.8514	1		1.00146	1		1.14022	1					614	70.1884	6.81494
F1NQG5	Ribosomal protein L15 OS=Gallus gallus OX=9031 GN=RPL15 PE=3 SV=2 - [F1NQG5_CHICK]	2.46766	9.31	3	2	2	2	1.27623	2	6.05127	0.887288	2	20.4748	0.9301	2	34.6207				204	24.1171	11.6196
F1P1L8	Serpin B6 OS=Gallus gallus OX=9031 GN=SERPINB6L PE=3 SV=1 - [F1P1L8_CHICK]	2.46749	6.86	1	2	2	2	0.768748	2	20.4797	1.18222	2	0.259357	0.940923	2	12.6666				379	43.0727	5.22412
A0A1D5PMD9	Carboxylic ester hydrolase OS=Gallus gallus OX=9031 GN=LOC769704 PE=3 SV=1 - [A0A1D5PMD9_CHICK]	2.46056	7.08	1	2	2	2	0.933786	2	18.4855	1.01979	2	8.91897	1.04116	2	0.664902				537	59.283	5.35107
A0A1L1RQC8	NAD(P)H-hydrate epimerase OS=Gallus gallus OX=9031 GN=APOA1BP PE=3 SV=1 - [A0A1L1RQC8_CHICK]	2.45417	9.17	2	1	1	1	0.930597	1		0.964696	1		1.12975	1					218	23.4119	8.03076
F1NLT8	Rho GDP dissociation inhibitor beta OS=Gallus gallus OX=9031 GN=ARHGDIB PE=4 SV=2 - [F1NLT8_CHICK]	2.45362	27.5	3	4	4	5	1.01278	5	26.805	0.977256	5	3.64619	1.01288	5	14.193				200	22.8715	5.19873
P02612	Myosin regulatory light chain 2, smooth muscle major isoform OS=Gallus gallus OX=9031 PE=1 SV=2 - [MLRM_CHICK]	2.43135	26.16	2	1	3	4	0.956389	2	23.528	0.925143	2	3.01836	1.14663	2	18.8752				172	19.8324	4.91943
A0A1D5PHN7	Diphosphoinositol pentakisphosphate kinase 2 OS=Gallus gallus OX=9031 GN=PPIP5K2 PE=3 SV=1 - [A0A1D5PHN7_CHICK]	2.41179	1.68	8	1	1	1	0.70827	1		0.853486	1		1.46207	1					1073	121.592	8.22119
A0A1L1RNI7	Collagen type XI alpha 1 chain OS=Gallus gallus OX=9031 GN=Gga.54047 PE=4 SV=1 - [A0A1L1RNI7_CHICK]	2.4114	0.9	3	1	1	1	1.10331	1		0.971018	1		0.984708	1					888	86.3361	5.09717
A0A1D5P6D9	Uncharacterized protein OS=Gallus gallus OX=9031 GN=LOC107057138 PE=4 SV=1 - [A0A1D5P6D9_CHICK]	2.40645	7.85	2	1	1	1	1.14592	1		0.864374	1		1.10179	1					191	22.0153	7.1665
A0A1D5PXW2	Eukaryotic translation initiation factor 3 subunit M OS=Gallus gallus OX=9031 GN=EIF3ML PE=4 SV=1 - [A0A1D5PXW2_CHICK]	2.4053	8.95	5	1	1	1	0.50971	1		1.02245	1		1.37986	1					190	21.8762	6.80029
Q5ZMH8	N-acetylneuraminate synthase OS=Gallus gallus OX=9031 GN=NANS PE=2 SV=1 - [Q5ZMH8_CHICK]	2.40443	8.64	1	2	2	2	0.73303	2	81.7748	1.08478	2	5.82514	1.02052	2	34.0066				359	40.1184	7.44482
A0A1D5PR23	Epithelial-splicing regulatory protein 2 OS=Gallus gallus OX=9031 GN=ESRP2 PE=4 SV=1 - [A0A1D5PR23_CHICK]	2.39515	2.04	4	1	1	1	0.584847	1		0.961797	1		1.40632	1					686	75.0721	6.75635
A0A1D5PZQ8	Ribosomal protein L12 OS=Gallus gallus OX=9031 GN=RPL12 PE=3 SV=1 - [A0A1D5PZQ8_CHICK]	2.39128	12.31	2	1	1	1	0.977125	1		0.943017	1		1.12371	1					130	14.1486	9.67139
F1NVL5	Uncharacterized protein OS=Gallus gallus OX=9031 GN=SEPT5 PE=3 SV=3 - [F1NVL5_CHICK]	2.37863	8.94	3	2	2	2	1.04347	2	7.93126	0.960548	2	9.89248	1.04144	2	6.61696				369	42.9248	6.40479
Q5ZJJ9	Osteoclast-stimulating factor 1 OS=Gallus gallus OX=9031 GN=OSTF1 PE=2 SV=1 - [OSTF1_CHICK]	2.37596	11.88	3	2	2	2	0.866272	2	99.7639	0.89869	2	4.46394	1.07603	2	64.8062				202	22.2823	8.1333
E1BU33	VPS26, retromer complex component A OS=Gallus gallus OX=9031 GN=VPS26A PE=4 SV=1 - [E1BU33_CHICK]	2.37045	11.35	2	3	3	4	0.951479	4	4.81111	1.096	4	3.29032	0.909141	4	2.97304				326	37.9717	6.56592
A0A1D5PJG4	Heterogeneous nuclear ribonucleoprotein Q OS=Gallus gallus OX=9031 GN=SYNCRIP PE=4 SV=1 - [A0A1D5PJG4_CHICK]	2.36897	3.38	7	2	2	2	1.35473	2	7.87098	0.940964	2	2.04427	0.823999	2	13.5277				562	62.6384	7.57666
F1NW95	NADH dehydrogenase [ubiquinone] 1 alpha subcomplex subunit 12 OS=Gallus gallus OX=9031 GN=NDUFA12 PE=3 SV=2 - [F1NW95_CHICK]	2.36259	4.79	1	1	1	1	1.04622	1		1.00527	1		0.981316	1					146	16.9346	9.75928
A0A1D5PG32	Selenoprotein U OS=Gallus gallus OX=9031 GN=SELENOU PE=4 SV=1 - [A0A1D5PG32_CHICK]	2.3625	11.94	3	2	2	2	0.990288	2	11.5614	1.02586	2	2.51968	0.993079	2	5.39074				201	22.3216	7.40088
Q5ZI42	Malignant T-cell-amplified sequence 1 OS=Gallus gallus OX=9031 GN=MCTS1 PE=2 SV=1 - [MCTS1_CHICK]	2.35456	9.39	1	1	1	1	0.676129	1		0.955177	1		1.34374	1					181	20.5579	8.82178
A0A1L1RSG1	Cytochrome c oxidase subunit 6A, mitochondrial OS=Gallus gallus OX=9031 GN=COX6A1 PE=3 SV=1 - [A0A1L1RSG1_CHICK]	2.35359	10.19	1	1	1	1	1.24116	1		0.91471	1		0.955618	1					108	11.808	9.34912
A0A1L1RS37	Hydroxyacyl-CoA dehydrogenase OS=Gallus gallus OX=9031 GN=HADH PE=4 SV=1 - [A0A1L1RS37_CHICK]	2.34924	13	2	2	2	2	0.801014	2	45.9737	0.975685	2	20.3744	1.11369	2	52.4602				277	30.6649	6.7124
A0A1L1RSM0	Cleavage and polyadenylation-specificity factor subunit 6 OS=Gallus gallus OX=9031 GN=CPSF6 PE=4 SV=1 - [A0A1L1RSM0_CHICK]	2.34443	5.73	6	1	1	1	0.514151	1		1.02523	1		1.37243	1					436	44.8587	8.23584
H9KZX6	Uncharacterized protein OS=Gallus gallus OX=9031 GN=MYO5B PE=3 SV=4 - [H9KZX6_CHICK]	2.34213	0.9	1	1	1	1	0.485177	1		0.766968	1		1.76011	1					1775	199.766	7.44482
A0A1D5PAE4	Uncharacterized protein OS=Gallus gallus OX=9031 GN=HDGF PE=4 SV=1 - [A0A1D5PAE4_CHICK]	2.33637	6.9	1	1	1	1	1.08806	1		0.9858	1		0.975846	1					232	26.2317	5.16064
A0A1L1RYH5	Ribosomal protein S20 OS=Gallus gallus OX=9031 GN=RPS20 PE=4 SV=1 - [A0A1L1RYH5_CHICK]	2.33352	18.75	2	1	1	1	1.27562	1		0.950861	1		0.87739	1					64	7.24285	8.92432
E1BW83	Solute carrier family 25 member 24 OS=Gallus gallus OX=9031 GN=SLC25A24 PE=3 SV=3 - [E1BW83_CHICK]	2.32742	1.89	1	1	1	1	1.04255	1		1.10947	1		0.837009	1					475	52.4961	8.26514
A0A1L1RNM2	Low molecular weight phosphotyrosine protein phosphatase OS=Gallus gallus OX=9031 GN=ACP1 PE=4 SV=1 - [A0A1L1RNM2_CHICK]	2.32174	16.42	4	1	1	1	1.27519	1		1.03365	1		0.760776	1					67	7.9219	6.04932
R4GJD6	Eukaryotic translation initiation factor 4E family member 1B OS=Gallus gallus OX=9031 GN=EIF4E1B PE=3 SV=3 - [R4GJD6_CHICK]	2.31323	9.68	1	2	2	2	0.92257	2	8.33305	0.979738	2	12.0611	1.10683	2	9.59235				217	25.2801	9.15869
E1BVT0	RAS like proto-oncogene B OS=Gallus gallus OX=9031 GN=RALB PE=4 SV=3 - [E1BVT0_CHICK]	2.31004	10.19	1	2	2	2	1.07737	2	3.70235	0.981331	2	14.5251	0.971201	2	24.1325				206	23.3339	6.62451
F1P3U4	Peptidase M20 domain-containing protein 2 OS=Gallus gallus OX=9031 GN=PM20D2 PE=3 SV=2 - [F1P3U4_CHICK]	2.30815	2.05	1	1	1	1	1.71302	1		0.746031	1		0.822051	1					439	47.5811	6.0874
A0A1D5PD02	Ubiquitin like modifier activating enzyme 7 OS=Gallus gallus OX=9031 GN=UBA7 PE=3 SV=1 - [A0A1D5PD02_CHICK]	2.30514	1.52	1	1	1	1	0.803009	1		1.04703	1		1.11398	1					990	108.734	5.56689
E1C7E9	Uncharacterized protein OS=Gallus gallus OX=9031 PE=4 SV=3 - [E1C7E9_CHICK]	2.27952	2.72	2	1	1	1	0.837159	1		1.03576	1		1.103	1					367	40.4889	7.09326
A0A1L1RWQ5	40S ribosomal protein S30 OS=Gallus gallus OX=9031 GN=FAU PE=3 SV=1 - [A0A1L1RWQ5_CHICK]	2.27363	10.31	3	1	1	1	1.16697	1		1.05377	1		0.817638	1					97	10.5528	10.8726
A0A1L1RSL1	Uncharacterized protein OS=Gallus gallus OX=9031 PE=4 SV=1 - [A0A1L1RSL1_CHICK]	2.26793	7.03	1	1	1	1	1.554	1		0.792334	1		0.881956	1					128	13.9187	5.79541
A0A1D5NTQ7	LanC like 1 OS=Gallus gallus OX=9031 GN=LANCL1 PE=4 SV=1 - [A0A1D5NTQ7_CHICK]	2.26724	4.92	3	1	1	1	0.764641	1		1.24997	1		0.857536	1					244	27.6167	7.63525
A0A1D5P765	2-oxoisovalerate dehydrogenase subunit beta, mitochondrial precursor OS=Gallus gallus OX=9031 GN=BCKDHB PE=4 SV=1 - [A0A1D5P765_CHICK]	2.24694	7.12	2	2	2	2	0.743148	2	61.402	1.03105	2	14.0707	1.13043	2	11.9813				379	41.4982	7.51807
A0A1D5P2A5	Cullin associated and neddylation dissociated 2 (putative) OS=Gallus gallus OX=9031 GN=CAND2 PE=4 SV=1 - [A0A1D5P2A5_CHICK]	2.24257	0.74	2	1	1	1	1.35932	1		0.937473	1		0.830343	1					1213	134.335	6.22705
A0A1D5PKI5	Uncharacterized protein OS=Gallus gallus OX=9031 PE=4 SV=2 - [A0A1D5PKI5_CHICK]	2.24192	1.96	2	1	1	2	0.94551	2	3.76308	1.12269	2	1.52003	0.894477	2	0.438925				306	33.8533	8.04541
P12003	Vinculin OS=Gallus gallus OX=9031 GN=VCL PE=1 SV=4 - [VINC_CHICK]	2.23828	2.2	1	2	2	2	1.00413	2	26.3223	1.05603	2	2.31077	0.923298	2	18.6744				1135	124.482	5.57959
Q5ZHV4	Phosphoglycerate mutase OS=Gallus gallus OX=9031 GN=BPGM PE=2 SV=1 - [Q5ZHV4_CHICK]	2.2341	6.18	1	2	2	2	1.08926	2	2.63119	0.963809	2	4.98015	1.0046	2	4.50039				259	29.7174	7.15186
Q5ZL24	Catalase OS=Gallus gallus OX=9031 GN=CAT PE=2 SV=1 - [Q5ZL24_CHICK]	2.23359	2.98	2	1	1	1	1.23871	1		1.09241	1		0.706513	1					235	26.2121	8.6167
A0A1D5PCK1	Propionyl-CoA carboxylase beta subunit OS=Gallus gallus OX=9031 GN=PCCB PE=4 SV=1 - [A0A1D5PCK1_CHICK]	2.21624	2.42	2	1	1	1	1.34253	1		0.904968	1		0.889493	1					454	49.2308	6.30322
A0A1L1RY50	Uncharacterized protein OS=Gallus gallus OX=9031 GN=LOC772071 PE=4 SV=1 - [A0A1L1RY50_CHICK]	2.21523	5.03	4	1	1	1	0.776442	1		1.06802	1		1.10528	1					298	33.8362	8.88037
Q9I8G9	Histone-binding protein RBBP7 OS=Gallus gallus OX=9031 GN=RBBP7 PE=1 SV=1 - [RBBP7_CHICK]	2.21475	1.89	4	1	1	1	1.00339	1		1.05859	1		0.939734	1					424	47.6733	4.94482
A0A1D5NV73	Regulator of microtubule dynamics 1 OS=Gallus gallus OX=9031 GN=RMDN1 PE=4 SV=1 - [A0A1D5NV73_CHICK]	2.21363	3.95	3	1	1	1	0.890566	1		1.09452	1		0.977901	1					228	26.2364	5.85889
Q90828	Cytoplasmic dynein 1 light intermediate chain 1 OS=Gallus gallus OX=9031 GN=DYNC1LI1 PE=1 SV=1 - [DC1L1_CHICK]	2.20513	8.74	4	3	3	3	0.982702	3	33.2905	0.941758	3	0.672398	1.12109	3	28.9654				515	55.8583	6.11279
A0A1D5PAS9	Mannosyl-oligosaccharide glucosidase OS=Gallus gallus OX=9031 GN=MOGS PE=4 SV=1 - [A0A1D5PAS9_CHICK]	2.19582	1.85	1	1	1	1	0.853375	1		1.11706	1		0.975371	1					813	88.5426	10.1401
A0A1L1RR40	SPARC OS=Gallus gallus OX=9031 GN=SPARC PE=4 SV=1 - [A0A1L1RR40_CHICK]	2.19293	10.22	5	1	1	1	0.4918	1		1.19238	1		1.15392	1					137	16.3112	5.13525
R4GG02	Fructosamine 3 kinase related protein OS=Gallus gallus OX=9031 GN=FN3KRP PE=3 SV=2 - [R4GG02_CHICK]	2.19065	10.68	1	2	2	2	0.852429	2	5.92964	1.06788	2	0.604643	1.04452	2	4.68638				309	34.7414	7.35693
F1NSC1	ATP synthase peripheral stalk-membrane subunit b OS=Gallus gallus OX=9031 GN=ATP5F1 PE=4 SV=2 - [F1NSC1_CHICK]	2.18543	3.53	1	1	1	1	1.05365	1		1.11839	1		0.815652	1					255	28.5836	9.18799
P08636	40S ribosomal protein S17 OS=Gallus gallus OX=9031 GN=RPS17 PE=2 SV=3 - [RS17_CHICK]	2.17591	7.41	1	1	1	1	1.47592	1		1.09363	1		0.517846	1					135	15.5284	9.84717
Q5ZLX2	Eukaryotic translation initiation factor 2 subunit 1 OS=Gallus gallus OX=9031 GN=EIF2S1 PE=2 SV=2 - [IF2A_CHICK]	2.17565	2.54	1	1	1	1	1.36658	1		1.03079	1		0.692793	1					315	36.1555	5.13525
F1NRL7	Aromatase OS=Gallus gallus OX=9031 GN=CYP19A1 PE=3 SV=4 - [F1NRL7_CHICK]	2.17233	5.12	2	2	2	4	0.750876	4	10.8392	1.12148	4	4.65314	1.06475	4	4.83115				488	55.9718	7.47412
P20763	Ig lambda chain C region OS=Gallus gallus OX=9031 PE=4 SV=1 - [LAC_CHICK]	2.17125	11.65	2	1	1	1	1.19062	1		0.94988	1		0.945763	1					103	11.3535	6.50732
E1BYW3	NAD(P)H dehydrogenase OS=Gallus gallus OX=9031 GN=NQO1 PE=4 SV=2 - [E1BYW3_CHICK]	2.16875	3.65	1	1	1	1	1.02997	1		1.07408	1		0.896914	1					274	30.2993	8.6167
F1NSW3	Transportin 1 OS=Gallus gallus OX=9031 GN=TNPO1 PE=4 SV=3 - [F1NSW3_CHICK]	2.16758	1.24	2	1	1	1	0.962644	1		1.05512	1		0.976758	1					890	101.234	5.0083
A0A1D5PYI7	LSM5 homolog, U6 small nuclear RNA and mRNA degradation associated OS=Gallus gallus OX=9031 GN=LSM5 PE=4 SV=1 - [A0A1D5PYI7_CHICK]	2.16165	6.59	1	1	1	1	1.00779	1		1.2393	1		0.680979	1					91	9.91711	4.53857
E1BTY4	Sorting nexin OS=Gallus gallus OX=9031 GN=SNX9 PE=3 SV=2 - [E1BTY4_CHICK]	2.15812	2.41	1	1	1	1	1.55674	1		0.903181	1		0.723208	1					582	64.8358	5.2749
F1NH35	Dehydrogenase/reductase 7B OS=Gallus gallus OX=9031 GN=DHRS7B PE=3 SV=4 - [F1NH35_CHICK]	2.15538	5.18	1	1	1	1	0.591337	1		1.02117	1		1.31733	1					309	33.802	9.53955
F1NYT7	Prenylcysteine oxidase 1 OS=Gallus gallus OX=9031 GN=PCYOX1 PE=3 SV=3 - [F1NYT7_CHICK]	2.15499	2.79	1	1	1	1	0.701675	1		1.037	1		1.20802	1					502	56.0308	7.62061
A0A1L1RT61	Glutathione S-transferase OS=Gallus gallus OX=9031 GN=GSTA2 PE=4 SV=1 - [A0A1L1RT61_CHICK]	2.15454	19.88	2	2	2	4	0.802346	4	14.682	1.37643	4	11.8813	0.735429	4	27.2301				166	18.9279	8.82178
A0A1D5PH67	G protein subunit alpha i2 OS=Gallus gallus OX=9031 PE=4 SV=1 - [A0A1D5PH67_CHICK]	2.15441	5.07	2	1	1	1	1.24057	1		0.9082	1		0.96528	1					355	40.5472	5.64307
A0A1D5PR29	Secernin 1 OS=Gallus gallus OX=9031 GN=SCRN1 PE=4 SV=1 - [A0A1D5PR29_CHICK]	2.15139	7.06	3	2	2	2	1.08172	2	6.75565	0.928783	2	0.319414	1.0599	2	5.03609				269	29.9508	4.71631
A0A1D5NW30	Glutaredoxin 3 OS=Gallus gallus OX=9031 GN=GLRX3 PE=4 SV=1 - [A0A1D5NW30_CHICK]	2.14649	6.44	2	2	2	2	0.87977	2	25.4407	1.05789	2	1.50326	1.02303	2	14.9141				326	36.3386	5.94775
Q5ZJ81	Endophilin-B2 OS=Gallus gallus OX=9031 GN=SH3GLB2 PE=2 SV=1 - [SHLB2_CHICK]	2.14604	3.72	1	1	1	1	1.3772	1		0.945457	1		0.804973	1					403	44.8611	5.97314
P07583	Beta-galactoside-binding lectin OS=Gallus gallus OX=9031 PE=1 SV=2 - [LEG4_CHICK]	2.1451	5.93	1	1	1	1	1.12711	1		0.922427	1		1.0346	1					135	15.0535	7.09326
Q5ZJV5	Cytochrome c oxidase subunit 4I1 OS=Gallus gallus OX=9031 GN=COX4I1 PE=2 SV=1 - [Q5ZJV5_CHICK]	2.14403	6.43	1	1	1	2	1.05999	2	2.48085	1.0355	2	3.84387	0.926835	2	3.83057				171	19.6191	8.86572
F1N802	Podocalyxin like 2 OS=Gallus gallus OX=9031 GN=PODXL2 PE=4 SV=4 - [F1N802_CHICK]	2.13836	1.77	1	1	1	1	0.684595	1		1.52247	1		0.535647	1					623	67.1214	4.29736
A0A1L1RSZ3	Ribosomal protein L21 OS=Gallus gallus OX=9031 GN=RPL21 PE=4 SV=1 - [A0A1L1RSZ3_CHICK]	2.13827	17.5	4	1	1	1	0.883947	1		1.21282	1		0.81599	1					40	4.68645	7.25439
A0A1L1RNU2	Ribosomal protein L31 OS=Gallus gallus OX=9031 GN=RPL31 PE=4 SV=1 - [A0A1L1RNU2_CHICK]	2.13803	19.44	3	1	1	1	0.596725	1		1.07152	1		1.24196	1					72	8.40247	9.89111
F1NQT4	NPC intracellular cholesterol transporter 1 OS=Gallus gallus OX=9031 GN=NPC1 PE=4 SV=3 - [F1NQT4_CHICK]	2.13594	0.54	1	1	1	2	0.728112	2	15.2673	1.06162	2	5.3495	1.14841	2	0.615156				1286	143.072	5.92236
A0A1D5NYX6	Cytochrome b5 OS=Gallus gallus OX=9031 GN=CYB5A PE=3 SV=1 - [A0A1D5NYX6_CHICK]	2.1351	5.04	2	1	1	1	1.21222	1		1.00241	1		0.85453	1					119	13.4256	5.07178
P02314	Non-histone chromosomal protein HMG-17 OS=Gallus gallus OX=9031 GN=HMGN2 PE=1 SV=3 - [HMGN2_CHICK]	2.12961	8.89	1	1	1	1	1.05086	1		0.977063	1		1.0175	1					90	9.44708	9.99365
A0A1L1RJH9	Dolichyl-diphosphooligosaccharide--protein glycosyltransferase 48 kDa subunit OS=Gallus gallus OX=9031 GN=DDOST PE=3 SV=1 - [A0A1L1RJH9_CHICK]	2.1267	4.82	5	1	1	2	0.852481	2	43.0308	0.964017	2	13.8661	1.15857	2	7.97317				228	25.9153	9.11475
A0A1D5P016	Ribosomal protein lateral stalk subunit P2 OS=Gallus gallus OX=9031 GN=RPLP2 PE=3 SV=1 - [A0A1D5P016_CHICK]	2.12489	32.93	3	2	2	2	0.894111	2	47.7476	0.976691	2	1.92769	1.0827	2	33.0081				82	9.14653	4.41162
F1NT14	Microsomal glutathione S-transferase 1 OS=Gallus gallus OX=9031 GN=MGST1 PE=4 SV=2 - [F1NT14_CHICK]	2.11949	8.39	1	1	1	1	0.85757	1		1.14631	1		0.930732	1					155	17.2732	9.65674
A0A1D5P908	Canopy FGF signaling regulator 3 OS=Gallus gallus OX=9031 GN=CNPY3 PE=4 SV=2 - [A0A1D5P908_CHICK]	2.10654	3.16	1	1	1	1	1.23801	1		0.954673	1		0.901649	1					253	28.0983	5.60498
E1BT66	TATA-box binding protein associated factor 15 OS=Gallus gallus OX=9031 GN=TAF15 PE=4 SV=2 - [E1BT66_CHICK]	2.10408	1.27	3	1	1	1	1.37693	1		1.01009	1		0.713875	1					472	51.2205	8.04541
A0A1D5P253	Myeloid-derived growth factor precursor OS=Gallus gallus OX=9031 GN=MYDGF PE=4 SV=1 - [A0A1D5P253_CHICK]	2.10184	15.79	2	2	2	2	1.05631	2	9.19865	1.01156	2	2.93891	0.962314	2	3.58288				95	10.7555	5.89697
P50594	Protein mago nashi homolog OS=Gallus gallus OX=9031 GN=MAGOH PE=2 SV=2 - [MGN_CHICK]	2.08953	17.81	4	2	2	2	1.04505	2	17.0279	0.967244	2	2.84486	1.02329	2	17.5271				146	17.0948	6.39209
F1NSP7	26S proteasome regulatory subunit 4 OS=Gallus gallus OX=9031 GN=PSMC1 PE=3 SV=3 - [F1NSP7_CHICK]	2.08581	4.55	2	1	1	1	1.13349	1		0.940147	1		1.00454	1					440	49.1677	6.21436
A0A1D5PLS3	Calpain 5 OS=Gallus gallus OX=9031 GN=CAPN5 PE=3 SV=1 - [A0A1D5PLS3_CHICK]	2.08528	1.25	2	1	1	1	1.10553	1		1.08473	1		0.822323	1					560	64.0967	6.69775
Q5ZM92	DAZ associated protein 1 OS=Gallus gallus OX=9031 GN=DAZAP1 PE=2 SV=1 - [Q5ZM92_CHICK]	2.08448	3.91	2	1	1	1	0.975121	1		1.03309	1		0.998047	1					409	43.7393	8.57275
Q5ZM25	Obg-like ATPase 1 OS=Gallus gallus OX=9031 GN=OLA1 PE=2 SV=1 - [OLA1_CHICK]	2.08124	3.79	2	1	1	1	0.737004	1		1.23544	1		0.899832	1					396	44.7503	8.07471
A0A1D5P930	Uncharacterized protein OS=Gallus gallus OX=9031 GN=IDI1 PE=4 SV=1 - [A0A1D5P930_CHICK]	2.0806	4.41	2	1	1	1	0.873623	1		1.08428	1		1.00571	1					227	26.7035	6.22705
F1N8Z4	RuvB-like helicase OS=Gallus gallus OX=9031 GN=RUVBL1 PE=3 SV=1 - [F1N8Z4_CHICK]	2.08032	6.14	2	2	2	2	0.797837	2	21.145	1.13202	2	12.1775	0.985476	2	6.32701				456	50.1483	6.41748
A0A1L1RYP0	Serine/threonine-protein phosphatase OS=Gallus gallus OX=9031 GN=PPP1CB PE=3 SV=1 - [A0A1L1RYP0_CHICK]	2.07738	7.78	11	1	1	1	0.631461	1		1.19615	1		1.03852	1					167	19.1935	5.59229
A0A1D5PD44	Uncharacterized protein OS=Gallus gallus OX=9031 GN=RPL10L1 PE=4 SV=1 - [A0A1D5PD44_CHICK]	2.07725	13.41	2	2	2	2	1.06405	2	16.8847	1.08932	2	10.1261	0.839521	2	1.74633				164	18.4907	10.1841
E1BSZ0	1-acylglycerol-3-phosphate O-acyltransferase 5 OS=Gallus gallus OX=9031 GN=AGPAT5 PE=4 SV=1 - [E1BSZ0_CHICK]	2.07251	2.47	1	1	1	1	0.900466	1		0.950951	1		1.17291	1					365	42.3493	9.34912
P33879	Sodium/potassium-transporting ATPase subunit beta-3 OS=Gallus gallus OX=9031 GN=ATP1B3 PE=2 SV=1 - [AT1B3_CHICK]	2.07013	6.07	2	1	1	1	0.932798	1		0.950203	1		1.14849	1					280	31.838	7.94287
E1BUS2	NOP58 ribonucleoprotein OS=Gallus gallus OX=9031 GN=NOP58 PE=4 SV=3 - [E1BUS2_CHICK]	2.06858	6.05	1	2	2	2	1.08453	2	2.10951	1.0474	2	28.343	0.82326	2	50.0251				479	53.5032	8.29443
F1P0I1	Uncharacterized protein OS=Gallus gallus OX=9031 PE=4 SV=3 - [F1P0I1_CHICK]	2.06503	0.7	1	1	1	1	0.811047	1		1.37171	1		0.648973	1					1003	116.46	5.65576
Q5ZJ21	Catenin delta 1 OS=Gallus gallus OX=9031 GN=Gga.38983 PE=2 SV=1 - [Q5ZJ21_CHICK]	2.06373	2.18	1	1	1	1	0.83841	1		1.11278	1		0.993209	1					597	66.6173	6.7417
Q5ZJP7	BTB/POZ domain-containing protein KCTD7 OS=Gallus gallus OX=9031 GN=KCTD7 PE=2 SV=1 - [KCTD7_CHICK]	2.05558	2.08	7	1	1	1	1.25678	1		1.09361	1		0.690586	1					289	33.2065	5.90967
E1C1Y0	Uncharacterized protein OS=Gallus gallus OX=9031 PE=4 SV=3 - [E1C1Y0_CHICK]	2.05404	8.15	1	1	1	2	0.896393	2	5.27513	0.951351	2	3.67933	1.17324	2	7.39547				135	14.3524	5.85889
A0A1L1RQ59	U6 snRNA-associated Sm-like protein LSm7 OS=Gallus gallus OX=9031 GN=LSM7 PE=4 SV=1 - [A0A1L1RQ59_CHICK]	2.0518	7.77	3	1	1	1	1.20175	1		1.04521	1		0.802321	1					103	11.567	5.2749
F1NI04	N-acetylglucosamine-6-sulfatase OS=Gallus gallus OX=9031 GN=GNS PE=3 SV=2 - [F1NI04_CHICK]	2.04997	6.13	1	3	3	3	0.989452	3	6.02215	0.975885	3	0.576996	1.01471	3	4.1161				538	60.597	7.44482
A0A1L1RU55	Adenine phosphoribosyltransferase isoform 2 OS=Gallus gallus OX=9031 GN=APRT PE=4 SV=1 - [A0A1L1RU55_CHICK]	2.04879	9.09	2	1	1	1	1.01022	1		0.916643	1		1.13489	1					121	13.2333	9.979
A0A1D5PN07	Rho GTPase activating protein 1 OS=Gallus gallus OX=9031 GN=ARHGAP1 PE=4 SV=1 - [A0A1D5PN07_CHICK]	2.04811	4.35	1	2	2	2	1.04644	2	1.95703	1.24161	2	4.80806	0.644628	2	10.5945				437	50.3693	6.63916
F1NGB1	Nucleobindin-2 precursor OS=Gallus gallus OX=9031 GN=NUCB2 PE=4 SV=1 - [F1NGB1_CHICK]	2.04551	6.37	1	3	3	4	1.2001	4	24.125	0.985677	4	7.83423	0.890049	4	9.88106				455	53.804	5.14795
Q1T7B9	Centromere protein M OS=Gallus gallus OX=9031 GN=CENPM PE=1 SV=1 - [CENPM_CHICK]	2.04404	6.21	1	1	1	2	1.09791	2	2.15304	1.0934	2	1.99279	0.815797	2	1.48967				177	19.6123	8.07471
F1P0M2	Propionyl-CoA carboxylase alpha subunit OS=Gallus gallus OX=9031 GN=PCCA PE=4 SV=2 - [F1P0M2_CHICK]	2.0363	1.4	1	1	1	1	1.58872	1		0.97189	1		0.60094	1					713	78.5054	7.76709
A0A1D5NYF7	Uncharacterized protein OS=Gallus gallus OX=9031 GN=LOC107056785 PE=4 SV=1 - [A0A1D5NYF7_CHICK]	2.02852	14.97	9	2	2	2	1.23094	2	17.2728	0.887661	2	8.62119	0.99249	2	5.92111				167	18.8714	4.42432
F1NWG8	Leucine rich repeat transmembrane neuronal 2 OS=Gallus gallus OX=9031 GN=LRRTM2 PE=4 SV=2 - [F1NWG8_CHICK]	2.02204	2.36	1	1	1	1	0.911059	1		0.987742	1		1.11259	1					381	43.347	7.98682
A0A1L1RM44	DEAD-box helicase 4 OS=Gallus gallus OX=9031 GN=DDX4 PE=3 SV=1 - [A0A1L1RM44_CHICK]	2.01986	1.1	2	1	1	2	1.07999	2	3.39219	1.03706	2	8.27915	0.905154	2	10.2138				637	70.1012	7.72314
A0A1L1RV52	Isoamyl acetate hydrolyzing esterase 1 (putative) OS=Gallus gallus OX=9031 GN=IAH1 PE=4 SV=1 - [A0A1L1RV52_CHICK]	2.01979	22.79	2	2	2	2	0.892383	2	11.5638	1.03193	2	4.71383	1.05721	2	14.2216				136	15.4108	5.12256
F1NW50	V-type proton ATPase subunit H OS=Gallus gallus OX=9031 GN=ATP6V1H PE=3 SV=3 - [F1NW50_CHICK]	2.01794	3.33	1	1	1	1	0.181254	1		1.02319	1		1.63766	1					480	55.443	6.40479
Q90955	Prostaglandin E synthase 3 (Fragment) OS=Gallus gallus OX=9031 GN=PTGES3 PE=1 SV=1 - [TEBP_CHICK]	2.00809	21.92	2	3	3	5	0.975449	5	12.5751	1.03965	5	15.6133	1.01519	5	13.6612				146	16.8586	4.41162
Q5ZHS2	NADH dehydrogenase [ubiquinone] flavoprotein 1, mitochondrial OS=Gallus gallus OX=9031 GN=NDUFV1 PE=2 SV=1 - [Q5ZHS2_CHICK]	2.0038	4.58	1	1	1	1	0.944575	1		0.994529	1		1.07659	1					459	50.0675	8.30908
F1P3V8	DnaJ heat shock protein family (Hsp40) member C2 OS=Gallus gallus OX=9031 GN=DNAJC2 PE=4 SV=2 - [F1P3V8_CHICK]	2.00165	1.13	1	1	1	1	1.07922	1		1.06745	1		0.867464	1					619	71.3795	8.57275
F1NDA9	AP-1 complex subunit gamma OS=Gallus gallus OX=9031 GN=AP1G1 PE=3 SV=3 - [F1NDA9_CHICK]	2.00022	2.2	1	1	1	1	0.886345	1		0.987221	1		1.13281	1					818	90.9839	6.82959
A0A1D5PHN5	Uncharacterized protein OS=Gallus gallus OX=9031 GN=RPS10 PE=4 SV=1 - [A0A1D5PHN5_CHICK]	1.98376	6.47	2	1	1	2	0.630612	2	3.34535	1.2199	2	2.73927	1.00501	2	3.04313				139	15.9624	10.1255
Q5ZHR4	Glycyl-tRNA synthetase OS=Gallus gallus OX=9031 GN=GARS PE=2 SV=1 - [Q5ZHR4_CHICK]	1.98182	2.77	2	2	2	2	1.07083	2	7.16892	1.03918	2	5.03857	0.907659	2	14.8618				685	77.5314	6.50732
F1NPM6	NADH dehydrogenase [ubiquinone] 1 alpha subcomplex subunit 10, mitochondrial OS=Gallus gallus OX=9031 GN=NDUFA10 PE=3 SV=1 - [F1NPM6_CHICK]	1.96993	8.59	1	2	2	2	1.04292	2	10.3206	0.901968	2	1.00026	1.12679	2	6.38757				361	41.423	6.34131
A0A1D5PU56	Heterogeneous nuclear ribonucleoprotein H OS=Gallus gallus OX=9031 GN=HNRNPH2 PE=4 SV=1 - [A0A1D5PU56_CHICK]	1.96971	6.93	7	1	3	3	1.13228	1		0.957023	1		0.981651	1					361	39.0575	7.66455
A0A1D5NTP4	GABA type A receptor-associated protein OS=Gallus gallus OX=9031 GN=GABARAP PE=3 SV=1 - [A0A1D5NTP4_CHICK]	1.96772	7.07	4	1	1	1	1.21826	1		0.958409	1		0.911929	1					99	11.5603	9.77393
E1C123	Activator of HSP90 ATPase activity 1 OS=Gallus gallus OX=9031 GN=AHSA1 PE=4 SV=1 - [E1C123_CHICK]	1.96546	2.06	1	1	1	1	1.091	1		0.977103	1		0.985816	1					340	38.0213	5.80811
A0A1L1RL24	26S proteasome non-ATPase regulatory subunit 3 OS=Gallus gallus OX=9031 GN=PSMD3 PE=4 SV=1 - [A0A1L1RL24_CHICK]	1.95714	3.33	4	1	1	1	0.973966	1		1.03946	1		0.989957	1					270	31.2546	9.77393
Q5ZJ56	60S ribosomal protein L7 OS=Gallus gallus OX=9031 GN=RPL7 PE=2 SV=1 - [RL7_CHICK]	1.95518	4.07	1	1	1	1	1.4385	1		0.918476	1		0.794777	1					246	28.7621	10.8286
Q98TH5	Ribosomal protein S11 OS=Gallus gallus OX=9031 GN=cRPS11 PE=3 SV=1 - [Q98TH5_CHICK]	1.94875	10.13	1	2	2	2	1.26658	2	5.43382	0.998547	2	11.947	0.808285	2	14.1407				158	18.3349	10.3013
Q98TF8	60S ribosomal protein L22 OS=Gallus gallus OX=9031 GN=RPL22 PE=2 SV=1 - [RL22_CHICK]	1.94296	8.59	1	1	1	1	1.08068	1		0.919873	1		1.0748	1					128	14.7197	9.18799
E1BY06	BRO1 domain and CAAX motif containing OS=Gallus gallus OX=9031 GN=BROX PE=4 SV=2 - [E1BY06_CHICK]	1.93915	1.82	1	1	1	2	1.25457	1		1.01034	1		0.809962	1					330	37.4329	8.104
A0A140T8F6	Thymocyte nuclear protein 1 OS=Gallus gallus OX=9031 GN=THYN1 PE=4 SV=2 - [A0A140T8F6_CHICK]	1.91862	3.33	5	1	1	1	1.17238	1		1.03508	1		0.839774	1					210	24.1773	8.60205
A0A1D5PUZ2	Glutaminyl-tRNA synthetase OS=Gallus gallus OX=9031 GN=QARS PE=3 SV=1 - [A0A1D5PUZ2_CHICK]	1.91734	1.19	2	1	1	1	0.946687	1		0.96513	1		1.11646	1					837	93.9532	7.1665
A0A1L1RPJ0	3'(2'), 5'-bisphosphate nucleotidase 1 OS=Gallus gallus OX=9031 GN=BPNT1 PE=4 SV=1 - [A0A1L1RPJ0_CHICK]	1.91427	4.23	2	1	1	1	0.858337	1		1.09153	1		1.00752	1					189	19.9694	8.98291
F1N9I5	ELAV-like protein OS=Gallus gallus OX=9031 GN=ELAVL1 PE=3 SV=1 - [F1N9I5_CHICK]	1.91362	5.83	2	1	2	2	1.3167	1		0.956302	1		0.837328	1					326	36.0801	8.93896
A0A1L1RWK1	NADH:ubiquinone oxidoreductase subunit S6 OS=Gallus gallus OX=9031 GN=NDUFS6 PE=4 SV=1 - [A0A1L1RWK1_CHICK]	1.90983	8.14	2	1	1	1	1.27416	1		0.971208	1		0.849797	1					86	9.64586	8.29443
A0A1D5PUR5	Cathepsin B OS=Gallus gallus OX=9031 GN=CTSB PE=3 SV=1 - [A0A1D5PUR5_CHICK]	1.90574	2.35	3	1	1	1	1.16831	1		0.92769	1		0.994697	1					340	37.6277	5.99854
F1NN78	Adaptin ear-binding coat-associated protein 2 OS=Gallus gallus OX=9031 GN=NECAP2 PE=4 SV=2 - [F1NN78_CHICK]	1.89443	2.26	2	1	1	1	1.11158	1		1.03811	1		0.883417	1					266	28.8597	8.08936
A0A1D5PBN9	Purine rich element binding protein A OS=Gallus gallus OX=9031 PE=4 SV=1 - [A0A1D5PBN9_CHICK]	1.88359	3.36	1	1	1	2	1.04393	2	0.116215	1.04838	2	1.5977	0.922003	2	2.4629				268	30.2817	9.5249
A0A1L1RMP9	ADP ribosylation factor like GTPase 1 OS=Gallus gallus OX=9031 GN=ARL1 PE=3 SV=1 - [A0A1L1RMP9_CHICK]	1.87774	22.09	2	3	3	4	0.778638	4	25.9696	0.981746	4	6.1728	1.18839	4	20.4978				163	18.3605	5.70654
F1P258	Receptor protein-tyrosine kinase OS=Gallus gallus OX=9031 GN=ERBB4 PE=3 SV=1 - [F1P258_CHICK]	1.87313	0.71	3	1	1	1	0.955219	1		1.02181	1		1.02967	1					1276	143.596	6.59521
A0A1L1RRD6	60S ribosomal protein L27 OS=Gallus gallus OX=9031 GN=RPL27 PE=3 SV=1 - [A0A1L1RRD6_CHICK]	1.86837	16.98	6	1	1	1	0.963598	1		0.993859	1		1.06255	1					53	6.54364	10.4478
Q90635	Dihydropyrimidinase-related protein 2 OS=Gallus gallus OX=9031 GN=DPYSL2 PE=2 SV=1 - [DPYL2_CHICK]	1.86115	3.15	2	2	2	2	1.14139	2	17.1934	1.01344	2	5.67835	0.873471	2	27.2591				572	62.2917	6.37939
A0A1L1RMV9	Ubiquinol-cytochrome c reductase core protein 2 OS=Gallus gallus OX=9031 GN=UQCRC2 PE=4 SV=1 - [A0A1L1RMV9_CHICK]	1.85979	15.65	4	4	4	4	1.19934	4	8.23277	1.02722	4	4.37753	0.817095	4	4.71423				294	31.8373	8.68994
Q5ZM58	ARP1 actin related protein 1 homolog A OS=Gallus gallus OX=9031 GN=ACTR1A PE=2 SV=1 - [Q5ZM58_CHICK]	1.85478	9.84	5	3	3	3	1.21142	2	48.512	1.00935	2	11.3313	0.771397	2	37.797				376	42.6189	6.63916
F1P0D2	Glutamine synthetase OS=Gallus gallus OX=9031 GN=GSL PE=3 SV=3 - [F1P0D2_CHICK]	1.84784	2.14	1	1	1	1	1.02564	1		1.02468	1		0.970112	1					374	42.0322	6.41748
A0A1L1RTR5	Uncharacterized protein OS=Gallus gallus OX=9031 GN=NIPSNAP3L PE=4 SV=1 - [A0A1L1RTR5_CHICK]	1.84037	7.1	3	1	1	1	1.27594	1		1.05196	1		0.734317	1					155	17.4912	9.43701
A0A1D5PY54	LanC like 2 OS=Gallus gallus OX=9031 GN=LANCL2 PE=4 SV=1 - [A0A1D5PY54_CHICK]	1.83991	2.7	1	1	1	1	1.09706	1		1.02296	1		0.916258	1					370	42.1722	7.66455
A0A1D5NY11	Collagen type III alpha 1 chain OS=Gallus gallus OX=9031 GN=GULP1 PE=4 SV=1 - [A0A1D5NY11_CHICK]	1.82066	1.92	3	2	2	2	1.18791	2	15.3365	0.899498	2	12.2535	1.00978	2	1.21916				1252	118.846	8.82178
F1NEV3	Gamma-tubulin complex component OS=Gallus gallus OX=9031 GN=TUBGCP5 PE=3 SV=3 - [F1NEV3_CHICK]	1.81943	1.3	3	1	1	1	1.27602	1		0.62775	1		1.33354	1					1003	115.801	6.53662
A0A1D5PNA3	Lunapark, ER junction formation factor OS=Gallus gallus OX=9031 GN=LNPK PE=4 SV=1 - [A0A1D5PNA3_CHICK]	1.81137	1.9	1	1	1	1	0.77488	1		0.964818	1		1.2523	1					420	47.4182	5.36377
Q5ZJ84	Inhibitor of growth protein OS=Gallus gallus OX=9031 GN=ING5 PE=2 SV=1 - [Q5ZJ84_CHICK]	1.8101	4.15	1	1	1	1	1.31955	1		0.903799	1		0.909257	1					241	27.8697	7.60596
E1BX02	26S proteasome non-ATPase regulatory subunit 2 OS=Gallus gallus OX=9031 GN=PSMD2 PE=3 SV=2 - [E1BX02_CHICK]	1.79435	1.87	1	2	2	2	0.932134	2	23.805	1.02501	2	0.608082	1.02813	2	16.0598				908	99.9506	5.26221
Q5ZML6	Protein FAM210A OS=Gallus gallus OX=9031 GN=FAM210A PE=2 SV=1 - [F210A_CHICK]	1.7936	3.27	1	1	1	2	1.0948	2	18.6967	1.06866	2	15.2438	0.837538	2	8.23226				275	30.4299	9.29053
E1C027	Nuclear transcription factor, X-box binding like 1 OS=Gallus gallus OX=9031 GN=NFXL1 PE=4 SV=3 - [E1C027_CHICK]	1.7725	1.13	1	1	1	1	0.91101	1		0.875992	1		1.2705	1					886	98.6858	8.32373
A0A1L1RL95	Coronin OS=Gallus gallus OX=9031 GN=CORO1C PE=3 SV=1 - [A0A1L1RL95_CHICK]	1.76589	1.63	7	1	1	1	0.932277	1		1.13104	1		0.893437	1					369	41.5643	6.22705
A0A1D5PGF5	Ribosomal protein L11 OS=Gallus gallus OX=9031 GN=RPL11 PE=4 SV=1 - [A0A1D5PGF5_CHICK]	1.74624	9.78	2	1	1	1	1.01935	1		0.972132	1		1.04931	1					92	10.5044	9.48096
F1NKV0	DnaJ heat shock protein family (Hsp40) member B4 OS=Gallus gallus OX=9031 GN=DNAJB4 PE=4 SV=2 - [F1NKV0_CHICK]	1.74588	3.54	1	1	1	1	0.84723	1		0.979071	1		1.17514	1					339	38.2536	8.88037
A0A1L1RYW7	High mobility group protein B3 OS=Gallus gallus OX=9031 GN=HMGB3 PE=4 SV=1 - [A0A1L1RYW7_CHICK]	1.73989	16.35	3	2	2	2	1.11676	2	9.6112	1.00627	2	13.0442	0.898841	2	30.4361				159	18.2204	9.81787
A0A1D5PVA4	Uncharacterized protein OS=Gallus gallus OX=9031 GN=ATAD3A PE=4 SV=1 - [A0A1D5PVA4_CHICK]	1.73846	2.32	2	1	1	1	0.599798	1		0.854572	1		1.54602	1					604	67.1779	9.36377
A0A1D5PNB4	Integrin beta OS=Gallus gallus OX=9031 GN=ITGB1 PE=3 SV=1 - [A0A1D5PNB4_CHICK]	1.73677	1.37	3	1	1	1	1.29583	1		0.963326	1		0.843853	1					801	88.342	5.2749
A0A1L1RU99	Ribosomal protein S15a OS=Gallus gallus OX=9031 GN=RPS15A PE=4 SV=1 - [A0A1L1RU99_CHICK]	1.73359	9	2	1	1	1	1.16743	1		1.01744	1		0.868604	1					100	11.4702	10.1548
A0A1L1RWB6	DnaJ heat shock protein family (Hsp40) member A1 OS=Gallus gallus OX=9031 GN=DNAJA1 PE=4 SV=1 - [A0A1L1RWB6_CHICK]	1.73356	6.04	4	2	2	3	1.2509	1		0.987246	1		0.845473	1					182	20.8116	5.12256
A0A1L1RNZ3	NADH:ubiquinone oxidoreductase core subunit S2 OS=Gallus gallus OX=9031 GN=NDUFS2 PE=4 SV=1 - [A0A1L1RNZ3_CHICK]	1.73054	2.5	5	1	1	1	1.08041	1		0.945279	1		1.03912	1					320	36.6044	6.13818
A0A1D5PBD0	H1 histone family member X OS=Gallus gallus OX=9031 GN=H1FX PE=3 SV=1 - [A0A1D5PBD0_CHICK]	1.72338	6.45	2	1	1	1	1.07258	1		0.966248	1		1.01567	1					186	19.763	10.3452
A0A1D5P5S4	Uncharacterized protein OS=Gallus gallus OX=9031 GN=LOC425324 PE=4 SV=1 - [A0A1D5P5S4_CHICK]	1.71878	0.86	6	1	1	1	0.974366	1		1.18906	1		0.778302	1					1622	176.78	6.91748
A0A1D5PWD8	Uncharacterized protein OS=Gallus gallus OX=9031 GN=DBT PE=4 SV=1 - [A0A1D5PWD8_CHICK]	1.71007	4.23	3	1	1	1	0.860506	1		0.995335	1		1.14171	1					213	23.8805	9.61279
A0A1L1RRG5	Saccharopine dehydrogenase (putative) OS=Gallus gallus OX=9031 GN=SCCPDH PE=4 SV=1 - [A0A1L1RRG5_CHICK]	1.70485	4.97	1	1	1	1	1.26305	1		0.975164	1		0.852962	1					181	19.6442	9.48096
E1BY22	Methylmalonyl-CoA mutase OS=Gallus gallus OX=9031 GN=MUT PE=4 SV=1 - [E1BY22_CHICK]	1.70149	5.21	1	3	3	3	0.918588	3	17.9159	0.931002	3	11.711	1.18682	3	0.916551				748	82.7123	6.771
A0A1D5PJ95	Uncharacterized protein OS=Gallus gallus OX=9031 PE=4 SV=1 - [A0A1D5PJ95_CHICK]	1.69746	3.78	2	1	2	2	1.05933	1		0.920006	1		1.09143	1					476	46.2881	5.66846
Q5F426	Pyruvate dehydrogenase E1 component subunit alpha OS=Gallus gallus OX=9031 GN=PDHA1 PE=2 SV=1 - [Q5F426_CHICK]	1.69684	4.26	2	2	2	2	1.16102	2	22.6453	1.00272	2	7.36586	0.879633	2	11.5254				399	44.4142	7.95752
F1NKY6	Copine 1 OS=Gallus gallus OX=9031 GN=CPNE1 PE=4 SV=2 - [F1NKY6_CHICK]	1.68991	3.38	8	2	2	2	0.865519	2	18.6505	0.994067	2	11.0541	1.11431	2	25.5314				533	59.6841	5.71924
F7B5K7	Heterogeneous nuclear ribonucleoprotein M OS=Gallus gallus OX=9031 GN=HNRNPM PE=4 SV=1 - [F7B5K7_CHICK]	1.68888	1.55	1	1	1	1	0.996437	1		0.970046	1		1.07031	1					709	76.0264	8.80713
E1BU02	Spermatogenesis associated 1 OS=Gallus gallus OX=9031 GN=SPATA1 PE=4 SV=3 - [E1BU02_CHICK]	1.68152	1.05	1	1	1	1	1.05143	1		1.11437	1		0.82309	1					569	65.312	9.17334
E1BQF9	Cold shock domain-containing protein E1 OS=Gallus gallus OX=9031 GN=CSDE1 PE=4 SV=3 - [E1BQF9_CHICK]	1.67866	1.13	1	1	1	1	1.12296	1		1.01571	1		0.906086	1					794	88.5759	6.27783
A0A1D5PIJ7	Sorting nexin OS=Gallus gallus OX=9031 GN=SNX6 PE=3 SV=1 - [A0A1D5PIJ7_CHICK]	1.67803	3.29	2	2	2	2	1.1364	2	14.7051	1.05129	2	4.04676	0.838941	2	8.48804				395	45.4492	6.03662
A0A1L1RKY9	Caldesmon OS=Gallus gallus OX=9031 GN=CALD1 PE=4 SV=1 - [A0A1L1RKY9_CHICK]	1.67396	1.35	5	1	1	1	1.04995	1		1.06893	1		0.888445	1					517	58.828	8.44092
A0A1L1RSU8	Proteasome endopeptidase complex OS=Gallus gallus OX=9031 GN=PSMA1 PE=3 SV=1 - [A0A1L1RSU8_CHICK]	1.67192	4.6	4	1	1	1	1.21935	1		1.05137	1		0.779738	1					174	19.6797	5.2876
A0A1D5P6H1	Isocitrate dehydrogenase [NADP] OS=Gallus gallus OX=9031 GN=IDH1 PE=3 SV=1 - [A0A1D5P6H1_CHICK]	1.67059	4.89	2	2	2	2	0.839555	2	2.30264	1.10275	2	10.9476	0.994337	2	18.7615				368	41.5321	7.97217
Q5ZL58	Small nuclear ribonucleoprotein D3 polypeptide OS=Gallus gallus OX=9031 GN=SNRPD3 PE=2 SV=1 - [Q5ZL58_CHICK]	1.66665	7.14	1	1	1	1	1.01197	1		1.03511	1		0.966159	1					126	13.9073	10.3159
E1C1N8	A-kinase anchoring protein 1 OS=Gallus gallus OX=9031 GN=AKAP1 PE=4 SV=3 - [E1C1N8_CHICK]	1.66558	0.79	1	1	1	1	1.08484	1		1.07848	1		0.847446	1					883	95.416	5.03369
Q5ZL33	Serine-threonine kinase receptor-associated protein OS=Gallus gallus OX=9031 GN=STRAP PE=2 SV=2 - [STRAP_CHICK]	1.65517	11.14	3	3	3	3	1.01502	3	9.08395	1.02953	3	0.263295	0.969043	3	7.47385				350	38.1169	5.10986
F1NBL3	RAB32, member RAS oncogene family OS=Gallus gallus OX=9031 GN=RAB32 PE=4 SV=3 - [F1NBL3_CHICK]	1.6474	5.05	1	1	1	1	1.00217	1		0.885879	1		1.1847	1					218	24.3314	6.91748
E1C949	ATP binding cassette subfamily C member 8 OS=Gallus gallus OX=9031 GN=ABCC8 PE=4 SV=3 - [E1C949_CHICK]	1.64647	0.65	2	1	1	1	0.685508	1		1.06937	1		1.17503	1					1548	174.23	8.03076
F1NDK1	Serine/threonine-protein kinase VRK1 OS=Gallus gallus OX=9031 GN=VRK1 PE=4 SV=1 - [F1NDK1_CHICK]	1.64436	1.94	3	1	1	1													413	46.9724	9.46631
A0A1D5PD86	2,4-dienoyl-CoA reductase 1 OS=Gallus gallus OX=9031 GN=DECR1 PE=4 SV=1 - [A0A1D5PD86_CHICK]	1.64396	3.16	2	1	1	1	1.26854	1		1.00327	1		0.808935	1					285	30.2456	8.83643
E1BR00	Adenylosuccinate lyase OS=Gallus gallus OX=9031 GN=ADSL PE=3 SV=2 - [E1BR00_CHICK]	1.64237	5.98	2	2	2	2	0.845737	2	1.65097	1.10133	2	4.85899	1.00102	2	8.65955				485	54.646	7.12256
A0A1D5PN32	Annexin OS=Gallus gallus OX=9031 GN=ANXA11 PE=3 SV=1 - [A0A1D5PN32_CHICK]	1.63786	6.3	1	3	3	4	1.01175	4	4.78457	1.01664	4	4.89044	0.964991	4	7.42083				492	52.6542	7.88428
Q5ZJ08	Tyrosine--tRNA ligase, cytoplasmic OS=Gallus gallus OX=9031 GN=YARS PE=2 SV=1 - [SYYC_CHICK]	1.63651	1.33	2	1	1	1	1.23872	1		1.03785	1		0.783575	1					527	59.2469	6.65381
A0A1D5PDL2	Pyruvate carboxylase, mitochondrial OS=Gallus gallus OX=9031 GN=PC PE=4 SV=1 - [A0A1D5PDL2_CHICK]	1.62694	2.15	1	1	1	1	1.03712	1		1.00655	1		0.986671	1					325	35.1701	5.37646
A0A1L1RNC8	Aspartyl aminopeptidase OS=Gallus gallus OX=9031 GN=DNPEP PE=3 SV=1 - [A0A1L1RNC8_CHICK]	1.62393	5.5	4	2	2	2	1.01887	2	18.0361	1.04424	2	7.46293	0.939819	2	3.62134				473	51.8657	6.87354
A0A1D5PHH1	Sorting nexin family member 30 OS=Gallus gallus OX=9031 GN=SNX30 PE=4 SV=1 - [A0A1D5PHH1_CHICK]	1.61903	2.7	2	1	1	1	0.994892	1		1.04347	1		0.967805	1					333	38.9749	5.60498
R4GI86	Calcium binding protein 39 OS=Gallus gallus OX=9031 GN=CAB39 PE=4 SV=1 - [R4GI86_CHICK]	1.61356	2.05	1	1	1	1	1.0197	1		1.06624	1		0.916079	1					341	39.8738	6.88818
Q5ZHU2	Phosphoglucomutase 2 OS=Gallus gallus OX=9031 GN=PGM2 PE=2 SV=1 - [Q5ZHU2_CHICK]	1.61032	1.64	1	1	1	1	1.04462	1		1.00362	1		0.9849	1					609	67.9001	7.00537
A0A1D5PYC4	Uncharacterized protein OS=Gallus gallus OX=9031 PE=4 SV=1 - [A0A1D5PYC4_CHICK]	1.61	3.88	2	1	1	1	1.15434	1		1.00548	1		0.895816	1					232	24.1498	4.85596
E1BYW9	Proteasome subunit beta type OS=Gallus gallus OX=9031 GN=PSMB3 PE=3 SV=1 - [E1BYW9_CHICK]	1.60684	3.41	1	1	1	1	0.907543	1		1.07253	1		0.995589	1					205	23.0694	5.41455
A0A1D5PPX3	Hydroxysteroid 17-beta dehydrogenase 12 OS=Gallus gallus OX=9031 GN=HSD17B12 PE=3 SV=1 - [A0A1D5PPX3_CHICK]	1.60091	2.24	1	1	1	1	1.21252	1		1.06349	1		0.768011	1					401	42.6438	10.0962
Q02391	Golgi apparatus protein 1 OS=Gallus gallus OX=9031 GN=GLG1 PE=1 SV=1 - [GSLG1_CHICK]	0	0.61	2	1	1	1	1.2061	1		0.95579	1		0.925217	1					1142	129.625	6.85889
Q90744	Alpha-N-acetylgalactosaminidase OS=Gallus gallus OX=9031 GN=NAGA PE=1 SV=1 - [NAGAB_CHICK]	0	3.7	2	1	1	1	1.37465	1		0.942108	1		0.811711	1					405	45.5858	6.0874
F1NDC2	Ribosomal protein S23 OS=Gallus gallus OX=9031 GN=RPS23 PE=3 SV=2 - [F1NDC2_CHICK]	0	4.2	1	1	1	1	0.888886	1		1.00645	1		1.10364	1					143	15.7977	10.4917
Q5ZIA5	Coatomer subunit beta OS=Gallus gallus OX=9031 GN=COPB1 PE=2 SV=1 - [COPB_CHICK]	0	4.09	1	3	3	3	1.05019	3	4.34127	0.984808	3	6.9873	0.96396	3	6.49672				953	107.053	5.99854
Q5ZL57	Coatomer subunit delta OS=Gallus gallus OX=9031 GN=ARCN1 PE=2 SV=1 - [COPD_CHICK]	0	2.55	2	1	1	1	0.889474	1		1.20117	1		0.828089	1					510	57.1343	6.07471
P70079	Creatine kinase U-type, mitochondrial OS=Gallus gallus OX=9031 GN=CKMT1 PE=1 SV=1 - [KCRU_CHICK]	0	3.84	2	1	1	1	1.2069	1		0.885154	1		1.02438	1					417	47.0741	8.48486
A0A1D5PQ38	40S ribosomal protein S13 OS=Gallus gallus OX=9031 GN=RPS13 PE=4 SV=1 - [A0A1D5PQ38_CHICK]	0	14.02	4	1	1	1	0.841717	1		0.721388	1		1.54352	1					107	12.0268	10.5796
Q5ZJW4	Vesicle-trafficking protein SEC22b OS=Gallus gallus OX=9031 GN=SEC22B PE=2 SV=1 - [SC22B_CHICK]	0	6.51	1	1	1	1	0.886239	1		1.21021	1		0.817875	1					215	24.7018	8.71924
Q5F3X8	Protein transport protein Sec31A OS=Gallus gallus OX=9031 GN=SEC31A PE=2 SV=1 - [SC31A_CHICK]	0	1.47	2	1	1	1	1.14401	1		0.787354	1		1.2121	1					1227	133.386	6.34131
Q5F4B3	Trimethyllysine dioxygenase, mitochondrial OS=Gallus gallus OX=9031 GN=TMLHE PE=2 SV=1 - [TMLH_CHICK]	0	1.91	1	1	1	1	1.1922	1		1.00311	1		0.869315	1					418	48.6255	7.81104
Q5F3T9	UDP-glucose 6-dehydrogenase OS=Gallus gallus OX=9031 GN=UGDH PE=2 SV=1 - [UGDH_CHICK]	0	2.43	2	1	1	1	0.966558	1		1.07023	1		0.952325	1					494	55.0294	7.26904
E1BQB4	LCA5, lebercilin OS=Gallus gallus OX=9031 GN=LCA5 PE=4 SV=2 - [E1BQB4_CHICK]	0	1.32	1	1	1	1	1.40236	1		0.856243	1		0.911181	1					683	79.5629	8.6167
E1BTL3	Uncharacterized protein OS=Gallus gallus OX=9031 GN=RDH12 PE=3 SV=2 - [E1BTL3_CHICK]	0	3.37	1	1	1	1	1.84361	1		0.857164	1		0.562133	1					326	36.0456	8.60205
E1BQN9	Calcyclin binding protein OS=Gallus gallus OX=9031 GN=CACYBP PE=4 SV=1 - [E1BQN9_CHICK]	0	15.84	2	3	3	4	0.998226	4	11.2365	0.908124	4	9.67574	1.05549	4	17.9162				221	25.5773	8.51416
F1NC02	Proteasome subunit alpha type OS=Gallus gallus OX=9031 GN=PSMA4 PE=3 SV=2 - [F1NC02_CHICK]	0	3.83	1	1	1	2	0.854271	2	10.6831	1.06887	2	3.06715	1.03763	2	11.4061				261	29.4792	7.32764
A0A1D5P7X0	Catenin alpha 1 OS=Gallus gallus OX=9031 GN=CTNNA1 PE=4 SV=1 - [A0A1D5P7X0_CHICK]	0	1.99	1	1	1	1	0.981917	1		0.923189	1		1.14794	1					905	99.9815	6.16357
Q49B65	EF hand-containing protein 1 OS=Gallus gallus OX=9031 GN=EFHD1 PE=2 SV=1 - [Q49B65_CHICK]	0	3.36	1	1	1	2	0.862799	2	25.1628	0.879448	2	1.70722	1.28762	2	14.8489				238	26.9096	5.10986
Q5ZHP4	Uncharacterized protein OS=Gallus gallus OX=9031 GN=TPD52 PE=2 SV=1 - [Q5ZHP4_CHICK]	0	13.59	3	2	2	2	0.99489	2	15.3866	1.1008	2	0.126137	0.878785	2	13.9419				184	19.848	4.94482
Q5ZLC3	COP9 signalosome subunit 5 OS=Gallus gallus OX=9031 GN=COPS5 PE=2 SV=1 - [Q5ZLC3_CHICK]	0	6.8	1	2	2	2	0.89929	2	10.9024	1.13164	2	4.44295	0.910491	2	16.3423				338	37.8408	6.53662
Q5ZMJ0	Peptidyl-prolyl cis-trans isomerase OS=Gallus gallus OX=9031 GN=PPIF PE=2 SV=1 - [Q5ZMJ0_CHICK]	0	4.41	1	1	1	1	0.968424	1		0.974891	1		1.08554	1					204	21.693	8.98291
Q5ZKX2	Proteasome 26S subunit, ATPase 6 OS=Gallus gallus OX=9031 GN=PSMC6 PE=2 SV=1 - [Q5ZKX2_CHICK]	0	9.25	19	2	3	3	1.11787	2	44.4763	0.846523	2	1.81551	1.08613	2	33.5611				389	44.1461	7.1958
Q5ZJ49	Peptidase, mitochondrial processing alpha subunit OS=Gallus gallus OX=9031 GN=PMPCA PE=2 SV=1 - [Q5ZJ49_CHICK]	0	3.28	1	1	1	1	1.10009	1		1.26262	1		0.575306	1					519	57.5103	7.18115
F1NQG0	Wolframin ER transmembrane glycoprotein OS=Gallus gallus OX=9031 GN=WFS1 PE=4 SV=3 - [F1NQG0_CHICK]	0	1.37	1	1	1	1	0.947644	1		0.969949	1		1.1089	1					874	100.198	7.97217
E1BUR3	DDRGK domain containing 1 OS=Gallus gallus OX=9031 PE=4 SV=3 - [E1BUR3_CHICK]	0	4.73	1	1	1	1	1.05028	1		1.03031	1		0.942738	1					296	34.4277	5.07178
E1BXF4	Uncharacterized protein OS=Gallus gallus OX=9031 GN=RCN1L PE=4 SV=3 - [E1BXF4_CHICK]	0	7.08	1	2	2	2	1.20574	2	23.9328	0.901375	2	3.11621	0.982084	2	19.009				325	37.8502	4.67822
A0A1D5PSP0	Solute carrier family 25 member 22 OS=Gallus gallus OX=9031 GN=SLC25A22 PE=3 SV=1 - [A0A1D5PSP0_CHICK]	0	5.28	1	1	1	1	0.372148	1		1.11719	1		1.35442	1					322	34.7515	9.43701
F1P0A1	X-prolyl aminopeptidase 1 OS=Gallus gallus OX=9031 GN=XPNPEP1 PE=3 SV=2 - [F1P0A1_CHICK]	0	11.4	2	5	5	5	1.07986	5	17.0401	0.95891	5	7.86178	1.12879	5	6.43784				623	69.9706	6.15088
E1BQF6	Sorting nexin 4 OS=Gallus gallus OX=9031 GN=SNX4 PE=4 SV=2 - [E1BQF6_CHICK]	0	1.61	1	1	1	1	1.11854	1		1.00022	1		0.931454	1					435	50.0929	5.46533
F1NNJ0	BEN domain containing 5 OS=Gallus gallus OX=9031 GN=AGBL4 PE=4 SV=2 - [F1NNJ0_CHICK]	0	2.64	1	1	1	1	1.35511	1		1.1019	1		0.60138	1					417	47.9173	5.35107
F1NY46	Uncharacterized protein OS=Gallus gallus OX=9031 GN=CPEB1 PE=4 SV=3 - [F1NY46_CHICK]	0	3.92	1	2	2	2	1.16827	2	15.7106	0.943128	2	9.1589	0.965155	2	2.29823				561	61.8076	7.50342
E1C9H8	Protein kinase cAMP-dependent type II regulatory subunit alpha OS=Gallus gallus OX=9031 GN=PRKAR2A PE=4 SV=1 - [E1C9H8_CHICK]	0	7.5	1	2	2	2	0.977699	2	0.952554	1.04351	2	2.10856	0.980784	2	3.91839				400	45.4734	4.89404
A0A1D5NWM7	Ribosomal L1 domain containing 1 OS=Gallus gallus OX=9031 GN=RSL1D1 PE=4 SV=1 - [A0A1D5NWM7_CHICK]	0	3.84	1	1	1	1	0.921563	1		1.12295	1		0.913302	1					443	49.5711	9.87646
E1BZT5	Pre-mRNA processing factor 8 OS=Gallus gallus OX=9031 GN=PRPF8 PE=4 SV=1 - [E1BZT5_CHICK]	0	0.86	1	1	1	1	0.910553	1		0.857578	1		1.29687	1					2335	273.459	8.82178
F1NS88	Isochorismatase domain containing 1 OS=Gallus gallus OX=9031 GN=ISOC1 PE=4 SV=2 - [F1NS88_CHICK]	0	4.79	1	1	1	1	0.956786	1		0.951827	1		1.12729	1					292	31.7068	7.72314
A0A1L1RN92	Uncharacterized protein OS=Gallus gallus OX=9031 GN=RPL19 PE=4 SV=1 - [A0A1L1RN92_CHICK]	0	7.41	5	1	1	1	0.735071	1		1.05738	1		1.1529	1					108	13.3886	10.8286
F1P010	Actin-related protein 2/3 complex subunit 4 OS=Gallus gallus OX=9031 GN=ARPC4 PE=3 SV=3 - [F1P010_CHICK]	0	11.31	1	2	2	2	1.14961	2	17.7054	1.07825	2	4.00622	0.787009	2	12.5546				168	19.6934	8.42627
A0A1D5PHL0	Proteasome subunit alpha type OS=Gallus gallus OX=9031 GN=PSMA2 PE=3 SV=1 - [A0A1D5PHL0_CHICK]	0	17.09	3	2	2	2	0.670854	2	13.5167	1.05929	2	5.24239	1.1977	2	0.599259				234	25.9033	7.48877
A0A1D5PKG6	Uncharacterized protein OS=Gallus gallus OX=9031 GN=UBE2L3 PE=3 SV=1 - [A0A1D5PKG6_CHICK]	0	27.21	3	2	2	2	0.787103	2	8.15152	1.08152	2	20.4734	1.04799	2	25.0823				136	15.7481	7.94287
A0A1D5PGA0	Small nuclear ribonucleoprotein D1 polypeptide OS=Gallus gallus OX=9031 GN=SNRPD1 PE=4 SV=1 - [A0A1D5PGA0_CHICK]	0	17.86	2	1	1	1	0.552138	1		1.20982	1		1.08172	1					112	12.3858	11.4585
A0A1D5P628	HSPA (Hsp70) binding protein 1 OS=Gallus gallus OX=9031 GN=HSPBP1 PE=4 SV=1 - [A0A1D5P628_CHICK]	0	6.06	2	1	1	1	0.974824	1		1.17035	1		0.804377	1					330	35.7193	5.16064
F1NEX4	Opioid growth factor receptor OS=Gallus gallus OX=9031 GN=OGFR PE=4 SV=3 - [F1NEX4_CHICK]	0	2.26	2	1	1	1	1.06729	1		1.07377	1		0.867947	1					707	80.1437	4.93213
A0A1D5PQJ6	Uncharacterized protein OS=Gallus gallus OX=9031 GN=VAPA PE=4 SV=1 - [A0A1D5PQJ6_CHICK]	0	10.44	4	2	2	2	0.949205	2	2.9267	1.01145	2	8.53177	1.04437	2	9.57741				249	27.7374	8.60205
A0A1L1RMP2	Ribosomal protein L32 OS=Gallus gallus OX=9031 GN=RPL32 PE=4 SV=1 - [A0A1L1RMP2_CHICK]	0	10.45	3	1	1	1	1.08304	1		1.10518	1		0.811161	1					67	7.66405	9.62744
F1NQU7	Eukaryotic translation initiation factor 4 gamma 2 OS=Gallus gallus OX=9031 GN=EIF4G2 PE=4 SV=1 - [F1NQU7_CHICK]	0	1.04	2	1	1	1	0.873464	1		1.08587	1		1.00359	1					864	97.4685	7.02002
A0A1D5NXA2	Chloride channel protein OS=Gallus gallus OX=9031 GN=CLCN2 PE=3 SV=1 - [A0A1D5NXA2_CHICK]	0	1.84	3	1	1	1	0.952652	1		0.982118	1		1.08776	1					868	95.6984	8.06006
A0A1D5P4M9	Ubinuclein 1 OS=Gallus gallus OX=9031 GN=UBN1 PE=4 SV=1 - [A0A1D5P4M9_CHICK]	0	2.07	3	1	1	2	1.37171	2	6.00011	1	2	4.25204	0.725909	2	17.2909				1062	114.468	9.48096
F1NZ35	Sorting nexin 8 OS=Gallus gallus OX=9031 GN=SNX8 PE=4 SV=3 - [F1NZ35_CHICK]	0	3.13	1	1	1	1	0.844258	1		1.06447	1		1.05685	1					448	50.8883	8.06006
A0A1D5P5F3	ArfGAP with SH3 domain, ankyrin repeat and PH domain 2 OS=Gallus gallus OX=9031 GN=ASAP2 PE=4 SV=1 - [A0A1D5P5F3_CHICK]	0	0.82	2	1	1	2	1.19388	2	1.15168	0.915691	2	2.00737	0.991297	2	1.52634				976	108.823	6.48096
A0A1D5PTG8	LSM4 homolog, U6 small nuclear RNA and mRNA degradation associated OS=Gallus gallus OX=9031 GN=LSM4 PE=4 SV=1 - [A0A1D5PTG8_CHICK]	0	8.06	2	1	1	1	0.847208	1		1.00825	1		1.13394	1					124	13.788	9.93506
F1NZW0	Transcription initiation factor TFIID subunit 3 OS=Gallus gallus OX=9031 GN=TAF3 PE=4 SV=2 - [F1NZW0_CHICK]	0	1.08	2	1	1	1	0.694508	1		0.795211	1		1.55524	1					930	103.148	8.95361
A0A1D5PNR0	RNA-binding protein 8A OS=Gallus gallus OX=9031 GN=RBM8A PE=3 SV=1 - [A0A1D5PNR0_CHICK]	0	15	2	1	1	1	0.904971	1		1.01335	1		1.08121	1					160	18.1518	4.93213
F1NRG5	Transmembrane 9 superfamily member OS=Gallus gallus OX=9031 GN=TM9SF3 PE=3 SV=3 - [F1NRG5_CHICK]	0	2.88	1	1	1	1	0.980044	1		0.922878	1		1.14986	1					590	68.0172	7.54736
F1NBA8	Importin 7 OS=Gallus gallus OX=9031 GN=IPO7 PE=4 SV=3 - [F1NBA8_CHICK]	0	1.16	1	1	1	1	1.0959	1		1.00043	1		0.949003	1					1038	119.356	4.77979
A0A1D5PAN8	E3 ubiquitin-protein ligase OS=Gallus gallus OX=9031 GN=WWP2 PE=4 SV=1 - [A0A1D5PAN8_CHICK]	0	1.09	2	1	1	1	1.14333	1		1.11415	1		0.750964	1					918	102.834	6.69775
A0A1L1RQY9	60S acidic ribosomal protein P1 OS=Gallus gallus OX=9031 GN=RPLP1 PE=3 SV=1 - [A0A1L1RQY9_CHICK]	0	17.78	2	1	1	1	1.8439	1		0.794596	1		0.650298	1					90	8.62342	4.64014
F1NS13	Arginyl aminopeptidase OS=Gallus gallus OX=9031 GN=RNPEP PE=4 SV=3 - [F1NS13_CHICK]	0	2.04	1	1	1	1	0.845738	1		1.04889	1		1.07769	1					636	70.5055	5.52881
A0A1D6UPR6	O-acyltransferase OS=Gallus gallus OX=9031 GN=SOAT1 PE=2 SV=1 - [A0A1D6UPR6_CHICK]	0	7.62	2	3	3	4	0.961465	4	17.3891	1.02676	4	4.44113	1.0778	4	26.6491				551	63.9916	8.73389
A0A1D5P973	GTP-binding protein SAR1b OS=Gallus gallus OX=9031 GN=SAR1B PE=3 SV=1 - [A0A1D5P973_CHICK]	0	5.56	2	1	1	1	0.724101	1		1.25551	1		0.881656	1					198	22.3765	6.11279
A0A1L1RK36	Uncharacterized protein OS=Gallus gallus OX=9031 GN=CTSC PE=3 SV=1 - [A0A1L1RK36_CHICK]	0	1.74	2	1	1	1	0.975716	1		1.07024	1		0.945093	1					460	51.7575	7.72314
A0A1D5P2W8	Uncharacterized protein OS=Gallus gallus OX=9031 GN=IPO5 PE=4 SV=1 - [A0A1D5P2W8_CHICK]	0	6.16	1	3	3	3	0.53753	3	10.8687	1.15354	3	12.5901	1.05877	3	0.490496				795	88.316	5.05908
A0A1D5P890	Uncharacterized protein OS=Gallus gallus OX=9031 GN=CES1L2 PE=4 SV=1 - [A0A1D5P890_CHICK]	0	3.39	1	1	1	1	0.873084	1		1.01947	1		1.0977	1					295	33.2566	5.52881
A0A1D5PTY1	Uncharacterized protein OS=Gallus gallus OX=9031 GN=LOC107057316 PE=4 SV=1 - [A0A1D5PTY1_CHICK]	0	6.6	9	1	1	1	1.20287	1		1.06427	1		0.774513	1					106	12.0982	9.77393
F1NY25	Cytoplasmic aconitate hydratase OS=Gallus gallus OX=9031 GN=ACO1 PE=3 SV=1 - [F1NY25_CHICK]	0	1.91	3	1	1	1	1.53779	1		0.878443	1		0.773087	1					889	98.0255	7.32764
F1NZA1	Tubulin--tyrosine ligase-like protein 12 OS=Gallus gallus OX=9031 GN=TTLL12 PE=4 SV=1 - [F1NZA1_CHICK]	0	4.31	2	2	2	2	1.20406	2	20.3589	0.923317	2	3.18539	0.950676	2	24.805				627	72.767	5.21143
A0A1L1RUV8	Lumican OS=Gallus gallus OX=9031 GN=LUM PE=4 SV=1 - [A0A1L1RUV8_CHICK]	0	13.85	2	1	1	1	0.921925	1		1.04779	1		1.01919	1					130	14.8726	5.89697
A0A1D5P892	Splicing factor, arginine/serine-rich 6 OS=Gallus gallus OX=9031 GN=SRSF6 PE=4 SV=1 - [A0A1D5P892_CHICK]	0	2.59	2	1	1	1	1.03845	1		0.962452	1		1.04793	1					348	40.1487	11.5024
A0A1D5NWG8	Serine/threonine kinase 24 OS=Gallus gallus OX=9031 GN=STK24 PE=4 SV=1 - [A0A1D5NWG8_CHICK]	0	4.72	6	1	1	1	0.42558	1		1.17464	1		1.23115	1					318	35.7255	6.21436
A0A1D5P5X1	Reticulocalbin-2 isoform 1 precursor OS=Gallus gallus OX=9031 GN=RCN2 PE=4 SV=1 - [A0A1D5P5X1_CHICK]	0	3.91	1	1	1	1	0.747127	1		0.896223	1		1.37107	1					307	36.1806	4.60205
A0A1L1RYZ3	NAD(P) dependent steroid dehydrogenase-like OS=Gallus gallus OX=9031 GN=NSDHL PE=4 SV=1 - [A0A1L1RYZ3_CHICK]	0	5.34	2	1	1	1	0.951895	1		1.00504	1		1.05597	1					206	22.7797	8.1333
E1C4J8	Interferon induced protein 35 OS=Gallus gallus OX=9031 GN=IFI35 PE=4 SV=3 - [E1C4J8_CHICK]	0	6.98	1	2	2	2	0.949621	2	6.09398	1.05192	2	0.60645	0.990214	2	5.51572				301	33.7005	5.14795
A0A1D5P554	Ubiquitin carboxyl-terminal hydrolase OS=Gallus gallus OX=9031 GN=UCHL5 PE=3 SV=2 - [A0A1D5P554_CHICK]	0	6.73	2	2	2	2	0.907861	2	23.9212	1.09833	2	20.4154	0.930253	2	15.6558				297	33.728	5.36377
A0A1D5PRK4	Uncharacterized protein OS=Gallus gallus OX=9031 GN=ENTPD1 PE=3 SV=1 - [A0A1D5PRK4_CHICK]	0	1.2	4	1	1	1	1.05517	1		1.12183	1		0.809601	1					500	55.9514	7.57666
A0A1D5PCT7	Creatine kinase S-type, mitochondrial OS=Gallus gallus OX=9031 GN=CKMT2 PE=3 SV=1 - [A0A1D5PCT7_CHICK]	0	2.53	3	1	1	1	0.672763	1		1.07295	1		1.18001	1					396	44.7438	8.33838
E1BSR8	Uncharacterized protein OS=Gallus gallus OX=9031 GN=CCNI2 PE=3 SV=2 - [E1BSR8_CHICK]	0	3.01	1	1	1	1	1.25018	1		0.946398	1		0.903742	1					166	18.8098	7.94287
A0A1L1RPL8	Bifunctional purine biosynthesis protein PURH OS=Gallus gallus OX=9031 GN=ATIC PE=4 SV=1 - [A0A1L1RPL8_CHICK]	0	1.47	8	1	1	1													339	36.1228	8.23584
E1C2C3	Splicing factor 3b subunit 1 OS=Gallus gallus OX=9031 GN=SF3B1 PE=4 SV=2 - [E1C2C3_CHICK]	0	1.23	1	1	1	1	1.10121	1		1.04957	1		0.875388	1					1296	145.113	7.02002
A0A1D5PPQ3	Uncharacterized protein OS=Gallus gallus OX=9031 GN=NAP1L1 PE=3 SV=1 - [A0A1D5PPQ3_CHICK]	0	15.38	3	3	3	5	1.03597	5	9.73169	0.996823	5	10.7509	0.94607	5	8.95835				260	30.1826	4.48779
A0A1I7Q411	Calpain-1 catalytic subunit OS=Gallus gallus OX=9031 GN=CAPN11 PE=3 SV=1 - [A0A1I7Q411_CHICK]	0	1.85	2	1	1	1	1.25282	1		0.993535	1		0.835074	1					701	79.8462	5.03369
A0A1D5P6I9	Uncharacterized protein OS=Gallus gallus OX=9031 GN=LOC107056098 PE=4 SV=1 - [A0A1D5P6I9_CHICK]	0	7.91	2	1	1	1	0.998089	1		1.10509	1		0.878223	1					139	15.5219	7.32764
E1BVK1	Uncharacterized protein OS=Gallus gallus OX=9031 GN=PCDH11X PE=4 SV=3 - [E1BVK1_CHICK]	0	1.95	3	1	1	1	0.881548	1		0.960085	1		1.17492	1					1026	113.094	5.41455
A0A1D5PI39	26S proteasome non-ATPase regulatory subunit 1 OS=Gallus gallus OX=9031 GN=PSMD1 PE=3 SV=1 - [A0A1D5PI39_CHICK]	0	1.26	3	1	1	1	0.788901	1		1.19606	1		0.914579	1					955	105.983	5.36377
F1N8W3	Periostin precursor OS=Gallus gallus OX=9031 GN=POSTN PE=4 SV=3 - [F1N8W3_CHICK]	0	2.33	2	1	1	1	0.709271	1		0.990704	1		1.26743	1					815	91.3628	7.26904
F1NJ42	RAN binding protein 3 OS=Gallus gallus OX=9031 GN=RANBP3 PE=4 SV=3 - [F1NJ42_CHICK]	0	1.23	1	1	1	1	0.811089	1		1.08723	1		1.05083	1					486	52.4127	4.89404
A0A1D5P9U2	Uncharacterized protein OS=Gallus gallus OX=9031 PE=4 SV=1 - [A0A1D5P9U2_CHICK]	0	10.42	2	1	1	1	0.854836	1		0.942424	1		1.22092	1					144	15.0415	7.75244
A0A1D5P9K6	Short/branched chain specific acyl-CoA dehydrogenase, mitochondrial OS=Gallus gallus OX=9031 GN=ACADSB PE=3 SV=1 - [A0A1D5P9K6_CHICK]	0	3.5	2	1	1	1	1.22041	1		1.0536	1		0.775761	1					428	47.3747	6.87354
A0A1D5P9D7	SWI/SNF related, matrix associated, actin dependent regulator of chromatin subfamily c member 2 OS=Gallus gallus OX=9031 GN=SMARCC2 PE=4 SV=1 - [A0A1D5P9D7_CHICK]	0	1.78	2	1	1	1	0.735385	1		0.947696	1		1.30761	1					1183	131.124	6.12549
A0A1D5NUU1	U5 small nuclear ribonucleoprotein 200 kDa helicase OS=Gallus gallus OX=9031 GN=SNRNP200 PE=4 SV=2 - [A0A1D5NUU1_CHICK]	0	0.66	1	1	1	1	1.79004	1		0.794343	1		0.693102	1					2136	244.389	6.11279
F6RS71	Plastin-2 OS=Gallus gallus OX=9031 GN=LCP1 PE=4 SV=1 - [F6RS71_CHICK]	0	6.73	2	3	3	3	0.543736	3	34.1378	1.14615	3	3.16384	1.14337	3	14.9842				624	69.6905	5.2876
A0A1D5NZ22	Cancer-related nucleoside-triphosphatase OS=Gallus gallus OX=9031 GN=NTPCR PE=4 SV=1 - [A0A1D5NZ22_CHICK]	0	5.95	2	1	1	2	0.961035	1		0.87458	1		1.23307	1					185	20.4159	9.31982
A0A1L1RR94	Prosaposin OS=Gallus gallus OX=9031 GN=PSAP PE=4 SV=1 - [A0A1L1RR94_CHICK]	0	6.15	4	1	1	1	0.72222	1		1.29685	1		0.824732	1					244	27.2288	5.37646
A0A1D5P0E3	Epithelial cell adhesion molecule OS=Gallus gallus OX=9031 GN=EPCAM PE=4 SV=1 - [A0A1D5P0E3_CHICK]	0	6.58	4	1	1	1	0.991445	1		0.904599	1		1.1667	1					243	27.6469	6.78564
A0A1L1RWJ7	Phospholipase A2 activating protein OS=Gallus gallus OX=9031 GN=PLAA PE=4 SV=1 - [A0A1L1RWJ7_CHICK]	0	3.68	3	1	1	1	0.660298	1		1.23741	1		0.957501	1					353	38.3909	6.771
A0A1L1RW91	Ornithine aminotransferase OS=Gallus gallus OX=9031 GN=OAT PE=4 SV=1 - [A0A1L1RW91_CHICK]	0	9.69	2	2	2	3	0.866735	3	16.2877	1.07494	3	3.89711	0.983903	3	5.89781				258	28.0576	5.08447
A0A1D5PTL7	Annexin OS=Gallus gallus OX=9031 GN=ANXA4 PE=3 SV=1 - [A0A1D5PTL7_CHICK]	0	4.76	1	1	1	1	1.13221	1		1.00137	1		0.919058	1					315	35.3239	5.42725
A0A1D5PD30	Protein-L-isoaspartate O-methyltransferase OS=Gallus gallus OX=9031 GN=PCMT1 PE=3 SV=1 - [A0A1D5PD30_CHICK]	0	8.44	4	1	1	1	0.968444	1		1.05157	1		0.977198	1					225	24.3975	7.84033
F1NMD8	Sphingosine-1-phosphate lyase 1 OS=Gallus gallus OX=9031 GN=SGPL1 PE=3 SV=2 - [F1NMD8_CHICK]	0	2.88	1	1	1	1	0.849041	1		1.04567	1		1.07963	1					555	61.7885	7.92822
F1NHL2	Uncharacterized protein OS=Gallus gallus OX=9031 PE=4 SV=3 - [F1NHL2_CHICK]	0	7.98	1	1	1	1	1	1		1.04559	1		0.960785	1					163	18.4313	5.12256
A0A1L1RUR9	Replication protein A3 OS=Gallus gallus OX=9031 GN=RPA3 PE=4 SV=1 - [A0A1L1RUR9_CHICK]	0	13.54	2	1	1	1	1.0189	1		1.01054	1		0.995401	1					96	10.7603	4.62744
F1NTV6	UDP-glucose glycoprotein glucosyltransferase 1 OS=Gallus gallus OX=9031 GN=UGGT1 PE=4 SV=3 - [F1NTV6_CHICK]	0	1.44	3	1	1	1	1.12667	1		0.80833	1		1.19613	1					1531	174.351	5.51611
E1C7U7	Centrosomal protein 135 OS=Gallus gallus OX=9031 GN=CEP135 PE=4 SV=3 - [E1C7U7_CHICK]	0	1.02	3	1	1	1	1.08238	1		1.05129	1		0.887806	1					980	113.84	5.41455
A0A1D5PTG6	Eukaryotic translation initiation factor 3 subunit B OS=Gallus gallus OX=9031 GN=EIF3B PE=3 SV=1 - [A0A1D5PTG6_CHICK]	0	1.89	16	1	2	2	0.876993	1		1.10842	1		0.968961	1					740	85.2654	5.14795
A0A1L1RKS2	Fatty acid synthase OS=Gallus gallus OX=9031 GN=FASN PE=4 SV=1 - [A0A1L1RKS2_CHICK]	0	1.1	3	2	2	2	0.871176	2	36.0745	1.05207	2	4.96824	1.01086	2	31.8144				2445	267.291	6.32861
A0A1D5PJX2	F-actin-capping protein subunit alpha-1 OS=Gallus gallus OX=9031 GN=CAPZA1 PE=3 SV=1 - [A0A1D5PJX2_CHICK]	0	10.73	3	1	2	2	0.881111	1		1.11043	1		0.962869	1					261	29.9609	6.72705
A0A1L1RRK7	Calcium-transporting ATPase OS=Gallus gallus OX=9031 GN=ATP2A2 PE=3 SV=1 - [A0A1L1RRK7_CHICK]	0	3.41	5	3	3	3	1.00718	3	8.59493	1.03941	3	3.60178	0.963841	3	1.86598				997	109.66	5.36377
A0A1D5PPQ0	Uncharacterized protein OS=Gallus gallus OX=9031 GN=CBX3 PE=4 SV=1 - [A0A1D5PPQ0_CHICK]	0	19.75	5	1	1	1	0.845059	1		0.839724	1		1.37371	1					81	9.10949	4.84326
F1NK29	Na(+)/H(+) exchange regulatory cofactor NHE-RF OS=Gallus gallus OX=9031 GN=SLC9A3R1 PE=4 SV=1 - [F1NK29_CHICK]	0	9.31	2	2	2	2	0.854924	2	4.98833	0.935026	2	5.22658	1.22815	2	8.36415				333	35.8591	6.16357
A0A1D5PIB2	Cystathionine gamma-lyase OS=Gallus gallus OX=9031 GN=CTH PE=3 SV=1 - [A0A1D5PIB2_CHICK]	0	4.39	2	1	1	1	1.18907	1		1.06488	1		0.784527	1					296	32.928	7.15186
F1NT19	Superoxide dismutase OS=Gallus gallus OX=9031 GN=SOD2 PE=3 SV=1 - [F1NT19_CHICK]	0	6.25	1	1	1	2	1.14694	2	8.21494	1.0039	2	16.4933	0.869516	2	36.077				224	24.8436	8.41162
A0A1D5PUL8	Dihydrolipoamide acetyltransferase component of pyruvate dehydrogenase complex OS=Gallus gallus OX=9031 GN=PDHX PE=3 SV=1 - [A0A1D5PUL8_CHICK]	0	3.19	1	1	1	1	0.814623	1		1.05906	1		1.08785	1					502	53.1702	6.46826
A0A1D5PLU6	Zw10 kinetochore protein OS=Gallus gallus OX=9031 GN=ZW10 PE=4 SV=1 - [A0A1D5PLU6_CHICK]	0	1.02	1	1	1	1	0.949952	1		1.14666	1		0.857445	1					781	88.5081	6.50732
A0A1D5PCD1	Flotillin 2 OS=Gallus gallus OX=9031 GN=FLOT2 PE=4 SV=1 - [A0A1D5PCD1_CHICK]	0	3.04	1	1	1	1	0.802416	1		1.13795	1		0.986016	1					428	47.1127	5.04639
A0A1D5PII6	RuvB-like helicase OS=Gallus gallus OX=9031 PE=3 SV=1 - [A0A1D5PII6_CHICK]	0	14.43	2	2	2	3	1.15603	3	3.53256	1.00243	3	1.19871	0.888224	3	1.75204				194	21.2097	5.16064
E1BXC8	SEC31 homolog B, COPII coat complex component OS=Gallus gallus OX=9031 GN=SEC31B PE=4 SV=4 - [E1BXC8_CHICK]	0	2.34	1	1	1	1	0.632047	1		1.29712	1		0.895412	1					728	80.7227	5.75732
R4GF37	Centrosomal protein 250 OS=Gallus gallus OX=9031 GN=CEP250 PE=4 SV=2 - [R4GF37_CHICK]	0	0.48	2	1	1	1	1.1583	1		1.19159	1		0.629766	1					2490	292.125	5.22412
A0A1L1RVH4	Uncharacterized protein OS=Gallus gallus OX=9031 GN=LOC107054679 PE=4 SV=1 - [A0A1L1RVH4_CHICK]	0	6.25	2	1	1	1	1.03289	1		0.772097	1		1.32122	1					240	28.4225	9.5542
A0A1D5P3C7	Hsp90 co-chaperone Cdc37 OS=Gallus gallus OX=9031 GN=CDC37 PE=4 SV=1 - [A0A1D5P3C7_CHICK]	0	11.23	2	1	1	1	1.37129	1		0.784158	1		1.0375	1					187	21.0534	5.17334
E1C8Z9	DAB2, clathrin adaptor protein OS=Gallus gallus OX=9031 GN=DAB2 PE=4 SV=4 - [E1C8Z9_CHICK]	0	3.93	1	2	2	2	0.679532	2	38.1965	0.763746	2	10.5215	1.57806	2	19.9693				713	77.4451	6.18896
A0A1L1RY21	Uncharacterized protein OS=Gallus gallus OX=9031 GN=CETN2 PE=4 SV=1 - [A0A1L1RY21_CHICK]	0	11.21	2	1	1	1	0.574652	1		0.942778	1		1.44123	1					116	13.4368	4.81787
E1BVP7	Importin subunit alpha OS=Gallus gallus OX=9031 GN=KPNA7 PE=3 SV=2 - [E1BVP7_CHICK]	0	6.98	1	3	3	3	0.865253	3	1.70332	1.01262	3	1.71255	1.09693	3	34.3622				516	56.542	5.2749
F1N8H6	Heterochromatin protein 1-binding protein 3 OS=Gallus gallus OX=9031 GN=HP1BP3 PE=4 SV=1 - [F1N8H6_CHICK]	0	2.68	2	1	1	1	0.950148	1		1.04472	1		1.0013	1					559	61.8143	9.33447
A0A1D5PCP6	Rho guanine nucleotide exchange factor 26 OS=Gallus gallus OX=9031 GN=ARHGEF26 PE=4 SV=1 - [A0A1D5PCP6_CHICK]	0	1.49	2	1	1	1	0.731244	1		1.16698	1		1.00109	1					536	62.2137	7.06396
A0A1D5PME8	Mediator complex subunit 12 OS=Gallus gallus OX=9031 GN=MED12 PE=4 SV=1 - [A0A1D5PME8_CHICK]	0	0.56	2	1	1	1	0.947081	1		1.23881	1		0.729518	1					1978	220.492	6.91748
F1NC27	RAB21, member RAS oncogene family OS=Gallus gallus OX=9031 GN=RAB21 PE=4 SV=2 - [F1NC27_CHICK]	0	4.98	1	1	1	2	0.814892	2	18.1879	0.875866	2	5.31058	1.34044	2	3.76552				221	24.2512	8.1626
A0A1L1RR45	NADH:ubiquinone oxidoreductase core subunit S3 OS=Gallus gallus OX=9031 GN=NDUFS3 PE=3 SV=1 - [A0A1L1RR45_CHICK]	0	13.45	3	2	2	2	0.93621	2	33.2538	1.00742	2	11.7536	1.04166	2	7.10772				238	27.3661	5.90967
E1C488	Family with sequence similarity 120B OS=Gallus gallus OX=9031 GN=FAM120B PE=4 SV=3 - [E1C488_CHICK]	0	1.36	5	1	1	1	1.48803	1		1.0257	1		0.604268	1					736	83.9534	7.60596
E1BQU2	Phosphoacetylglucosamine mutase OS=Gallus gallus OX=9031 GN=PGM3 PE=3 SV=3 - [E1BQU2_CHICK]	0	1.75	1	1	1	1	0.966151	1		0.983346	1		1.07539	1					572	63.0314	7.73779
A0A1L1RYE0	40S ribosomal protein S8 OS=Gallus gallus OX=9031 GN=RPS8 PE=3 SV=1 - [A0A1L1RYE0_CHICK]	0	17.61	3	2	2	2	1.15578	2	1.90248	0.921419	2	6.88601	1.01078	2	7.15263				159	18.2728	9.80322
A0A1D5PBP3	Carboxypeptidase OS=Gallus gallus OX=9031 GN=SCPEP1 PE=3 SV=1 - [A0A1D5PBP3_CHICK]	0	3.42	2	1	1	1	1.06324	1		0.977954	1		1.00649	1					439	49.2639	5.97314
A0A1D5PJ08	Nidogen 1 OS=Gallus gallus OX=9031 GN=NID1 PE=4 SV=2 - [A0A1D5PJ08_CHICK]	0	0.65	1	1	1	1	1.47214	1		0.908881	1		0.781826	1					1237	135.217	5.26221
A0A1L1RUR0	Ectonucleotide pyrophosphatase/phosphodiesterase 4 OS=Gallus gallus OX=9031 GN=ENPP4 PE=4 SV=1 - [A0A1L1RUR0_CHICK]	0	5.43	5	1	1	1	0.836899	1		1.12805	1		0.972828	1					276	31.2205	5.63037
F1P399	Isoleucine--tRNA ligase, mitochondrial OS=Gallus gallus OX=9031 GN=IARS2 PE=3 SV=1 - [F1P399_CHICK]	0	1.7	2	1	1	1	0.96353	1		1.16854	1		0.815823	1					1000	111.91	6.88818
A0A1D5NXV3	Aspartate beta-hydroxylase OS=Gallus gallus OX=9031 GN=ASPH PE=4 SV=1 - [A0A1D5NXV3_CHICK]	0	2.07	1	1	1	1	0.830457	1		1.17753	1		0.908001	1					820	93.3564	4.84326
