# Supplementary material for: Proteomic Analysis Identifies Potential Markers for Chicken Primary Follicle Development
Source: Animals (Basel). 2021 Apr 13;11(4):1108. doi: 10.3390/ani11041108 (PMC8069082; doi:10.3390/ani11041108)
Supplement: Supplementary file 1 [file animals-11-01108-s001.zip › Table-S2(Biological Replicate 2).xlsx]

## Sheet: Sheet1
Accession	Description	Score	Coverage	# Proteins	# Unique Peptides	# Peptides	# PSMs	127/(127+128+129)	127/(127+128+129) Count	127/(127+128+129) Variability [%]	128/(127+128+129)	128/(127+128+129) Count	128/(127+128+129) Variability [%]	129/(127+128+129)	129/(127+128+129) Count	129/(127+128+129) Variability [%]	-- invalid --	-- invalid -- Count	-- invalid -- Variability [%]	# AAs	MW [kDa]	calc. pI
F1NZ78	Alpha-enolase OS=Gallus gallus OX=9031 GN=ENO1 PE=3 SV=3 - [F1NZ78_CHICK]	236.755	68.43	17	23	23	88	0.914603	84	27.6565	0.982544	84	11.1262	1.11194	84	23.0079				434	47.2764	6.80029
F1NW43	Pyruvate kinase OS=Gallus gallus OX=9031 GN=PKM PE=3 SV=2 - [F1NW43_CHICK]	167.012	65.66	4	26	26	72	0.930245	71	32.4496	0.9475	71	11.0234	1.13692	71	27.2858				530	57.8368	7.86963
A0A1L1S093	Endoplasmin OS=Gallus gallus OX=9031 GN=HSP90B1 PE=3 SV=1 - [A0A1L1S093_CHICK]	147.054	37.85	3	31	31	77	0.883468	76	28.8926	0.963146	76	11.5975	1.18688	76	19.492				790	91.1571	5.05908
A0A1D5P5R0	Heat shock protein HSP 90-alpha OS=Gallus gallus OX=9031 GN=HSP90AA1 PE=3 SV=1 - [A0A1D5P5R0_CHICK]	142.425	44.09	9	29	29	63	1.02109	52	18.5575	0.950924	52	9.4593	1.03385	52	18.5595				719	83.0101	5.12256
P00356	Glyceraldehyde-3-phosphate dehydrogenase OS=Gallus gallus OX=9031 GN=GAPDH PE=2 SV=3 - [G3P_CHICK]	140.901	63.36	8	16	16	54	0.932451	53	34.5985	0.954857	53	18.1189	1.19313	53	21.6492				333	35.6813	8.54346
F1NW23	Clathrin heavy chain OS=Gallus gallus OX=9031 GN=CLTC PE=3 SV=2 - [F1NW23_CHICK]	140.653	29.01	3	21	38	69	1.05127	40	14.8978	0.96069	40	8.611	0.969707	40	17.4539				1675	191.489	5.74463
F1NJ08	Vimentin OS=Gallus gallus OX=9031 GN=VIM PE=3 SV=1 - [F1NJ08_CHICK]	135.926	55.87	13	20	24	54	1.03033	48	18.946	0.995364	48	10.8726	1.01734	48	10.9339				460	53.1827	5.21143
F1NT57	Aldo-keto reductase family 1, member B10 (aldose reductase) OS=Gallus gallus OX=9031 GN=AKR1B10L1 PE=4 SV=2 - [F1NT57_CHICK]	129.365	70.39	4	8	21	66	0.605659	25	65.5301	1.03544	25	19.5932	1.23247	25	30.6412				331	37.0338	6.93213
A0A1L1RVT1	Creatine kinase B-type OS=Gallus gallus OX=9031 GN=CKB PE=3 SV=1 - [A0A1L1RVT1_CHICK]	118.497	50.85	5	15	15	52	0.810169	50	37.3537	1.01278	50	11.6934	1.25435	50	21.093				352	39.4121	6.40479
A0A1L1RK76	Tubulin alpha chain OS=Gallus gallus OX=9031 GN=TUBA1A1 PE=3 SV=1 - [A0A1L1RK76_CHICK]	117.67	55.1	16	6	17	49	0.928937	24	31.0097	1.02785	24	10.9967	1.00233	24	32.2914				441	49.0294	6.1001
F1NWP3	Heat shock cognate 71 kDa protein OS=Gallus gallus OX=9031 GN=HSPA8 PE=3 SV=1 - [F1NWP3_CHICK]	117.395	44.12	6	14	26	50	1.09225	25	18.6387	0.937912	25	9.25051	1.00766	25	15.1766				646	70.8272	5.51611
E1BT93	Uncharacterized protein OS=Gallus gallus OX=9031 GN=ALDH2 PE=3 SV=3 - [E1BT93_CHICK]	116.411	54.72	6	22	23	58	0.961917	52	24.3714	0.995608	52	14.4931	0.983391	52	15.7033				519	56.7549	7.79639
Q5ZL72	60 kDa heat shock protein, mitochondrial OS=Gallus gallus OX=9031 GN=HSPD1 PE=1 SV=1 - [CH60_CHICK]	99.7432	40.84	2	17	17	41	0.832221	39	32.0473	0.973612	39	10.3214	1.15122	39	29.5608				573	60.9344	5.87158
P32882	Tubulin beta-2 chain OS=Gallus gallus OX=9031 PE=1 SV=1 - [TBB2_CHICK]	99.0973	51.01	10	2	15	45	0.866534	8	16.6935	1.02205	8	5.42662	1.12907	8	18.587				445	49.9209	4.89404
P09244	Tubulin beta-7 chain OS=Gallus gallus OX=9031 PE=2 SV=1 - [TBB7_CHICK]	94.7951	53.15	4	3	16	43	0.936814	7	3.8597	1.01643	7	4.84425	1.18439	7	8.37564				444	49.639	4.89404
F1NYB1	Tubulin beta chain OS=Gallus gallus OX=9031 GN=TUBB4B PE=3 SV=3 - [F1NYB1_CHICK]	94.2702	53.03	11	1	16	47	1.07688	2	10.0206	1.01995	2	3.32967	0.907618	2	17.1138				445	49.843	4.85596
F1NU17	Phosphoglycerate kinase OS=Gallus gallus OX=9031 GN=PGK1 PE=3 SV=1 - [F1NU17_CHICK]	91.4319	49.64	5	17	17	44	0.877503	44	20.3425	1.03495	44	11.7787	1.00304	44	14.8876				417	44.6382	8.11865
Q7SX63	Heat shock 70 kDa protein OS=Gallus gallus OX=9031 GN=HSP70 PE=3 SV=1 - [Q7SX63_CHICK]	90.3069	35.65	2	9	21	42	1.01277	17	22.4876	0.968165	17	23.215	1.09697	17	18.564				634	69.8698	5.85889
Q90593	Endoplasmic reticulum chaperone BiP OS=Gallus gallus OX=9031 GN=HSPA5 PE=1 SV=1 - [BIP_CHICK]	90.2327	41.72	2	21	24	50	1.0788	41	13.7096	0.97132	41	7.48895	1.00698	41	8.43748				652	71.9743	5.22412
Q5ZLP8	Insulin-like growth factor 2 mRNA-binding protein 3 OS=Gallus gallus OX=9031 GN=IGF2BP3 PE=2 SV=1 - [IF2B3_CHICK]	84.5881	36.47	4	17	19	37	0.991784	30	18.7172	0.948507	30	9.95221	1.11455	30	18.6672				584	64.3327	8.93896
R4GG24	Aldo-keto reductase family 1, member B1-like OS=Gallus gallus OX=9031 GN=AKR1B10L4 PE=4 SV=1 - [R4GG24_CHICK]	82.7524	31.65	17	1	13	42	1.12105	5	5.39329	1.02126	5	2.22349	0.901532	5	17.9018				316	35.7855	7.56201
A0A1D5P5X9	Elongation factor 1-alpha OS=Gallus gallus OX=9031 GN=EEF1A1 PE=3 SV=1 - [A0A1D5P5X9_CHICK]	81.8255	43.3	21	13	13	31	0.882648	30	34.8638	1.02711	30	10.1964	1.10326	30	24.5025				448	48.6784	8.93896
A0A1D5PXW8	Rab GDP dissociation inhibitor OS=Gallus gallus OX=9031 GN=GDI2 PE=3 SV=1 - [A0A1D5PXW8_CHICK]	81.4643	49.55	5	12	17	37	0.930937	27	30.8726	1.02565	27	6.1113	1.04985	27	20.706				446	50.0932	5.79541
A0A1D5NTU8	Uncharacterized protein OS=Gallus gallus OX=9031 GN=KRT75L4 PE=3 SV=1 - [A0A1D5NTU8_CHICK]	76.4315	12.69	14	1	11	35	1.75011	10	22.0525	0.542498	10	56.3756	1.0679	10	28.5673				709	70.0449	7.1958
P60706	Actin, cytoplasmic 1 OS=Gallus gallus OX=9031 GN=ACTB PE=1 SV=1 - [ACTB_CHICK]	73.828	38.67	25	4	11	25	0.991958	11	27.29	1.00616	11	10.5725	1.02842	11	14.9485				375	41.7097	5.47803
A0A1D5PU77	ATP synthase subunit beta OS=Gallus gallus OX=9031 GN=ATP5B PE=3 SV=1 - [A0A1D5PU77_CHICK]	71.4206	42.78	5	16	16	35	0.951337	35	24.6908	0.992717	35	16.1081	0.916954	35	18.4171				533	56.5937	5.65576
F1P463	Cytosolic non-specific dipeptidase OS=Gallus gallus OX=9031 GN=CNDP2 PE=4 SV=1 - [F1P463_CHICK]	71.2361	51.37	3	19	19	34	0.857974	34	35.2057	1.00362	34	11.9964	1.1902	34	25.74				475	53.031	6.04932
P00337	L-lactate dehydrogenase B chain OS=Gallus gallus OX=9031 GN=LDHB PE=1 SV=3 - [LDHB_CHICK]	70.2879	56.46	7	13	13	28	0.830036	28	23.3042	1.02982	28	9.79179	1.12667	28	19.8443				333	36.295	7.43018
A0A1D5PKC8	Moesin OS=Gallus gallus OX=9031 GN=MSN PE=4 SV=1 - [A0A1D5PKC8_CHICK]	66.9611	29.83	4	12	18	35	0.962212	22	28.2562	0.933989	22	8.68423	1.12019	22	21.0845				580	68.3281	6.3667
A0A1D5P650	Clathrin heavy chain OS=Gallus gallus OX=9031 GN=CLTCL1 PE=3 SV=1 - [A0A1D5P650_CHICK]	65.1794	11.97	7	3	20	32	1.02708	3	19.0776	1.02485	3	2.27792	0.934702	3	21.3556				1921	218.748	6.29053
Q6PVZ5	Type II alpha-keratin IIA OS=Gallus gallus OX=9031 GN=KRT5 PE=2 SV=1 - [Q6PVZ5_CHICK]	62.5905	12.35	7	2	9	28	1.80285	6	4.16869	0.395976	6	19.3901	1.15124	6	16.7221				599	62.4231	8.36768
A0A146F0A0	Keratin, type II cytoskeletal cochleal OS=Gallus gallus OX=9031 GN=otokeratin PE=2 SV=1 - [A0A146F0A0_CHICK]	62.5888	20.93	15	1	12	31	1.37735	2	13.7997	0.568463	2	13.5582	1.27047	2	5.74628				492	53.7165	6.1001
A0A1L1RZ04	Uncharacterized protein OS=Gallus gallus OX=9031 GN=KRT6A PE=3 SV=1 - [A0A1L1RZ04_CHICK]	61.8489	12.86	6	1	8	27	1.44927	1		0.470674	1		1.35285	1					521	56.8546	8.26514
P00940	Triosephosphate isomerase OS=Gallus gallus OX=9031 GN=TPI1 PE=1 SV=2 - [TPIS_CHICK]	58.2506	51.61	3	10	10	25	0.839776	25	14.998	1.04699	25	14.2904	1.11266	25	19.7129				248	26.6038	7.1958
E1BVD1	Uncharacterized protein OS=Gallus gallus OX=9031 GN=AKR1B10L3 PE=4 SV=1 - [E1BVD1_CHICK]	57.8266	45.86	2	6	15	37	1.10691	7	25.6773	0.952062	7	5.91438	0.929534	7	25.4104				314	35.6403	7.85498
Q8JG64	Protein disulfide-isomerase A3 OS=Gallus gallus OX=9031 GN=PDIA3 PE=2 SV=1 - [PDIA3_CHICK]	54.1364	33.07	1	16	16	26	0.934142	26	19.8696	0.948708	26	13.8968	1.13358	26	20.5065				505	56.1465	6.02393
A0A1D5PRS4	Glucose-6-phosphate isomerase OS=Gallus gallus OX=9031 GN=GPI PE=3 SV=1 - [A0A1D5PRS4_CHICK]	53.1604	28.31	5	14	14	24	1.00526	24	30.5006	0.968749	24	11.4835	0.985298	24	12.3173				551	61.7417	8.1333
A0A1D5PPF8	Heat shock protein family A (Hsp70) member 4 OS=Gallus gallus OX=9031 GN=HSPA4 PE=3 SV=1 - [A0A1D5PPF8_CHICK]	53.0336	28.69	1	17	19	31	1.0421	28	17.895	0.981501	28	9.20798	0.994912	28	20.6109				840	94.1805	5.35107
A0A1L1RR33	Tubulin alpha chain OS=Gallus gallus OX=9031 GN=TUBA3E PE=3 SV=1 - [A0A1L1RR33_CHICK]	51.9506	46.14	8	5	14	28	1.15944	10	21.7109	1.0078	10	10.3225	0.867421	10	9.11174				414	46.1307	5.12256
F1NW97	Tubulin alpha chain OS=Gallus gallus OX=9031 GN=TUBA4B PE=3 SV=3 - [F1NW97_CHICK]	51.6794	37.95	2	1	12	25	1.24529	1		1.00408	1		0.775147	1					448	49.9624	5.05908
D0EKR3	Peptidyl-prolyl cis-trans isomerase OS=Gallus gallus OX=9031 GN=PPIA PE=2 SV=1 - [D0EKR3_CHICK]	51.0199	50.91	3	10	10	25	1.01866	25	20.0253	0.983941	25	17.9765	1.06225	25	17.2195				165	17.7987	8.08936
A0A1D5PXG2	Uncharacterized protein OS=Gallus gallus OX=9031 GN=TERAL1 PE=3 SV=1 - [A0A1D5PXG2_CHICK]	49.5815	24.07	8	15	15	25	0.915843	23	25.1529	1.01098	23	12.9588	1.04692	23	16.5601				806	89.2547	5.26221
E1BZH3	Vesicle amine transport 1 like OS=Gallus gallus OX=9031 GN=VAT1L PE=4 SV=2 - [E1BZH3_CHICK]	49.341	36.12	3	14	14	26	0.986065	26	16.8142	0.92203	26	12.0087	1.11789	26	27.2195				418	45.7961	5.09717
A0A1I7Q414	Actin, alpha skeletal muscle OS=Gallus gallus OX=9031 GN=ACTA1 PE=3 SV=1 - [A0A1I7Q414_CHICK]	48.436	23.8	17	1	8	20	0.72823	6	5.98974	0.975717	6	1.84072	1.33598	6	1.17851				374	41.5898	5.46533
Q5F411	Chaperonin containing TCP1 subunit 5 OS=Gallus gallus OX=9031 GN=CCT5 PE=2 SV=1 - [Q5F411_CHICK]	45.9769	16.64	3	8	9	21	0.950379	19	24.0984	1.04628	19	13.041	0.881119	19	13.4312				541	59.6769	5.74463
A0A1D5PWZ1	Dynein cytoplasmic 1 heavy chain 1 OS=Gallus gallus OX=9031 GN=DYNC1H1 PE=4 SV=1 - [A0A1D5PWZ1_CHICK]	43.945	11.48	3	39	39	48	0.938779	48	23.5784	1.00968	48	9.30028	1.00316	48	23.4181				4511	516.28	6.23975
F1NH21	Hsc70-interacting protein OS=Gallus gallus OX=9031 GN=ST13 PE=4 SV=1 - [F1NH21_CHICK]	43.8661	20.78	3	6	6	16	0.965	16	8.02112	1.05429	16	6.29935	0.996489	16	10.8586				361	40.1628	5.13525
A0A1D5P3W9	Uncharacterized protein OS=Gallus gallus OX=9031 PE=4 SV=1 - [A0A1D5P3W9_CHICK]	43.6689	11.61	2	13	13	24	1.02208	24	20.6033	0.923016	24	15.0412	1.05683	24	14.8861				1275	142.522	8.55811
Q789A6	Myosin heavy chain 10 OS=Gallus gallus OX=9031 GN=MYH10 PE=2 SV=1 - [Q789A6_CHICK]	42.33	13.92	4	19	22	26	1.09855	22	8.13895	1.00204	22	11.2272	0.932359	22	17.1832				1976	228.897	5.50342
A0A1D5PWP7	Protein disulfide-isomerase A4 OS=Gallus gallus OX=9031 GN=PDIA4 PE=3 SV=1 - [A0A1D5PWP7_CHICK]	41.8224	25.12	3	15	15	21	0.950341	21	19.5758	0.929761	21	9.46623	1.1187	21	14.587				641	72.634	5.14795
A0A1D5NVU2	Uncharacterized protein OS=Gallus gallus OX=9031 GN=KRT75 PE=3 SV=1 - [A0A1D5NVU2_CHICK]	41.3282	8.4	4	1	5	18	1.36473	1		0.869146	1		0.855095	1					536	57.5687	5.96045
F1P269	ATP-citrate synthase OS=Gallus gallus OX=9031 GN=ACLY PE=3 SV=2 - [F1P269_CHICK]	39.826	21.17	2	18	18	25	0.969328	25	14.2002	0.941796	25	7.5553	1.03761	25	18.8068				1091	120.066	7.62061
A0A1D5PE33	RAB1A, member RAS oncogene family OS=Gallus gallus OX=9031 GN=RAB1B PE=4 SV=1 - [A0A1D5PE33_CHICK]	39.7941	54.15	26	7	9	18	1.13905	11	25.2274	0.880484	11	22.2066	1.17658	11	11.3102				205	22.6934	6.21436
P13731	Serpin H1 OS=Gallus gallus OX=9031 GN=SERPINH1 PE=1 SV=2 - [SERPH_CHICK]	39.2889	21.48	1	6	6	14	0.869298	14	8.61342	1.08223	14	6.13808	0.99182	14	5.75901				405	45.6535	8.71924
E1BVT3	Malate dehydrogenase OS=Gallus gallus OX=9031 GN=MDH2 PE=3 SV=2 - [E1BVT3_CHICK]	39.0083	48.72	4	13	13	19	0.986463	19	20.1531	1.02409	19	6.23031	0.915424	19	26.9588				351	36.9445	8.55811
A0A1D5PC92	Histone H2B OS=Gallus gallus OX=9031 GN=HIST1H2B5L PE=3 SV=1 - [A0A1D5PC92_CHICK]	38.5441	30.16	5	1	4	21	1.0546	11	20.2967	0.964623	11	9.26227	0.948404	11	28.3963				126	13.9195	10.2427
Q5ZMT0	14-3-3 protein epsilon OS=Gallus gallus OX=9031 GN=YWHAE PE=1 SV=1 - [1433E_CHICK]	37.6843	38.04	8	7	9	16	0.933636	10	26.5048	0.974977	10	8.74205	1.01989	10	26.3632				255	29.1554	4.7417
A0A1D5PGD5	Collagen alpha-3(VI) chain OS=Gallus gallus OX=9031 GN=COL6A3 PE=4 SV=1 - [A0A1D5PGD5_CHICK]	37.2932	10.36	3	24	24	29	1.13194	29	19.8525	0.977416	29	13.8935	0.837194	29	25.5362				3128	338.68	6.65381
P09102	Protein disulfide-isomerase OS=Gallus gallus OX=9031 GN=P4HB PE=1 SV=3 - [PDIA1_CHICK]	37.1614	26.8	4	13	13	21	0.921062	21	21.8362	1.00276	21	7.73655	1.04358	21	16.7567				515	57.374	4.80518
E1BT08	Heat shock protein 105 kDa OS=Gallus gallus OX=9031 GN=HSPH1 PE=3 SV=3 - [E1BT08_CHICK]	35.9745	19.74	3	12	15	23	1.03418	19	23.7378	0.947351	19	9.1501	1.06486	19	11.9217				856	95.9899	5.09717
P17153	Annexin A5 OS=Gallus gallus OX=9031 GN=ANXA5 PE=1 SV=2 - [ANXA5_CHICK]	35.2802	37.07	3	12	12	20	0.952419	20	9.67497	1.03827	20	5.82362	0.999368	20	13.9975				321	36.1756	5.8208
A0A1D5PZJ4	T-complex protein 1 subunit theta OS=Gallus gallus OX=9031 GN=CCT8 PE=3 SV=1 - [A0A1D5PZJ4_CHICK]	34.7372	30.2	8	15	15	20	1.09245	20	14.3169	0.930984	20	11.1654	0.991822	20	11.0248				553	60.2157	5.68115
A0A1D5PDF1	Glutathione S-transferase OS=Gallus gallus OX=9031 GN=GST2L PE=3 SV=1 - [A0A1D5PDF1_CHICK]	34.5022	43.84	1	7	7	16	0.920915	16	23.4876	0.982694	16	18.3777	1.1111	16	19.3623				219	25.4328	7.29834
A0A1L1RV98	Rab GDP dissociation inhibitor beta OS=Gallus gallus OX=9031 GN=GDI2 PE=4 SV=1 - [A0A1L1RV98_CHICK]	33.9117	45.73	1	1	6	13	0.873437	3	10.6398	1.12674	3	4.41433	0.959347	3	1.42937				199	22.3822	5.03369
A0A1D5P3S4	ATP synthase subunit alpha OS=Gallus gallus OX=9031 GN=ATP5A1WL PE=3 SV=1 - [A0A1D5P3S4_CHICK]	33.7042	31.91	14	14	14	21	1.10619	21	21.3669	0.99363	21	11.8667	0.935127	21	19.3367				517	56.0585	8.5874
A0A1D5PAH2	Uncharacterized protein OS=Gallus gallus OX=9031 GN=LOC426023 PE=4 SV=1 - [A0A1D5PAH2_CHICK]	32.5002	20.93	5	5	5	13	0.865843	13	11.9084	1.08692	13	9.28417	1.04166	13	19.7811				301	31.9856	8.36768
Q9YGW6	Ezrin OS=Gallus gallus OX=9031 GN=EZR PE=2 SV=1 - [Q9YGW6_CHICK]	32.4346	16.92	1	4	10	18	0.964619	5	17.4207	1.00022	5	8.93598	0.964313	5	5.38262				585	69.3239	6.20166
F1NJ10	Solute carrier family 25 member 5 OS=Gallus gallus OX=9031 GN=SLC25A5 PE=3 SV=3 - [F1NJ10_CHICK]	32.4092	27.18	7	1	8	16	1.04329	3	5.80781	1.00927	3	1.56025	0.996191	3	1.18961				298	32.8431	9.75928
F1NBV0	Peroxiredoxin-6 OS=Gallus gallus OX=9031 GN=PRDX6 PE=4 SV=1 - [F1NBV0_CHICK]	32.124	38.39	3	9	9	15	0.924463	15	40.741	1.01127	15	8.60822	1.08678	15	10.8446				224	25.06	6.37939
A0A1D5P8I7	Isocitrate dehydrogenase [NADP] OS=Gallus gallus OX=9031 GN=IDH2 PE=3 SV=1 - [A0A1D5P8I7_CHICK]	31.9112	19.51	1	9	9	16	0.969825	16	14.9544	1.01465	16	5.75591	1.01956	16	11.5165				451	50.5099	8.83643
A0A1D5PY67	Annexin OS=Gallus gallus OX=9031 GN=ANXA6 PE=3 SV=1 - [A0A1D5PY67_CHICK]	31.3818	26.68	5	18	18	21	0.97542	20	18.0166	1.01948	20	7.19725	0.935823	20	16.4043				671	75.1503	5.80811
P20785	Collagen alpha-1(VI) chain OS=Gallus gallus OX=9031 GN=COL6A1 PE=2 SV=1 - [CO6A1_CHICK]	30.8291	13.15	7	10	10	14	1.09629	13	23.603	1.0044	13	13.3055	0.764395	13	10.1479				1019	107.917	5.89697
A0A1D5PZV6	Elongation factor 2 OS=Gallus gallus OX=9031 GN=EEF2 PE=4 SV=1 - [A0A1D5PZV6_CHICK]	30.1455	21.94	9	14	14	19	0.979628	19	25.1373	0.939692	19	22.9009	1.01356	19	19.2165				857	95.2409	6.7417
P62801	Histone H4 OS=Gallus gallus OX=9031 GN=H4-I PE=1 SV=2 - [H4_CHICK]	30.1106	45.63	2	5	5	15	1.20371	15	11.3063	0.982675	15	13.6007	0.843963	15	19.7601				103	11.3604	11.356
A0A1D5NYM1	ATP-dependent 6-phosphofructokinase OS=Gallus gallus OX=9031 GN=PFKP PE=3 SV=1 - [A0A1D5NYM1_CHICK]	30.0008	15.39	5	9	11	19	0.901865	17	23.3918	0.951576	17	5.71919	1.17205	17	17.9391				786	86.1597	7.38623
R4GM10	Fructose-bisphosphate aldolase OS=Gallus gallus OX=9031 GN=ALDOC PE=3 SV=1 - [R4GM10_CHICK]	29.7053	32.42	2	8	9	12	1.03186	11	11.9364	0.989553	11	8.00279	0.998871	11	17.5727				364	39.336	6.63916
P09653	Tubulin beta-5 chain OS=Gallus gallus OX=9031 PE=3 SV=1 - [TBB5_CHICK]	29.3004	27.13	4	2	9	21	1.02963	2	21.9505	0.968139	2	7.79911	1.00095	2	33.4423				446	49.9391	4.88135
P14105	Myosin-9 OS=Gallus gallus OX=9031 GN=MYH9 PE=2 SV=1 - [MYH9_CHICK]	29.2131	5.77	1	7	10	15	1	11	20.2745	1.04487	11	6.16398	0.945643	11	12.8099				1959	226.363	5.56689
A0A1L1RW84	ADP-ribosylation factor 1 OS=Gallus gallus OX=9031 GN=ARF1 PE=3 SV=1 - [A0A1L1RW84_CHICK]	28.8845	43.66	13	1	5	14	0.801162	4	19.017	1.27723	4	1.32478	0.896279	4	8.54249				142	16.2816	9.5542
Q5ZLG7	Solute carrier family 25 member 6 OS=Gallus gallus OX=9031 GN=SLC25A6 PE=2 SV=1 - [Q5ZLG7_CHICK]	28.6244	27.18	11	1	8	14	1.10285	1		0.949262	1		0.993942	1					298	32.7271	9.71533
F1NQD9	Radixin OS=Gallus gallus OX=9031 GN=RDX PE=4 SV=3 - [F1NQD9_CHICK]	27.9443	9.78	2	1	7	14	0.988154	1		1.02979	1		0.988585	1					583	68.5703	6.3667
A0A1L1RVM8	Voltage dependent anion channel 2 OS=Gallus gallus OX=9031 GN=VDAC2 PE=4 SV=1 - [A0A1L1RVM8_CHICK]	27.4235	36	9	8	8	19	1.09589	14	23.2549	0.954191	14	13.1819	0.941106	14	8.73486				275	29.3488	8.54346
A0A1D5NW11	Keratin, type I cytoskeletal 19 OS=Gallus gallus OX=9031 GN=KRT19 PE=3 SV=1 - [A0A1D5NW11_CHICK]	26.0114	10.24	12	2	5	13	1.63825	4	11.8992	0.701278	4	25.2502	0.781379	4	6.87599				420	45.769	5.12256
P0CB50	Peroxiredoxin-1 OS=Gallus gallus OX=9031 GN=PRDX1 PE=1 SV=1 - [PRDX1_CHICK]	25.8277	40.7	2	8	8	12	0.819599	12	35.2804	1.00521	12	10.3536	1.30839	12	25.378				199	22.3005	8.104
A0A1D5P5L5	Uncharacterized protein OS=Gallus gallus OX=9031 GN=LOC107048987 PE=4 SV=1 - [A0A1D5P5L5_CHICK]	24.9467	26.57	3	9	9	14	0.946044	14	16.9864	1.09792	14	8.22895	0.963302	14	11.9457				271	30.2984	6.43018
Q5ZJ54	T-complex protein 1 subunit zeta OS=Gallus gallus OX=9031 GN=CCT6 PE=1 SV=3 - [TCPZ_CHICK]	24.6862	17.36	27	8	8	12	0.826029	10	28.7527	1.02175	10	11.7099	1.09175	10	12.9317				530	57.6085	6.81494
Q5ZMK3	Saccharopine dehydrogenase (putative) OS=Gallus gallus OX=9031 GN=SCCPDH PE=2 SV=1 - [Q5ZMK3_CHICK]	24.6731	23.27	4	8	8	15	0.913815	15	29.4895	0.950073	15	8.8532	1.16914	15	35.4114				434	46.8252	9.01221
Q5ZKB9	Probable ATP-dependent RNA helicase DDX6 OS=Gallus gallus OX=9031 GN=DDX6 PE=2 SV=1 - [DDX6_CHICK]	23.6384	31.68	3	11	11	13	0.986725	11	20.0713	0.933635	11	8.85861	1.01547	11	15.8851				483	54.3833	8.66064
P0C1H5	Histone H2B 7 OS=Gallus gallus OX=9031 GN=H2B-VII PE=1 SV=2 - [H2B7_CHICK]	23.4377	30.16	1	1	4	11	0.832268	1		1.11624	1		1.0148	1					126	13.9556	10.3159
A0A1D5NYA8	DnaJ heat shock protein family (Hsp40) member A4 OS=Gallus gallus OX=9031 GN=DNAJA4 PE=3 SV=1 - [A0A1D5NYA8_CHICK]	23.1355	25.12	1	7	8	12	0.954245	9	8.92489	1.00448	9	12.7476	1.06403	9	18.7139				422	47.2828	6.78564
A0A1L1S046	Chaperonin containing TCP1 subunit 2 OS=Gallus gallus OX=9031 GN=CCT2 PE=3 SV=1 - [A0A1L1S046_CHICK]	23.0021	33.46	3	13	13	19	1.02517	19	17.5207	0.964043	19	19.4684	1.03965	19	17.7691				535	57.3791	6.27783
F1NGS7	ADP ribosylation factor 4 OS=Gallus gallus OX=9031 GN=ARF4 PE=3 SV=3 - [F1NGS7_CHICK]	22.8887	34.44	4	1	5	11	0.580711	1		1.5164	1		0.677549	1					180	20.4996	5.68115
P42558	GTP-binding nuclear protein Ran OS=Gallus gallus OX=9031 GN=RAN PE=2 SV=1 - [RAN_CHICK]	22.6724	27.31	4	5	5	11	1.07216	11	12.5209	1.00726	11	2.43136	0.924505	11	9.35692				216	24.4117	7.88428
A0A1L1RQM3	Uncharacterized protein OS=Gallus gallus OX=9031 GN=ALDH9A1 PE=3 SV=1 - [A0A1L1RQM3_CHICK]	21.9468	15.18	4	7	7	10	1.06388	9	7.65617	0.985742	9	11.4053	0.971243	9	8.80523				514	56.0866	7.63525
A0A1L1RN27	Uncharacterized protein OS=Gallus gallus OX=9031 GN=KRT75L4 PE=3 SV=1 - [A0A1L1RN27_CHICK]	21.8875	5.12	2	1	3	11	1.99758	1		0.665034	1		0.534858	1					547	61.3736	6.87354
A0A1L1RQZ0	Ubiquitin carboxyl-terminal hydrolase OS=Gallus gallus OX=9031 GN=UCHL1 PE=3 SV=1 - [A0A1L1RQZ0_CHICK]	21.8548	34.56	4	7	7	10	1.00644	10	27.0987	0.986011	10	17.2487	0.955827	10	21.4961				217	24.2344	6.63916
A0A1L1RM13	T-complex protein 1 subunit delta OS=Gallus gallus OX=9031 GN=CCT4 PE=3 SV=1 - [A0A1L1RM13_CHICK]	21.46	19.05	6	7	7	11	0.998265	11	27.0585	1.00009	11	6.24849	1.01372	11	21.6846				483	52.2708	6.56592
E1BZ05	Desmin OS=Gallus gallus OX=9031 GN=DES PE=3 SV=3 - [E1BZ05_CHICK]	21.4429	14.22	6	5	7	11	1.05383	8	26.8503	1.01508	8	18.7576	0.919131	8	7.17395				464	53.4621	5.37646
A0A1D5PQ92	Uncharacterized protein OS=Gallus gallus OX=9031 PE=3 SV=1 - [A0A1D5PQ92_CHICK]	21.2363	12.95	1	2	3	12	1.37854	3	0.245423	0.694604	3	18.6015	1.11207	3	2.18891				224	25.6871	5.0083
P0CG62	Polyubiquitin-B OS=Gallus gallus OX=9031 GN=UBB PE=2 SV=1 - [UBB_CHICK]	20.7498	60.33	15	5	5	9	1.03088	9	22.0424	0.966821	9	7.27216	1.08786	9	4.27606				305	34.3475	7.53271
A0A1L1S091	Phosphatidylethanolamine binding protein 1 OS=Gallus gallus OX=9031 GN=PEBP1 PE=4 SV=1 - [A0A1L1S091_CHICK]	20.7312	36.46	3	6	6	10	1.15975	10	33.8314	0.994021	10	15.0987	0.889303	10	17.2515				181	20.3043	7.44482
F1N8Q1	Superoxide dismutase [Cu-Zn] OS=Gallus gallus OX=9031 GN=SOD1 PE=3 SV=2 - [F1N8Q1_CHICK]	20.6935	26.62	4	3	3	6	0.892992	6	7.82446	0.968183	6	8.9061	1.13507	6	13.3982				154	15.6797	6.59521
Z4YJB8	Destrin OS=Gallus gallus OX=9031 GN=DSTN PE=3 SV=2 - [Z4YJB8_CHICK]	20.4161	32.73	3	4	5	11	0.918069	10	21.3491	1.00375	10	4.89876	1.02781	10	16.363				165	18.5195	7.91357
A0A1L1RRT9	14-3-3 protein zeta OS=Gallus gallus OX=9031 GN=YWHAZ PE=3 SV=1 - [A0A1L1RRT9_CHICK]	20.3699	18.75	7	2	4	11	0.862829	5	18.4308	1.00642	5	9.77316	1.04529	5	3.53774				224	25.2825	4.80518
A0A1D5PMQ5	Uncharacterized protein OS=Gallus gallus OX=9031 GN=KRTC42L PE=3 SV=2 - [A0A1D5PMQ5_CHICK]	20.1289	5.41	4	1	3	10	1.79717	2	10.2736	0.522554	2	5.85998	0.920731	2	24.6224				499	53.9651	4.98291
A0A1D5PLU7	Peptidyl-prolyl cis-trans isomerase OS=Gallus gallus OX=9031 GN=PPIB PE=3 SV=1 - [A0A1D5PLU7_CHICK]	20.0261	36.76	6	7	7	12	1.02167	12	18.9031	1.03525	12	5.27316	0.959748	12	15.3717				185	20.1734	8.86572
E1BWJ7	Polyadenylate-binding protein OS=Gallus gallus OX=9031 GN=PABPC1L PE=3 SV=3 - [E1BWJ7_CHICK]	19.8519	16.14	2	6	9	12	0.817726	9	46.3898	0.929872	9	13.8113	1.40741	9	12.5301				632	70.1539	9.53955
A0A1D5P0U5	Calreticulin OS=Gallus gallus OX=9031 GN=CALR PE=3 SV=2 - [A0A1D5P0U5_CHICK]	19.3188	24.2	2	9	9	12	1.14868	12	26.1527	1.00704	12	23.3325	0.90492	12	16.2646				343	38.8746	4.58936
P02467	Collagen alpha-2(I) chain OS=Gallus gallus OX=9031 GN=COL1A2 PE=1 SV=3 - [CO1A2_CHICK]	19.1362	6.24	1	9	9	9	1.37849	9	9.59636	0.962433	9	10.7839	0.693212	9	6.47498				1363	128.916	9.20264
A0A1D5P211	Y-box binding protein 3 OS=Gallus gallus OX=9031 GN=YBX3 PE=4 SV=1 - [A0A1D5P211_CHICK]	18.9407	35.26	10	5	5	7	1.07246	7	25.4344	0.898561	7	5.52919	1.05925	7	21.9496				190	21.5711	10.3745
A0A1D5P5Z4	Keratin, type I cytoskeletal 15 OS=Gallus gallus OX=9031 GN=KRT15 PE=3 SV=2 - [A0A1D5P5Z4_CHICK]	18.7241	12.35	13	4	7	10	1.52272	6	10.6001	0.463783	6	46.3804	1.19479	6	30.6711				429	47.8458	5.19873
Q5ZKJ2	Tyrosine 3-monooxygenase/tryptophan 5-monooxygenase activation protein eta OS=Gallus gallus OX=9031 GN=YWHAH PE=2 SV=1 - [Q5ZKJ2_CHICK]	18.6034	13.36	6	1	3	8	0.521369	2	16.1865	1.25223	2	0.364411	1.11596	2	6.75497				247	28.3241	4.89404
Q5ZLQ6	14-3-3 protein beta/alpha OS=Gallus gallus OX=9031 GN=YWHAB PE=2 SV=1 - [1433B_CHICK]	18.4739	20.49	6	2	4	8	0.652006	2	59.329	1.14556	2	5.66489	1.08828	2	24.4086				244	27.8898	4.83057
F1NME1	Histone H1.11R OS=Gallus gallus OX=9031 GN=HIST1H111R PE=3 SV=1 - [F1NME1_CHICK]	18.2031	15.53	8	4	4	10	0.792249	10	10.4199	1.05624	10	5.29033	1.1935	10	4.80201				219	21.8181	11.019
Q5ZMD1	14-3-3 protein theta OS=Gallus gallus OX=9031 GN=YWHAQ PE=1 SV=1 - [1433T_CHICK]	18.2026	24.9	9	3	5	10	0.924905	4	22.1883	1.05832	4	9.36765	0.957315	4	7.08315				245	27.7647	4.77979
F1NMY1	14-3-3 protein gamma OS=Gallus gallus OX=9031 GN=YWHAG PE=3 SV=3 - [F1NMY1_CHICK]	18.1556	14.98	6	1	3	7	0.363589	1		1.05205	1		1.56556	1					247	28.2849	4.89404
A0A1L1RJ18	Nucleophosmin OS=Gallus gallus OX=9031 GN=NPM1 PE=4 SV=1 - [A0A1L1RJ18_CHICK]	18.1405	30.74	4	8	8	13	1.17167	13	33.015	0.988169	13	8.82067	0.910592	13	18.2547				283	31.3844	4.729
F1NGP9	Heat shock protein family E (Hsp10) member 1 OS=Gallus gallus OX=9031 GN=HSPE1 PE=3 SV=3 - [F1NGP9_CHICK]	17.9667	56.86	4	6	6	11	1.00914	11	15.9677	1.02209	11	2.95801	0.983302	11	15.3586				102	11.194	8.08936
P07341	Fructose-bisphosphate aldolase B OS=Gallus gallus OX=9031 GN=ALDOB PE=3 SV=3 - [ALDOB_CHICK]	17.5515	22.53	1	6	7	8	1.04018	7	10.2418	0.922435	7	13.7968	1.13561	7	10.3797				364	39.2712	8.5874
A0A1D5P2D9	T-complex protein 1 subunit gamma OS=Gallus gallus OX=9031 GN=CCT3 PE=3 SV=1 - [A0A1D5P2D9_CHICK]	17.3541	19.01	2	8	8	11	1.01606	11	15.7837	0.991021	11	6.02017	1.0418	11	20.1344				547	60.6365	7.09326
E1C5W9	Crystallin mu OS=Gallus gallus OX=9031 GN=CRYM PE=4 SV=1 - [E1C5W9_CHICK]	17.2815	23.25	5	5	5	7	0.978738	7	19.7772	0.974136	7	14.9427	1.05065	7	26.9449				314	33.0743	6.0874
A0A1D5NT70	Uncharacterized protein OS=Gallus gallus OX=9031 GN=GSTAL1 PE=4 SV=1 - [A0A1D5NT70_CHICK]	16.7016	28.96	4	3	6	8	0.97196	5	13.7472	0.970113	5	16.2184	1.09129	5	28.8247				221	25.3306	8.646
F1N8Y3	Carbonyl reductase OS=Gallus gallus OX=9031 GN=CBR1 PE=3 SV=1 - [F1N8Y3_CHICK]	16.5208	24.64	1	5	5	9	0.903994	9	20.7395	1.04525	9	14.5659	0.99087	9	18.7077				276	30.3068	8.04541
A0A1D5PLK4	Collagen alpha-2(VI) chain OS=Gallus gallus OX=9031 GN=COL6A2 PE=4 SV=1 - [A0A1D5PLK4_CHICK]	16.3942	6.99	2	5	5	9	1.26769	9	11.798	0.967643	9	6.33957	0.732639	9	14.8182				1001	107.366	5.88428
Q90965	Ras-related protein Rab-2A OS=Gallus gallus OX=9031 GN=RAB2A PE=2 SV=1 - [RAB2A_CHICK]	16.372	31.6	1	6	6	8	1.11676	8	15.4313	1.03666	8	2.28184	0.797558	8	9.27647				212	23.5068	6.39209
F1NR44	Enoyl-CoA hydratase, short chain 1 OS=Gallus gallus OX=9031 GN=ECHS1 PE=3 SV=2 - [F1NR44_CHICK]	15.8617	30.23	2	8	8	9	1.10491	8	14.6992	1.01569	8	9.10684	0.944775	8	9.03826				301	31.5543	8.68994
A0A1D5PTR9	Zygote arrest 1 OS=Gallus gallus OX=9031 GN=ZAR1 PE=4 SV=2 - [A0A1D5PTR9_CHICK]	15.2234	25.74	2	6	6	9	1.07857	9	27.4055	0.885201	9	14.9788	0.996327	9	23.3509				272	31.0294	9.53955
P02263	Histone H2A-IV OS=Gallus gallus OX=9031 PE=1 SV=2 - [H2A4_CHICK]	15.1419	32.56	8	2	4	10	0.954267	5	22.4424	1.42542	5	15.5323	0.574857	5	24.7783				129	13.9319	10.9019
Q5ZLA0	Glucosamine-6-phosphate isomerase OS=Gallus gallus OX=9031 GN=GNPDA1 PE=2 SV=1 - [Q5ZLA0_CHICK]	14.9635	23.61	3	4	7	8	0.883615	4	14.5982	1.01411	4	1.1192	1.10949	4	12.453				288	32.2432	6.53662
F1NBS9	Vesicle amine transport 1 OS=Gallus gallus OX=9031 GN=VAT1 PE=4 SV=3 - [F1NBS9_CHICK]	14.9055	10.51	1	2	2	6	0.953721	6	24.0203	1.09104	6	6.22461	1.05005	6	2.3365				257	27.854	5.99854
Q5ZMG9	T-complex 1 OS=Gallus gallus OX=9031 GN=TCP1 PE=2 SV=1 - [Q5ZMG9_CHICK]	14.7894	21.86	5	10	10	12	1.00397	12	12.8967	0.993337	12	13.1958	1.00388	12	28.5402				558	60.4286	5.88428
F1NK38	T-complex protein 1 subunit eta OS=Gallus gallus OX=9031 GN=CCT7 PE=3 SV=3 - [F1NK38_CHICK]	14.7689	16.54	7	7	7	8	1.01869	8	20.4114	0.971981	8	13.2259	0.936564	8	17.9826				544	59.4208	6.31592
H9L1F4	Perilipin OS=Gallus gallus OX=9031 GN=PLIN4 PE=3 SV=2 - [H9L1F4_CHICK]	14.7555	12.91	3	5	5	7	1.11511	7	15.0629	1.00791	7	7.16845	0.96577	7	14.9556				426	45.1613	6.7417
F1NJC7	Retinal dehydrogenase 1 OS=Gallus gallus OX=9031 GN=ALDH1A1 PE=3 SV=2 - [F1NJC7_CHICK]	14.6268	3.34	4	1	2	6	0.922111	1		0.977426	1		1.12928	1					509	55.8016	7.56201
F1NBG8	Spermine synthase OS=Gallus gallus OX=9031 GN=SMS PE=4 SV=3 - [F1NBG8_CHICK]	14.4041	25.07	2	8	8	9	0.967475	9	35.1134	0.908391	9	7.94995	1.08421	9	21.5225				367	41.8842	5.35107
F7AU58	Ras-related protein Rab-11B OS=Gallus gallus OX=9031 GN=RAB11B PE=4 SV=1 - [F7AU58_CHICK]	14.3701	32.11	3	6	6	9	0.97478	9	36.4576	0.996437	9	9.53778	1.01748	9	10.5532				218	24.4355	5.93506
A0A1D5P010	Hypoxia up-regulated protein 1 OS=Gallus gallus OX=9031 GN=HYOU1 PE=3 SV=1 - [A0A1D5P010_CHICK]	14.3659	5.11	3	5	5	6	0.967646	6	7.72885	0.881559	6	7.09298	1.16512	6	4.5324				998	111.971	5.26221
A0A1D5PBG4	Galectin OS=Gallus gallus OX=9031 GN=CG-16 PE=4 SV=1 - [A0A1D5PBG4_CHICK]	14.1929	36.84	2	5	5	8	1.04643	8	9.47727	0.9645	8	2.77222	1.00665	8	5.38601				133	14.7954	5.18604
E1C6N5	Acetyltransferase component of pyruvate dehydrogenase complex OS=Gallus gallus OX=9031 GN=DLAT PE=3 SV=1 - [E1C6N5_CHICK]	14.0946	11.08	1	6	6	6	1.06874	6	16.9342	0.969541	6	2.11684	1.01322	6	22.9505				632	66.481	7.84033
R4GFW0	ELAV-like protein OS=Gallus gallus OX=9031 GN=ELAVL2 PE=3 SV=2 - [R4GFW0_CHICK]	13.9355	22.91	7	7	7	10	0.949634	10	15.8963	0.965684	10	6.17735	1.06657	10	17.4524				358	39.373	9.12939
A0A1L1S0A0	Electron transfer flavoprotein subunit alpha, mitochondrial OS=Gallus gallus OX=9031 GN=ETFA PE=4 SV=1 - [A0A1L1S0A0_CHICK]	13.8758	21.5	4	5	5	9	1.03416	9	19.1581	1.04441	9	5.06188	0.922415	9	7.60633				321	33.9639	7.00537
A0A1D5P1W7	Karyopherin subunit beta 1 OS=Gallus gallus OX=9031 GN=KPNB1 PE=4 SV=1 - [A0A1D5P1W7_CHICK]	13.5226	13.28	1	10	10	11	1.0544	11	15.27	0.952295	11	7.9962	0.955398	11	13.4235				1099	119.865	6.06201
F1NMT5	Ras-related protein Rab-10 OS=Gallus gallus OX=9031 GN=RAB10 PE=4 SV=3 - [F1NMT5_CHICK]	13.479	16.5	26	1	3	8	0.776187	1		0.969442	1		1.28328	1					200	22.5686	8.38232
A0A1L1RKK7	Peroxiredoxin 3 OS=Gallus gallus OX=9031 GN=PRDX3 PE=4 SV=1 - [A0A1L1RKK7_CHICK]	13.4642	22.06	4	4	4	11	0.876233	11	28.3652	0.984108	11	20.3594	1.0567	11	21.6888				204	22.4765	6.41748
F1NLT8	Rho GDP dissociation inhibitor beta OS=Gallus gallus OX=9031 GN=ARHGDIB PE=4 SV=2 - [F1NLT8_CHICK]	13.3933	38	3	6	6	7	0.863383	7	18.9737	1.00744	7	4.08172	1.12899	7	14.7507				200	22.8715	5.19873
Q5ZL50	Profilin OS=Gallus gallus OX=9031 GN=PFN2 PE=2 SV=1 - [Q5ZL50_CHICK]	13.3696	35	1	4	4	5	0.993008	5	59.797	1.00277	5	2.70383	1.04361	5	29.7042				140	15.0363	6.99072
E1BU27	Aldo-keto reductase family 1 member D1 OS=Gallus gallus OX=9031 GN=AKR1D1 PE=4 SV=3 - [E1BU27_CHICK]	12.759	19.33	6	5	5	10	0.898548	10	2.23656	1.02457	10	2.87745	1.07243	10	6.78459				326	37.3211	6.78564
F1NK96	Protein disulfide isomerase family A member 6 OS=Gallus gallus OX=9031 GN=PDIA6 PE=3 SV=1 - [F1NK96_CHICK]	12.6153	25.28	2	9	9	12	1.13646	12	12.8777	0.960634	12	13.7035	0.989344	12	11.2542				447	48.7574	5.18604
F1NYA9	Eukaryotic translation elongation factor 1 beta 2 OS=Gallus gallus OX=9031 GN=EEF1B2 PE=3 SV=1 - [F1NYA9_CHICK]	12.604	36.16	3	5	7	8	0.916539	6	8.99094	0.986734	6	3.01891	1.0577	6	13.2067				224	24.7024	4.77979
E1C0F3	RAB7A, member RAS oncogene family OS=Gallus gallus OX=9031 GN=RAB7A PE=4 SV=1 - [E1C0F3_CHICK]	12.373	38.65	3	6	6	7	1.06756	7	24.4297	1.02944	7	4.49802	1.00593	7	8.8608				207	23.5329	6.69775
P20136	Glutathione S-transferase 2 OS=Gallus gallus OX=9031 GN=GSTM2 PE=1 SV=4 - [GSTM2_CHICK]	12.3118	56.36	3	10	10	12	1.00563	12	15.8288	0.955804	12	14.1964	1.13433	12	20.249				220	25.8762	7.32764
E1BS06	Ribosomal protein L23a OS=Gallus gallus OX=9031 GN=RPL23A PE=3 SV=2 - [E1BS06_CHICK]	12.1595	20	5	3	3	6	1.10286	6	9.70308	0.916829	6	10.5651	1.07681	6	1.76241				155	17.6451	10.4478
A0A1D5PC23	Transaldolase OS=Gallus gallus OX=9031 GN=TALDO1 PE=3 SV=1 - [A0A1D5PC23_CHICK]	12.0849	15.73	3	5	5	7	0.982378	7	10.3291	1.10822	7	3.07005	0.9119	7	8.0715				337	37.5584	7.47412
E1C0Q5	Acetyl-CoA acetyltransferase 1 OS=Gallus gallus OX=9031 GN=ACAT1 PE=3 SV=2 - [E1C0Q5_CHICK]	12.0572	15.2	1	5	5	6	1.00244	6	8.49378	0.976865	6	4.75659	1.01134	6	14.6259				421	44.0619	9.0415
P02457	Collagen alpha-1(I) chain OS=Gallus gallus OX=9031 GN=COL1A1 PE=1 SV=3 - [CO1A1_CHICK]	11.8388	3.37	2	1	4	5	1.01642	2	5.96099	1.01462	2	5.39933	0.976843	2	14.2601				1453	137.67	5.61768
A0A1L1S0C5	Sorting nexin 1 OS=Gallus gallus OX=9031 GN=SNX1 PE=4 SV=1 - [A0A1L1S0C5_CHICK]	11.8277	17.7	4	7	7	10	1.05336	10	22.3215	0.970174	10	12.8231	0.964063	10	8.42032				514	58.0564	5.41455
A0A1D5P320	Ras homolog family member A OS=Gallus gallus OX=9031 GN=RHOA PE=4 SV=1 - [A0A1D5P320_CHICK]	11.7806	19.58	6	3	3	5	0.950618	5	22.239	1.02325	5	4.44983	1.03474	5	11.3931				189	21.4838	5.98584
A0A1D5PY99	Nucleoside diphosphate kinase OS=Gallus gallus OX=9031 GN=NME2 PE=3 SV=1 - [A0A1D5PY99_CHICK]	11.7285	51.64	10	6	6	7	1.03952	7	28.1452	0.946748	7	8.99097	1.01144	7	12.9796				122	13.6141	9.36377
F1P1A5	Transketolase OS=Gallus gallus OX=9031 GN=TKT PE=4 SV=2 - [F1P1A5_CHICK]	11.7273	8.29	2	6	6	8	1.08956	8	7.57556	1.00842	8	12.5246	0.912154	8	7.4482				627	68.4109	7.51807
A0A1L1RN08	Protein ERGIC-53 precursor OS=Gallus gallus OX=9031 GN=LMAN1 PE=4 SV=1 - [A0A1L1RN08_CHICK]	11.6804	14.71	3	8	8	9	0.965943	8	11.2085	1.01011	8	3.47069	0.981095	8	11.0071				503	56.4834	5.85889
A0A1D5PUJ4	Lysine--tRNA ligase OS=Gallus gallus OX=9031 GN=KARS PE=3 SV=1 - [A0A1D5PUJ4_CHICK]	11.6366	12.76	5	7	7	9	1.05442	9	5.80703	0.976416	9	13.8642	0.971021	9	8.70391				572	65.9383	6.39209
A0A1L1RK25	Hydroxyacyl-CoA dehydrogenase trifunctional multienzyme complex subunit alpha OS=Gallus gallus OX=9031 GN=HADHA PE=3 SV=1 - [A0A1L1RK25_CHICK]	11.4536	13.78	6	8	8	9	0.987269	8	27.9185	0.940808	8	12.3493	0.992629	8	12.9011				769	83.0195	9.1001
F1NTM7	Aspartate aminotransferase OS=Gallus gallus OX=9031 GN=GOT1 PE=4 SV=2 - [F1NTM7_CHICK]	11.3626	14.08	2	6	6	7	1.06548	7	18.5908	0.920596	7	17.3278	1.04516	7	25.3736				412	45.8792	8.11865
F1NVF0	Vacuolar protein sorting-associated protein 35 OS=Gallus gallus OX=9031 GN=VPS35 PE=3 SV=2 - [F1NVF0_CHICK]	11.2502	11.01	2	6	6	7	1.03577	7	19.0086	1.06	7	9.53862	0.893538	7	23.3349				799	92.04	5.57959
P38024	Multifunctional protein ADE2 OS=Gallus gallus OX=9031 GN=AIRC PE=2 SV=1 - [PUR6_CHICK]	11.0565	22.07	2	8	8	13	1.03556	13	12.7366	1.00126	13	11.9933	0.987122	13	4.60548				426	47.2101	7.92822
A0A1D5P8H7	Exportin 1 OS=Gallus gallus OX=9031 GN=XPO1 PE=4 SV=1 - [A0A1D5P8H7_CHICK]	10.9531	10.18	1	10	10	11	0.940008	11	8.78238	1.03564	11	11.9179	1.05134	11	16.0066				1071	123.077	6.11279
A0A1D5P4N3	Microtubule-associated protein RP/EB family member 2 OS=Gallus gallus OX=9031 GN=MAPRE2 PE=4 SV=1 - [A0A1D5P4N3_CHICK]	10.8697	18.1	10	6	6	7	0.929653	7	17.4383	1.03666	7	7.86306	0.990907	7	5.63597				326	36.8741	5.88428
A0A1L1RUX2	Eukaryotic initiation factor 4A-II OS=Gallus gallus OX=9031 GN=EIF4A2 PE=3 SV=1 - [A0A1L1RUX2_CHICK]	10.8071	16.92	14	6	6	7	1.0735	7	3.12941	1.00353	7	8.25172	1.0002	7	11.3508				396	45.3945	6.02393
E1BRE9	Decorin OS=Gallus gallus OX=9031 GN=DCN PE=3 SV=2 - [E1BRE9_CHICK]	10.7773	19.61	4	5	5	9	1.18035	9	6.05762	0.995966	9	7.26522	0.879422	9	7.93934				357	39.6029	8.32373
A0A1L1RPB8	Phosphoglycerate mutase 1 OS=Gallus gallus OX=9031 GN=PGAM1 PE=4 SV=1 - [A0A1L1RPB8_CHICK]	10.7646	20.79	2	3	3	5	0.957875	5	27.395	0.981611	5	14.9429	1.25971	5	25.2946				178	20.2106	8.60205
F1NZ86	Stress-70 protein, mitochondrial OS=Gallus gallus OX=9031 GN=HSPA9 PE=3 SV=1 - [F1NZ86_CHICK]	10.7155	8.74	3	6	6	6	0.969218	6	18.0986	1.02052	6	8.36802	1.00612	6	8.30177				675	73.1168	6.43018
A0A1D5PHE2	Inositol-1-monophosphatase OS=Gallus gallus OX=9031 GN=IMPA1 PE=3 SV=1 - [A0A1D5PHE2_CHICK]	10.7103	16.19	1	5	5	6	1.02903	6	29.4879	0.990336	6	17.7704	1.06957	6	15.0786				278	30.1225	5.71924
F1NCQ3	Uncharacterized protein OS=Gallus gallus OX=9031 GN=MYLKSML PE=3 SV=3 - [F1NCQ3_CHICK]	10.6665	8.44	1	3	3	5	0.908407	5	46.4734	1.05242	5	9.39218	0.993808	5	36.8084				379	42.5531	4.99561
P08629	Thioredoxin OS=Gallus gallus OX=9031 GN=TXN PE=3 SV=2 - [THIO_CHICK]	10.6624	35.24	1	3	3	7	1.03467	7	5.19866	1.01721	7	3.65759	0.96913	7	6.964				105	11.6928	5.24951
F1NAD9	Alpha-1,4 glucan phosphorylase OS=Gallus gallus OX=9031 GN=PYGL PE=3 SV=3 - [F1NAD9_CHICK]	10.5503	7.93	3	6	6	6	1.02077	5	8.33178	1.01093	5	5.18921	0.962461	5	10.7796				857	98.5134	6.52197
F1NIP5	Uncharacterized protein OS=Gallus gallus OX=9031 GN=PRPS1 PE=3 SV=3 - [F1NIP5_CHICK]	10.1518	12.58	3	4	4	5	0.975853	5	6.22392	0.962983	5	15.3738	1.13366	5	6.06624				318	34.7249	6.91748
A0A1D5P291	Pyruvate dehydrogenase E1 component subunit beta, mitochondrial OS=Gallus gallus OX=9031 GN=PDHB PE=4 SV=1 - [A0A1D5P291_CHICK]	10.0371	16.16	2	5	5	6	1.01823	6	22.3246	0.919879	6	3.78951	1.06965	6	17.4173				359	38.852	6.32861
F1NIM4	Peptidylprolyl isomerase OS=Gallus gallus OX=9031 GN=FKBP4 PE=4 SV=1 - [F1NIM4_CHICK]	9.99619	6.33	1	3	3	5	1.00321	5	19.9632	0.989662	5	3.38083	1.10233	5	11.006				442	50.4135	5.68115
F1NDN6	Keratin 12 OS=Gallus gallus OX=9031 GN=KRT12 PE=3 SV=3 - [F1NDN6_CHICK]	9.96778	5.5	3	2	4	5	1.62012	2	29.6797	0.640692	2	18.107	0.879146	2	34.1282				509	53.6847	5.0083
A0A1D5NV94	AP-2 complex subunit alpha OS=Gallus gallus OX=9031 GN=AP2A2 PE=3 SV=1 - [A0A1D5NV94_CHICK]	9.9309	4.06	2	4	4	6	1.04192	6	1.70774	1.03224	6	5.29599	0.916539	6	4.52579				935	103.509	7.21045
A0A1D5PIS7	Insulin-like growth factor 2 mRNA-binding protein 1 OS=Gallus gallus OX=9031 GN=IGF2BP1 PE=4 SV=1 - [A0A1D5PIS7_CHICK]	9.84051	6.53	2	2	4	5	1.0722	2	11.0609	1.00271	2	7.45645	0.941276	2	0.711696				536	58.8116	8.80713
G1K303	Hydroxyacylglutathione hydrolase, mitochondrial OS=Gallus gallus OX=9031 GN=HAGH PE=3 SV=3 - [G1K303_CHICK]	9.54601	12.31	3	3	3	7	1.17459	7	27.1137	0.960091	7	3.93585	0.876199	7	67.8931				260	29.0127	6.90283
E1BUX1	Uncharacterized protein OS=Gallus gallus OX=9031 GN=TPTE2 PE=4 SV=1 - [E1BUX1_CHICK]	9.47888	3.13	1	1	1	3	0.800189	3	22.6903	0.910091	3	1.22178	1.3424	3	0.428218				511	58.8731	7.88428
F1NZJ2	Hexokinase-1 OS=Gallus gallus OX=9031 GN=HK1 PE=3 SV=3 - [F1NZJ2_CHICK]	9.43395	11.15	1	7	7	8	1.17456	8	4.02363	0.991071	8	7.8231	0.840826	8	15.1474				780	86.9303	6.82959
A0A1D5PJ40	Clathrin light chain OS=Gallus gallus OX=9031 GN=CLTB PE=3 SV=1 - [A0A1D5PJ40_CHICK]	9.4214	8.1	4	2	2	4	0.907643	4	8.10599	1.08452	4	2.90465	0.997896	4	1.64124				210	23.1071	4.66553
A0A1L1RWU3	Alcohol dehydrogenase class-3 OS=Gallus gallus OX=9031 GN=ADH5 PE=4 SV=1 - [A0A1L1RWU3_CHICK]	9.40117	15.48	5	4	4	5	1.01709	5	10.7535	1.05141	5	8.16251	0.974495	5	27.3476				252	26.7766	7.86963
A0A0A0MQ61	Uncharacterized protein OS=Gallus gallus OX=9031 GN=GSTAL2 PE=4 SV=1 - [A0A0A0MQ61_CHICK]	9.36807	23.98	5	2	5	6	0.575845	3	5.92042	1.29062	3	35.6055	0.991164	3	2.94709				221	25.2064	8.22119
A0A1D5PLS2	Citrate synthase OS=Gallus gallus OX=9031 GN=CS PE=3 SV=1 - [A0A1D5PLS2_CHICK]	9.36389	10.59	3	5	5	6	0.938731	6	12.1162	1.04714	6	15.3756	1.05517	6	11.2925				510	56.367	8.90967
P43347	Translationally-controlled tumor protein homolog OS=Gallus gallus OX=9031 GN=TPT1 PE=2 SV=1 - [TCTP_CHICK]	9.32671	27.33	2	4	4	5	1.11982	5	6.96436	0.985061	5	16.6159	0.930373	5	20.5193				172	19.5176	4.99561
E1C350	Nicotinamide riboside kinase 1 OS=Gallus gallus OX=9031 GN=NMRK1 PE=4 SV=1 - [E1C350_CHICK]	9.26479	36.84	1	5	5	9	0.918775	9	24.8288	0.854411	9	11.0871	1.3061	9	20.4372				209	24.319	4.98291
E1BQD1	Uncharacterized protein OS=Gallus gallus OX=9031 GN=ES1ML1 PE=4 SV=3 - [E1BQD1_CHICK]	9.26046	23.11	3	3	3	4	1.0592	4	12.2236	1.00595	4	9.11575	0.993326	4	17.6944				225	23.9162	6.62451
Q5ZKU5	Ras-related protein Rab-14 OS=Gallus gallus OX=9031 GN=RAB14 PE=2 SV=3 - [RAB14_CHICK]	9.24691	29.3	22	4	5	5	0.980569	4	10.5323	1.04293	4	1.63666	0.975618	4	11.9666				215	23.8819	6.21436
E1C878	Glucosamine-6-phosphate isomerase OS=Gallus gallus OX=9031 GN=GNPDA2 PE=2 SV=1 - [E1C878_CHICK]	9.19212	20.73	2	2	5	6	1.0207	2	21.9888	0.981169	2	4.08627	0.999244	2	27.9419				275	31.0886	6.59521
A0A1D5PYU1	Uncharacterized protein OS=Gallus gallus OX=9031 PE=4 SV=1 - [A0A1D5PYU1_CHICK]	9.17312	7.21	3	1	3	3	1.58701	1		0.956286	1		0.511328	1					527	47.3459	8.77783
Q5ZIZ7	DnaJ heat shock protein family (Hsp40) member A2 OS=Gallus gallus OX=9031 GN=DNAJA2 PE=2 SV=1 - [Q5ZIZ7_CHICK]	9.15715	12.65	3	3	4	7	0.792382	4	42.6851	1.06469	4	18.7144	0.988352	4	19.2576				411	45.6115	6.48096
A0A1D5PA00	Peptidyl-prolyl cis-trans isomerase OS=Gallus gallus OX=9031 GN=PPID PE=3 SV=1 - [A0A1D5PA00_CHICK]	9.1489	20.4	3	6	6	7	0.995952	7	23.1536	0.982773	7	6.91017	1.04541	7	28.3274				299	32.4541	5.43994
A0A1D5PNS5	Uncharacterized protein OS=Gallus gallus OX=9031 GN=MYL12B PE=4 SV=1 - [A0A1D5PNS5_CHICK]	9.132	31.98	2	4	4	6	0.932311	6	35.0622	0.976452	6	5.01206	1.19986	6	16.7495				172	19.8705	4.80518
A0A1D5PDD3	PAT1 homolog 2 OS=Gallus gallus OX=9031 GN=PATL2 PE=4 SV=1 - [A0A1D5PDD3_CHICK]	9.0507	8.14	3	3	3	6	0.896597	6	11.2569	1.04533	6	3.51736	0.93453	6	26.3719				467	52.7571	6.69775
A0A1D5PPL7	Uncharacterized protein OS=Gallus gallus OX=9031 GN=EEF1D PE=4 SV=2 - [A0A1D5PPL7_CHICK]	8.98548	24.54	2	2	5	5	1.06698	2	7.95081	1.00482	2	5.42416	0.945567	2	0.354824				269	29.7319	4.84326
A0A1L1RQ59	U6 snRNA-associated Sm-like protein LSm7 OS=Gallus gallus OX=9031 GN=LSM7 PE=4 SV=1 - [A0A1L1RQ59_CHICK]	8.89483	25.24	3	2	2	4	1.01626	4	3.59599	0.997343	4	5.18725	0.982729	4	3.97547				103	11.567	5.2749
A0A1D5PRF2	Macrophage migration inhibitory factor OS=Gallus gallus OX=9031 GN=MIF PE=4 SV=1 - [A0A1D5PRF2_CHICK]	8.77669	26.6	4	2	2	4	1.06888	4	24.2854	0.857244	4	17.1911	1.1192	4	5.7327				94	10.1591	7.82568
E1BTT4	Hydroxyacyl-CoA dehydrogenase trifunctional multienzyme complex subunit beta OS=Gallus gallus OX=9031 GN=Gga.6352 PE=3 SV=1 - [E1BTT4_CHICK]	8.72467	9.28	5	4	4	6	0.988131	6	5.24521	1.00036	6	15.6164	1.00449	6	29.5213				474	50.8174	9.31982
A0A1D5NZ88	Leukotriene A-4 hydrolase OS=Gallus gallus OX=9031 GN=LTA4H PE=4 SV=1 - [A0A1D5NZ88_CHICK]	8.71298	8.59	4	4	4	5	1.09284	5	18.1472	0.948857	5	4.07994	1.0086	5	20.4778				559	62.4295	7.44482
A0A1D5PDJ1	ATP-dependent 6-phosphofructokinase OS=Gallus gallus OX=9031 GN=PFKL PE=3 SV=1 - [A0A1D5PDJ1_CHICK]	8.67106	13.53	4	7	9	9	1.08218	7	14.5522	0.97608	7	8.21562	0.920955	7	16.6192				761	82.9563	7.38623
A0A1D5PAN0	Proline and arginine rich end leucine rich repeat protein OS=Gallus gallus OX=9031 GN=PRELP PE=4 SV=1 - [A0A1D5PAN0_CHICK]	8.58675	8.56	1	3	3	4	1.14766	4	5.07243	1.16973	4	8.92077	0.624868	4	36.2152				374	42.9459	8.95361
E1C4W4	Aldehyde dehydrogenase 7 family member A1 OS=Gallus gallus OX=9031 GN=ALDH7A1 PE=3 SV=1 - [E1C4W4_CHICK]	8.58014	12.5	3	5	5	7	1.08989	7	23.8373	0.977859	7	8.51243	1.01602	7	7.65703				536	58.0169	7.37158
A0A1D5PF08	Calnexin OS=Gallus gallus OX=9031 GN=CANX PE=3 SV=1 - [A0A1D5PF08_CHICK]	8.57044	10.65	1	5	5	9	0.95495	9	6.8007	0.986422	9	15.6366	1.08414	9	17.0576				601	68.326	4.55127
A0A1D5PZ66	Aconitate hydratase, mitochondrial OS=Gallus gallus OX=9031 GN=ACO2 PE=3 SV=1 - [A0A1D5PZ66_CHICK]	8.50047	8.38	4	5	5	9	0.945801	9	17.0459	1.02424	9	9.99987	1.00232	9	21.6973				776	84.6254	7.21045
A0A1D5NWQ8	Histone H2A OS=Gallus gallus OX=9031 GN=H2AFV PE=3 SV=1 - [A0A1D5NWQ8_CHICK]	8.26785	20.47	8	1	3	6	0.95366	1		1.00007	1		1.06552	1					127	13.3695	10.5796
A0A1L1RQA1	Eukaryotic translation initiation factor 5A OS=Gallus gallus OX=9031 GN=LOC107050352 PE=3 SV=1 - [A0A1L1RQA1_CHICK]	8.19418	15.04	3	1	2	3	0.647944	2	31.6481	1.02981	2	6.22089	1.29067	2	22.6639				133	14.6982	5.33838
E1BTS5	Syntaxin-binding protein 3 OS=Gallus gallus OX=9031 GN=STXBP3 PE=3 SV=3 - [E1BTS5_CHICK]	8.15818	4.43	2	2	2	4	0.744926	4	38.2853	0.961192	4	5.74798	1.26393	4	30.918				519	59.3772	6.96143
A0A1L1RVS4	Dolichyl-diphosphooligosaccharide--protein glycosyltransferase subunit 1 OS=Gallus gallus OX=9031 GN=RPN1 PE=3 SV=1 - [A0A1L1RVS4_CHICK]	8.06597	13.33	5	3	3	4	0.991365	4	6.85901	1.07087	4	1.44657	0.923345	4	2.10616				255	29.1124	6.80029
A0A1D5Q032	Adenylyl cyclase-associated protein OS=Gallus gallus OX=9031 GN=CAP1 PE=3 SV=1 - [A0A1D5Q032_CHICK]	8.0107	13.22	3	6	6	6	1.16594	6	6.79238	0.989068	6	2.78981	0.864632	6	8.30136				552	59.061	8.06006
P84172	Elongation factor Tu, mitochondrial (Fragment) OS=Gallus gallus OX=9031 GN=TUFM PE=1 SV=1 - [EFTU_CHICK]	7.8892	17.9	1	4	4	6	0.872956	6	2.00621	1.0848	6	9.71942	0.91058	6	23.8118				352	38.2262	8.76318
Q5ZME1	Heterogeneous nuclear ribonucleoprotein A2/B1 OS=Gallus gallus OX=9031 GN=HNRNPA2B1 PE=2 SV=1 - [Q5ZME1_CHICK]	7.8684	11.17	1	3	3	6	0.926979	6	6.98173	1.0649	6	5.25076	0.983157	6	8.16603				349	36.9624	8.646
A0A1D5PDA1	Enoyl-CoA hydratase 1 OS=Gallus gallus OX=9031 GN=ECH1 PE=4 SV=1 - [A0A1D5PDA1_CHICK]	7.81258	11.36	1	3	3	4	0.992773	3	1.59241	1.00794	3	6.63682	1.0159	3	6.74017				308	33.5651	8.104
A0A1L1RZW9	Coatomer subunit gamma-1 OS=Gallus gallus OX=9031 GN=COPG1 PE=4 SV=1 - [A0A1L1RZW9_CHICK]	7.63705	9.51	3	4	4	4	0.835564	4	12.1553	1.16186	4	2.35697	0.933916	4	6.88838				610	67.6983	4.94482
A0A1L1RNN7	DEAD-box helicase 17 OS=Gallus gallus OX=9031 GN=DDX17 PE=3 SV=1 - [A0A1L1RNN7_CHICK]	7.63535	12.84	4	4	5	6	0.89982	5	30.6481	1.01095	5	3.80169	1.03631	5	17.3631				405	46.1475	7.78174
A0A1L1RRX1	40S ribosomal protein S6 OS=Gallus gallus OX=9031 GN=RPS6 PE=4 SV=1 - [A0A1L1RRX1_CHICK]	7.50236	6.59	3	1	1	3	0.926367	3	4.7961	1.13184	3	1.31276	0.900275	3	6.97031				182	20.7963	10.4038
A0A1D5PQL8	Calcium regulated heat stable protein 1 OS=Gallus gallus OX=9031 GN=CARHSP1 PE=4 SV=1 - [A0A1D5PQL8_CHICK]	7.50195	10.53	1	1	1	2	0.829668	2	17.0008	1.1594	2	7.76165	0.946927	2	0.637527				152	16.4742	8.20654
F1NA76	Transmembrane emp24 domain-containing protein 10 precursor OS=Gallus gallus OX=9031 GN=TMED10 PE=3 SV=1 - [F1NA76_CHICK]	7.34685	9.13	1	2	2	5	0.959064	5	13.1099	1.01645	5	6.84518	1.03233	5	9.80576				219	24.7869	7.78174
F1NV49	ATP-dependent RNA helicase DDX1 OS=Gallus gallus OX=9031 GN=DDX1 PE=4 SV=3 - [F1NV49_CHICK]	7.31837	8.11	2	4	4	4	1.10004	4	10.2718	0.934749	4	14.4273	1.14172	4	8.03275				740	82.4749	7.1665
A0A1D5PAQ8	Nuclear migration protein nudC OS=Gallus gallus OX=9031 GN=NUDC PE=4 SV=1 - [A0A1D5PAQ8_CHICK]	7.30228	11.86	5	3	3	3	1.10971	3	2.24392	1.01291	3	3.11353	0.878059	3	2.51812				295	34.2435	6.82959
Q5ZHX1	Ras-related protein Rap-1b OS=Gallus gallus OX=9031 GN=RAP1B PE=2 SV=1 - [RAP1B_CHICK]	7.29844	28.8	3	5	5	5	0.98561	5	9.66747	1.06399	5	10.4713	0.999013	5	8.84488				184	20.8116	5.78271
Q5ZHW4	Ras-related protein Rab-5B OS=Gallus gallus OX=9031 GN=RAB5B PE=2 SV=1 - [RAB5B_CHICK]	7.27238	16.74	5	1	3	4	1.02524	2	24.906	1.00796	2	12.4983	0.964347	2	6.59711				215	23.5998	8.1333
E1BWI0	Desmoplakin OS=Gallus gallus OX=9031 GN=DSP PE=4 SV=4 - [E1BWI0_CHICK]	7.17049	1.14	1	4	4	6	1.31576	6	13.6407	0.728506	6	9.28403	1.0465	6	10.7138				2807	324.934	6.56592
A0A1D5PQN0	Catenin beta-1 OS=Gallus gallus OX=9031 GN=CTNNB1 PE=4 SV=1 - [A0A1D5PQN0_CHICK]	7.0543	2.93	5	1	2	5	1.27361	4	4.01985	0.670509	4	3.78147	1.21982	4	5.20095				717	78.4802	6.32861
Q5F3Z1	CTP synthase 2 OS=Gallus gallus OX=9031 GN=CTPS2 PE=2 SV=1 - [PYRG2_CHICK]	7.04536	6.14	5	3	3	5	0.985106	5	27.1553	0.934266	5	9.70219	1.21664	5	4.31452				586	66.0266	6.88818
A0A1L1RUS3	Neurofilament light OS=Gallus gallus OX=9031 GN=NEFL PE=3 SV=1 - [A0A1L1RUS3_CHICK]	6.93673	5.83	7	2	3	6	0.968415	4	18.987	1.06695	4	0.745178	0.938045	4	19.4118				532	59.6838	4.80518
E1C1Q2	Uncharacterized protein OS=Gallus gallus OX=9031 GN=MAP1B PE=4 SV=3 - [E1C1Q2_CHICK]	6.91752	11.12	1	9	9	10	1.11056	10	9.58264	0.918085	10	8.42356	1.03736	10	14.2875				1034	116.594	5.42725
F1N8D4	Filamin-B OS=Gallus gallus OX=9031 GN=FLNB PE=4 SV=3 - [F1N8D4_CHICK]	6.7659	1.02	3	3	3	4	1.01125	4	1.89604	0.952004	4	4.61762	0.99102	4	15.8252				2555	273.787	5.66846
A0A1D5NYB2	Polyadenylate-binding protein OS=Gallus gallus OX=9031 GN=PABPC1 PE=3 SV=1 - [A0A1D5NYB2_CHICK]	6.72803	9.29	4	2	5	5	0.967112	2	5.01935	0.896316	2	1.46771	1.20273	2	2.34374				635	70.5039	9.49561
A0A1D5PIX0	Alpha-actinin-4 OS=Gallus gallus OX=9031 GN=ACTN4 PE=4 SV=1 - [A0A1D5PIX0_CHICK]	6.72713	8.32	10	7	7	7	1.01462	7	20.4184	0.986001	7	1.73888	1.06755	7	14.297				889	102.035	5.40186
A0A1D5PWC0	Dynactin subunit 1 OS=Gallus gallus OX=9031 GN=DCTN1 PE=4 SV=1 - [A0A1D5PWC0_CHICK]	6.53137	3.99	6	4	4	5	0.898862	5	17.4019	1.05332	5	4.84176	1.04145	5	14.8606				1179	130.452	5.79541
A0A1D5PS81	LSM family member 14B OS=Gallus gallus OX=9031 GN=LSM14B PE=4 SV=1 - [A0A1D5PS81_CHICK]	6.5222	5.54	3	2	2	5	0.981961	5	4.93218	0.970602	5	14.4572	1.06406	5	6.99989				379	41.4597	6.59521
F1P337	Sorting nexin OS=Gallus gallus OX=9031 GN=SNX5 PE=3 SV=1 - [F1P337_CHICK]	6.51681	10.58	1	5	5	5	1.0548	5	30.6428	0.851822	5	9.73247	1.09763	5	29.8654				397	45.6527	7.23975
F1P3P3	Rho GDP-dissociation inhibitor 1 OS=Gallus gallus OX=9031 GN=ARHGDIA PE=4 SV=1 - [F1P3P3_CHICK]	6.49375	29.41	1	4	4	4	1.09968	4	11.1163	1.00943	4	10.6947	0.95943	4	19.5617				204	23.2478	5.10986
A0A1D5P2W4	Eukaryotic translation initiation factor 5 OS=Gallus gallus OX=9031 GN=EIF5 PE=4 SV=1 - [A0A1D5P2W4_CHICK]	6.4863	8.67	4	3	3	4	0.772637	4	35.4482	0.956771	4	4.04275	1.25455	4	18.5559				392	44.7554	5.10986
Q5ZJ56	60S ribosomal protein L7 OS=Gallus gallus OX=9031 GN=RPL7 PE=2 SV=1 - [RL7_CHICK]	6.41119	15.04	3	3	3	3	1.02791	3	15.0105	0.977375	3	0.403816	1.0401	3	18.404				246	28.7621	10.8286
Q5ZL74	Vesicle-associated membrane protein 7 OS=Gallus gallus OX=9031 GN=VAMP7 PE=2 SV=1 - [VAMP7_CHICK]	6.30644	9.09	1	2	2	5	0.927263	5	21.7325	1.12299	5	2.69072	0.88907	5	5.4193				220	24.6658	8.22119
F1N833	Prohibitin-2 OS=Gallus gallus OX=9031 GN=PHB2 PE=4 SV=3 - [F1N833_CHICK]	6.29689	23.18	3	5	5	6	1.14862	6	27.7469	0.886188	6	20.9782	1.09427	6	12.8326				289	32.0613	9.84717
A0A1D5PU43	Enoyl-CoA delta isomerase 1, mitochondrial OS=Gallus gallus OX=9031 GN=ECI1 PE=3 SV=1 - [A0A1D5PU43_CHICK]	6.26109	19.16	3	5	5	5	0.979574	5	11.6282	1.03443	5	3.46732	0.934848	5	13.7145				308	34.2427	9.18799
A0A1L1RPR4	Aspartate aminotransferase OS=Gallus gallus OX=9031 GN=GOT2 PE=4 SV=1 - [A0A1L1RPR4_CHICK]	6.25252	15.94	6	5	5	5	1.15553	5	4.11944	0.983957	5	7.50511	0.840671	5	8.87039				345	38.6878	9.08545
A0A1D5NYP3	Cofilin-2 OS=Gallus gallus OX=9031 GN=CFL2 PE=3 SV=1 - [A0A1D5NYP3_CHICK]	6.22906	42.28	2	4	5	5	1.07487	4	12.3926	0.884918	4	7.80895	1.08787	4	27.0385				149	16.831	8.60205
E1C155	Aldehyde dehydrogenase 6 family member A1 OS=Gallus gallus OX=9031 GN=ALDH6A1 PE=4 SV=2 - [E1C155_CHICK]	6.20114	6.52	1	3	3	3	1.11334	3	3.82081	1.00667	3	5.47237	0.907136	3	5.90022				506	54.9338	6.72705
F1NFP5	Arginine--tRNA ligase, cytoplasmic OS=Gallus gallus OX=9031 GN=RARS PE=3 SV=3 - [F1NFP5_CHICK]	6.1926	7.98	4	4	4	5	1.02356	5	20.092	0.985684	5	10.85	0.874865	5	12.5348				589	67.3158	6.80029
F1NGU3	Leucine rich pentatricopeptide repeat containing OS=Gallus gallus OX=9031 GN=LRPPRC PE=4 SV=2 - [F1NGU3_CHICK]	6.17576	2.33	3	3	3	3	0.868871	3	5.86903	1.04433	3	4.59829	1.03593	3	3.23656				1371	155.528	7.00537
Q8QHI5	Lupus La protein isoform 1 OS=Gallus gallus OX=9031 GN=UBP PE=2 SV=1 - [Q8QHI5_CHICK]	6.16236	17.48	3	3	3	5	0.940652	5	14.4231	0.913317	5	6.23778	1.19495	5	9.07529				206	23.9775	8.93896
Q5F491	Uncharacterized protein OS=Gallus gallus OX=9031 GN=DDX3X PE=2 SV=1 - [Q5F491_CHICK]	6.15919	8.45	1	3	4	5	0.808032	4	23.5279	1.06751	4	17.9156	1.13472	4	13.4475				651	72.0046	6.99072
A0A1D5PEM4	Myosin light polypeptide 6 OS=Gallus gallus OX=9031 GN=MYL6 PE=4 SV=2 - [A0A1D5PEM4_CHICK]	6.15556	25.17	6	3	3	3	1.00106	3	16.2794	1.04801	3	1.77131	1.03207	3	12.415				151	16.9591	4.52588
F1P1K3	Arp2/3 complex 34 kDa subunit OS=Gallus gallus OX=9031 GN=ARPC2 PE=3 SV=3 - [F1P1K3_CHICK]	6.07414	8.33	3	3	3	3	1.03202	3	3.26769	0.984144	3	1.31106	0.9211	3	8.87687				300	34.3796	7.35693
F1NT20	Acetyl-CoA acetyltransferase 2 OS=Gallus gallus OX=9031 GN=ACAT2 PE=3 SV=2 - [F1NT20_CHICK]	6.07099	11.17	1	3	3	5	0.913204	5	20.6218	1.04563	5	13.4151	1.03865	5	1.76639				394	40.86	7.72314
A0A1D5PL36	3-ketoacyl-CoA thiolase, mitochondrial OS=Gallus gallus OX=9031 GN=ACAA2 PE=3 SV=1 - [A0A1D5PL36_CHICK]	5.92137	7.05	1	3	3	3	1.10057	3	12.4911	0.958267	3	0.500194	0.944063	3	8.91984				397	41.6277	7.88428
Q5ZIZ0	6-phosphogluconate dehydrogenase, decarboxylating OS=Gallus gallus OX=9031 GN=PGD PE=2 SV=1 - [Q5ZIZ0_CHICK]	5.90306	18.84	3	7	7	7	1.06598	7	15.5681	1.0251	7	5.47688	0.954783	7	9.95245				483	53.2581	6.97607
F1NIB4	Heterogeneous nuclear ribonucleoprotein A/B OS=Gallus gallus OX=9031 GN=HNRNPAB PE=4 SV=4 - [F1NIB4_CHICK]	5.88511	11.93	2	3	3	5	1.11715	5	18.3607	1.08274	5	11.9837	0.899379	5	20.25				285	32.3128	10.521
E1BQN9	Calcyclin binding protein OS=Gallus gallus OX=9031 GN=CACYBP PE=4 SV=1 - [E1BQN9_CHICK]	5.84332	18.55	4	4	4	5	0.912358	5	5.39773	0.999804	5	9.21179	1.01813	5	12.3483				221	25.5773	8.51416
A0A1L1RJZ6	Uncharacterized protein OS=Gallus gallus OX=9031 GN=TPM3 PE=3 SV=1 - [A0A1L1RJZ6_CHICK]	5.75754	10.34	30	3	3	3	0.985789	3	18.8394	1.05178	3	0.480569	0.958872	3	12.2245				232	26.7427	4.69092
E1BR35	Perilipin OS=Gallus gallus OX=9031 GN=PLIN3L PE=3 SV=3 - [E1BR35_CHICK]	5.72979	3.7	2	1	1	3	1.09563	3	18.0875	0.852297	3	0.226939	1.14218	3	20.983				433	47.1186	4.79248
R4GJD6	Eukaryotic translation initiation factor 4E family member 1B OS=Gallus gallus OX=9031 GN=EIF4E1B PE=3 SV=3 - [R4GJD6_CHICK]	5.67781	14.75	1	3	3	3	0.831191	3	8.95913	1.0278	3	15.2553	1.15368	3	4.85945				217	25.2801	9.15869
P18944	Cytochrome c oxidase subunit 2 OS=Gallus gallus OX=9031 GN=MT-CO2 PE=3 SV=1 - [COX2_CHICK]	5.63094	13.22	1	2	2	2	0.770467	2	66.8389	1.01554	2	18.651	1.13857	2	17.2656				227	25.5519	4.71631
A0A1L1RXG9	Ubiquinol-cytochrome c reductase core protein 1 OS=Gallus gallus OX=9031 GN=UQCRC1 PE=4 SV=1 - [A0A1L1RXG9_CHICK]	5.62906	6.58	2	2	2	2	1.06244	2	6.42882	1.02775	2	12.7073	0.908874	2	13.5819				365	40.6513	6.52197
A0A1D5PTE8	Glia maturation factor beta OS=Gallus gallus OX=9031 GN=GMFB PE=4 SV=1 - [A0A1D5PTE8_CHICK]	5.62891	23.4	2	2	2	2	1.03677	2	4.47675	1.01933	2	0.979577	0.955668	2	3.21606				141	16.5192	5.14795
E1BTK8	Eukaryotic translation initiation factor 4E nuclear import factor 1 OS=Gallus gallus OX=9031 GN=EIF4ENIF1 PE=4 SV=2 - [E1BTK8_CHICK]	5.56736	6.89	1	4	4	4	1.18238	4	8.64799	0.989005	4	2.31409	0.961053	4	17.8554				1002	109.873	8.52881
D5M8S2	Protein/nucleic acid deglycase DJ-1 OS=Gallus gallus OX=9031 GN=DJ-1 PE=2 SV=1 - [D5M8S2_CHICK]	5.56084	18.52	5	3	3	3	0.716845	3	14.8478	1.05715	3	6.70089	1.08934	3	16.1				189	19.9184	6.771
A0A1D5PVK0	Malate dehydrogenase OS=Gallus gallus OX=9031 GN=MDH1 PE=3 SV=1 - [A0A1D5PVK0_CHICK]	5.44602	21.91	5	4	4	6	0.993846	6	15.7381	0.986633	6	5.57388	1.06069	6	9.30033				251	27.7484	6.04932
A0A1L1S010	Heterogeneous nuclear ribonucleoprotein K OS=Gallus gallus OX=9031 GN=HNRNPK PE=4 SV=1 - [A0A1L1S010_CHICK]	5.41157	7.07	7	2	2	3	0.650345	3	1.08653	1.09254	3	1.04173	1.2156	3	1.92087				311	34.5504	8.11865
A0A1L1RT65	40S ribosomal protein S24 OS=Gallus gallus OX=9031 GN=RPS24 PE=3 SV=1 - [A0A1L1RT65_CHICK]	5.40282	17.69	3	2	2	3	0.98818	3	16.2988	1.10029	3	9.44508	0.880502	3	0.906144				130	15.0592	10.8872
A0A1L1RVH6	Ribosomal protein S25 OS=Gallus gallus OX=9031 GN=RPS25 PE=4 SV=1 - [A0A1L1RVH6_CHICK]	5.38702	21.18	4	2	2	3	0.940925	3	14.3881	1.05029	3	2.67197	0.943022	3	12.0099				85	9.32819	9.80322
F1NGM0	EH domain-containing protein 3 OS=Gallus gallus OX=9031 GN=EHD3 PE=3 SV=1 - [F1NGM0_CHICK]	5.38107	5.05	3	2	2	2	0.961967	2	25.618	0.919471	2	17.2734	1.1522	2	0.667225				535	60.8577	6.50732
A0A1L1RJV3	Interleukin enhancer binding factor 2 OS=Gallus gallus OX=9031 GN=ILF2 PE=4 SV=1 - [A0A1L1RJV3_CHICK]	5.24979	14.02	13	2	2	2	0.771226	2	53.9787	1.03383	2	16.9833	1.13686	2	11.7731				214	23.4108	5.96045
F1NJF0	Complement C1q binding protein OS=Gallus gallus OX=9031 GN=C1QBP PE=4 SV=2 - [F1NJF0_CHICK]	5.14226	24.64	1	4	4	6	0.891437	6	12.8644	0.993807	6	19.0164	1.03582	6	11.1019				207	23.5325	4.4751
E1BX02	26S proteasome non-ATPase regulatory subunit 2 OS=Gallus gallus OX=9031 GN=PSMD2 PE=3 SV=2 - [E1BX02_CHICK]	5.12915	4.19	1	2	2	2	0.688566	2	44.4019	1.04921	2	12.6678	1.17528	2	42.2156				908	99.9506	5.26221
A0A1B1XXT0	Eukaryotic translation initiation factor 5A OS=Gallus gallus OX=9031 GN=EIF5A2 PE=2 SV=1 - [A0A1B1XXT0_CHICK]	5.1262	20.83	2	1	2	2	1.12619	1		1.05832	1		0.812365	1					96	10.5682	8.63135
R4GKH5	Synaptophysin like 1 OS=Gallus gallus OX=9031 GN=SYPL1 PE=4 SV=1 - [R4GKH5_CHICK]	5.09038	6.36	1	1	1	3	1.01525	3	12.0328	1.03504	3	6.44689	0.900181	3	8.70528				236	25.8884	8.36768
Q5ZJ81	Endophilin-B2 OS=Gallus gallus OX=9031 GN=SH3GLB2 PE=2 SV=1 - [SHLB2_CHICK]	5.08661	2.73	1	1	1	2	0.756478	2	9.64538	1.01813	2	0.885632	1.22871	2	6.85876				403	44.8611	5.97314
A0A1D5PK69	60S acidic ribosomal protein P0 OS=Gallus gallus OX=9031 GN=RPLP0 PE=4 SV=1 - [A0A1D5PK69_CHICK]	5.07203	15.61	2	4	4	5	0.926902	5	10.9834	1.04184	5	1.36666	1.04473	5	8.27625				269	29.2371	5.5415
E1BVP7	Importin subunit alpha OS=Gallus gallus OX=9031 GN=KPNA7 PE=3 SV=2 - [E1BVP7_CHICK]	5.04061	13.76	1	4	4	5	0.823092	4	8.83335	1.13052	4	5.56975	1.03961	4	1.64841				516	56.542	5.2749
A0A1D5PX67	Uncharacterized protein OS=Gallus gallus OX=9031 GN=LOC107049088 PE=3 SV=1 - [A0A1D5PX67_CHICK]	4.95579	10.11	4	2	2	2	1.05285	2	2.26095	0.988543	2	0.909363	0.985363	2	1.02842				188	21.3608	8.646
A0A1L1RS37	Hydroxyacyl-CoA dehydrogenase OS=Gallus gallus OX=9031 GN=HADH PE=4 SV=1 - [A0A1L1RS37_CHICK]	4.94793	16.61	2	3	3	3	1.09428	3	13.931	1.12493	3	6.01546	0.89599	3	27.5632				277	30.6649	6.7124
E1BYW3	NAD(P)H dehydrogenase OS=Gallus gallus OX=9031 GN=NQO1 PE=4 SV=2 - [E1BYW3_CHICK]	4.88511	3.65	1	1	1	2	0.838249	2	11.5544	1.18133	2	3.81236	0.910941	2	3.15304				274	30.2993	8.6167
A0A1D5P4K6	Uncharacterized protein OS=Gallus gallus OX=9031 GN=STIP1 PE=4 SV=1 - [A0A1D5P4K6_CHICK]	4.85412	10.27	1	2	2	4	0.9994	4	14.534	0.997618	4	3.51418	1.0075	4	8.72661				185	20.2053	7.03467
A0A1D5PJ95	Uncharacterized protein OS=Gallus gallus OX=9031 PE=4 SV=1 - [A0A1D5PJ95_CHICK]	4.84371	3.78	2	1	2	2	1.25018	1		1.00793	1		0.764768	1					476	46.2881	5.66846
E1BX85	Glutathione S-transferase omega-1 OS=Gallus gallus OX=9031 GN=GSTO1 PE=4 SV=1 - [E1BX85_CHICK]	4.83671	10.04	1	2	2	2	1.07725	2	10.8108	1.09926	2	6.95489	0.795975	2	0.271877				239	27.2059	7.44482
A0A1L1S0K9	Proteasome subunit alpha type OS=Gallus gallus OX=9031 GN=PSMA7 PE=3 SV=1 - [A0A1L1S0K9_CHICK]	4.81224	8.66	4	2	2	3	1.07627	3	11.9715	0.970192	3	6.03209	1.05088	3	0.795707				231	25.7695	7.85498
A0A1L1S079	WD repeat-containing protein 61 OS=Gallus gallus OX=9031 GN=WDR61 PE=4 SV=1 - [A0A1L1S079_CHICK]	4.78531	10.87	5	2	2	2	0.486513	2	145.726	1.1693	2	15.6064	1.12059	2	25.8945				276	30.0409	5.31299
A0A1L1RXI6	60S ribosomal protein L6 OS=Gallus gallus OX=9031 GN=RPL6 PE=3 SV=1 - [A0A1L1RXI6_CHICK]	4.78401	22.47	6	4	4	4	1.00738	4	8.83383	0.99955	4	3.46492	0.977841	4	7.4307				227	26.0859	10.7261
A0A1L1RQH3	Hydroxysteroid dehydrogenase like 2 OS=Gallus gallus OX=9031 GN=HSDL2 PE=4 SV=1 - [A0A1L1RQH3_CHICK]	4.70758	8.87	2	2	2	2	1.17597	2	14.6252	0.981091	2	3.2646	0.866578	2	13.9586				293	31.8919	8.03076
F1NSP8	Heterogeneous nuclear ribonucleoprotein U OS=Gallus gallus OX=9031 GN=HNRNPU PE=4 SV=3 - [F1NSP8_CHICK]	4.67922	2.97	1	3	3	3	1.01117	3	11.7937	1.08949	3	4.89426	0.901179	3	6.79397				842	91.5534	5.93506
P84173	Prohibitin OS=Gallus gallus OX=9031 GN=PHB PE=1 SV=1 - [PHB_CHICK]	4.66745	13.24	2	3	3	3	1.23828	3	1.2353	0.92782	3	6.08453	0.947309	3	10.4636				272	29.8779	5.75732
Q90955	Prostaglandin E synthase 3 (Fragment) OS=Gallus gallus OX=9031 GN=PTGES3 PE=1 SV=1 - [TEBP_CHICK]	4.65566	28.77	2	3	3	4	0.96073	4	9.06534	1.00075	4	6.1231	0.976569	4	5.96732				146	16.8586	4.41162
A0A1D6UPP7	40S ribosomal protein S3 OS=Gallus gallus OX=9031 GN=RPS3 PE=3 SV=1 - [A0A1D6UPP7_CHICK]	4.65392	12.35	3	3	3	3	1.04001	3	4.46775	1.04871	3	4.50696	0.893441	3	2.79561				243	26.5082	9.14404
Q5ZHZ0	Spliceosome RNA helicase DDX39B OS=Gallus gallus OX=9031 GN=DDX39B PE=2 SV=1 - [DX39B_CHICK]	4.60802	10.98	1	4	4	5	1.00744	5	29.4174	1.0237	5	3.10231	0.978651	5	12.4635				428	48.9719	5.66846
A0A1L1RTS0	Solute carrier family 25 member 3 OS=Gallus gallus OX=9031 GN=SLC25A3 PE=3 SV=1 - [A0A1L1RTS0_CHICK]	4.57245	10	3	3	3	4	1.0682	4	26.8068	0.853811	4	29.0695	0.97023	4	43.6013				270	30.3768	9.49561
A0A1L1RNV0	Dolichyl-diphosphooligosaccharide--protein glycosyltransferase subunit 2 OS=Gallus gallus OX=9031 GN=RPN2 PE=4 SV=1 - [A0A1L1RNV0_CHICK]	4.52989	5.01	4	2	2	2	0.951955	2	37.141	0.898605	2	13.426	1.13055	2	46.9551				479	52.9654	6.59521
A0A1D5P7Y8	AP complex subunit beta OS=Gallus gallus OX=9031 GN=AP2B1 PE=3 SV=1 - [A0A1D5P7Y8_CHICK]	4.52303	1.68	1	1	2	2	0.963202	1		0.984836	1		1.0784	1					951	105.557	5.33838
E1BTT8	L-lactate dehydrogenase OS=Gallus gallus OX=9031 GN=LDHA PE=3 SV=2 - [E1BTT8_CHICK]	4.5068	16.57	3	4	4	4	1.22212	4	10.9341	0.934609	4	11.6278	0.897324	4	15.871				332	36.4792	7.89893
A0A1D5P9J9	Uncharacterized protein OS=Gallus gallus OX=9031 PE=4 SV=2 - [A0A1D5P9J9_CHICK]	4.50516	7.17	13	2	2	2	1.06952	2	6.35248	1.07399	2	16.3038	0.80614	2	40.8022				265	28.4383	7.1665
A0A1D5PDQ5	Transferrin receptor protein 1 OS=Gallus gallus OX=9031 GN=TFRC PE=4 SV=1 - [A0A1D5PDQ5_CHICK]	4.50112	2.84	4	1	1	1	0.816761	1		0.856244	1		1.40853	1					739	80.9892	5.84619
A0A1L1RTR1	Ribosomal protein L3 OS=Gallus gallus OX=9031 GN=RPL3 PE=4 SV=1 - [A0A1L1RTR1_CHICK]	4.48496	19.44	9	2	2	2	1.12969	2	7.61076	0.983212	2	5.19955	0.915974	2	1.02572				72	8.20161	10.3306
F1P3U1	MICOS complex subunit MIC60 OS=Gallus gallus OX=9031 GN=IMMT PE=3 SV=1 - [F1P3U1_CHICK]	4.47032	6.47	1	4	4	4	1.26666	4	1.9148	0.887362	4	9.69219	0.909502	4	10.2872				711	79.175	6.01123
A0A1D5PEE1	Oxysterol-binding protein OS=Gallus gallus OX=9031 GN=OSBP PE=3 SV=1 - [A0A1D5PEE1_CHICK]	4.46781	4.68	3	3	3	3	1.06466	3	10.7594	1.02136	3	2.10968	1.02525	3	2.58448				790	87.7138	7.43018
F1NPQ0	26S proteasome non-ATPase regulatory subunit 12 OS=Gallus gallus OX=9031 GN=PSMD12 PE=4 SV=1 - [F1NPQ0_CHICK]	4.45302	4.39	4	2	2	2	0.497873	1		1.11444	1		1.34369	1					456	52.9746	6.66846
Q5ZL83	Succinate--CoA ligase [ADP/GDP-forming] subunit alpha, mitochondrial OS=Gallus gallus OX=9031 GN=SUCLG1 PE=2 SV=1 - [Q5ZL83_CHICK]	4.44548	3.63	1	1	1	2	1.01386	2	2.83012	1.07832	2	6.33987	0.88708	2	14.4214				331	34.8272	9.43701
A0A1L1S0M1	Major vault protein OS=Gallus gallus OX=9031 GN=MVP PE=4 SV=1 - [A0A1L1S0M1_CHICK]	4.43671	13.56	3	4	4	5	1.1735	5	15.6003	0.88381	5	21.3126	0.902126	5	18.4063				435	46.9057	5.97314
F1N9Z7	Succinyl-CoA:3-ketoacid-coenzyme A transferase OS=Gallus gallus OX=9031 GN=OXCT1 PE=3 SV=2 - [F1N9Z7_CHICK]	4.42679	12.77	1	5	5	5	1.01308	5	19.2332	1.03539	5	5.68412	0.956115	5	9.29615				517	56.1382	7.91357
A0A1D5PEN2	Uncharacterized protein OS=Gallus gallus OX=9031 PE=4 SV=2 - [A0A1D5PEN2_CHICK]	4.38457	2.21	1	1	1	2	0.945933	2	3.42341	0.941573	2	0.122425	1.15782	2	2.58365				452	49.3462	5.38916
A0A1L1RIR9	Farnesyl pyrophosphate synthase OS=Gallus gallus OX=9031 GN=FDPS PE=3 SV=1 - [A0A1L1RIR9_CHICK]	4.36896	4.65	4	2	2	2	0.990852	1		0.911407	1		1.15834	1					344	39.3859	5.80811
A0A1D5PLD6	Calmodulin OS=Gallus gallus OX=9031 GN=CALM1 PE=4 SV=1 - [A0A1D5PLD6_CHICK]	4.35885	45.39	10	4	4	4	1.06929	4	19.2502	0.931373	4	12.0208	0.94808	4	25.0387				141	15.9825	4.41162
A0A1D5PNE4	60S ribosomal protein L7a OS=Gallus gallus OX=9031 GN=RPL7A PE=4 SV=1 - [A0A1D5PNE4_CHICK]	4.29235	8.08	8	2	2	2	1.03828	2	0.722011	0.994322	2	7.96705	0.985775	2	12.4644				260	29.3115	10.4771
P00368	Glutamate dehydrogenase 1, mitochondrial OS=Gallus gallus OX=9031 GN=GLUD1 PE=1 SV=1 - [DHE3_CHICK]	4.28515	3.18	2	2	2	2	0.942316	2	1.9822	1.11319	2	10.7964	0.901363	2	17.4461				503	55.6762	8.27979
A0A1L1RM48	Dihydrolipoyl dehydrogenase OS=Gallus gallus OX=9031 GN=DLD PE=3 SV=1 - [A0A1L1RM48_CHICK]	4.27812	2.17	2	1	1	2	0.879044	2	11.9896	1.09296	2	12.2907	0.992887	2	9.33257				508	53.9717	7.98682
A0A1L1RYN8	Heterogeneous nuclear ribonucleoprotein H3 OS=Gallus gallus OX=9031 GN=HNRNPH3 PE=4 SV=1 - [A0A1L1RYN8_CHICK]	4.21905	7.79	2	1	2	3	0.960466	2	4.76785	1.0712	2	1.69988	0.953515	2	7.47185				321	34.6481	6.75635
A0A1D5PLP8	Isocitrate dehydrogenase [NAD] subunit, mitochondrial OS=Gallus gallus OX=9031 GN=IDH3B PE=3 SV=1 - [A0A1D5PLP8_CHICK]	4.20212	2.89	3	1	1	2	1.051	2	2.60372	1.09655	2	0.288663	0.829755	2	2.66223				381	41.6545	8.36768
F1NUQ3	Fatty acid-binding protein, heart OS=Gallus gallus OX=9031 GN=FABP3 PE=2 SV=2 - [F1NUQ3_CHICK]	4.17985	25.56	2	3	3	6	1.14379	6	8.62418	0.988762	6	6.95382	0.874062	6	3.57629				133	14.8347	6.32861
E1C509	Additional sex combs like 3, transcriptional regulator OS=Gallus gallus OX=9031 GN=ASXL3 PE=4 SV=4 - [E1C509_CHICK]	4.17353	0.63	7	1	2	2	1.0911	1		1.08822	1		0.803071	1					2215	238.635	5.94775
E1C6W3	Oxidative stress responsive 1 OS=Gallus gallus OX=9031 GN=OXSR1 PE=4 SV=2 - [E1C6W3_CHICK]	4.14973	2.11	1	1	1	2	1.14127	2	12.1472	1.03791	2	13.756	0.815759	2	8.87583				522	57.1086	6.34131
Q5ZKB0	Transmembrane p24 trafficking protein 2 OS=Gallus gallus OX=9031 GN=TMED2 PE=2 SV=1 - [Q5ZKB0_CHICK]	4.13454	7.96	1	1	1	2	0.788672	2	36.2564	1.12785	2	0.907589	1	2	29.2043				201	22.5873	5.42725
A0A1D5NY11	Collagen type III alpha 1 chain OS=Gallus gallus OX=9031 GN=GULP1 PE=4 SV=1 - [A0A1D5NY11_CHICK]	4.10293	2.88	3	3	3	3	1.36862	3	26.1764	1.02631	3	1.96315	0.688629	3	15.0638				1252	118.846	8.82178
A0A1L1RJC8	Phenylalanyl-tRNA synthetase beta subunit OS=Gallus gallus OX=9031 GN=FARSB PE=4 SV=1 - [A0A1L1RJC8_CHICK]	4.09169	8.78	2	3	3	3	0.98788	3	17.9194	1.01819	3	5.95733	1.08325	3	13.5333				547	61.241	6.66846
A0A1L1RWJ7	Phospholipase A2 activating protein OS=Gallus gallus OX=9031 GN=PLAA PE=4 SV=1 - [A0A1L1RWJ7_CHICK]	4.08512	5.95	3	2	2	2	1.00905	2	31.5068	0.850314	2	1.51767	1.19268	2	24.2434				353	38.3909	6.771
A0A1D5PS16	WD repeat-containing protein 1 OS=Gallus gallus OX=9031 GN=WDR1 PE=4 SV=1 - [A0A1D5PS16_CHICK]	4.064	4.56	4	3	3	3	1.19299	3	1.91363	0.954684	3	4.46032	0.902275	3	0.687137				592	64.6379	6.7124
A0A1D5PNL3	Ubiquitin-conjugating enzyme E2 N OS=Gallus gallus OX=9031 GN=UBE2N PE=3 SV=1 - [A0A1D5PNL3_CHICK]	4.05403	34.21	2	4	4	5	1.00007	5	19.3452	0.988282	5	15.5525	1.13824	5	5.33375				152	17.127	6.56592
A0A1D5PTH0	Esterase D OS=Gallus gallus OX=9031 GN=ESD PE=4 SV=1 - [A0A1D5PTH0_CHICK]	4.04345	15.38	4	1	1	1	1.44768	1		0.789285	1		0.89045	1					143	15.8567	6.771
A0A1D5PHB7	Ras-related protein Rab-6A OS=Gallus gallus OX=9031 GN=RAB6A PE=4 SV=1 - [A0A1D5PHB7_CHICK]	4.02632	16.59	25	2	3	4	0.905077	3	25.2461	1.03875	3	6.85871	0.985065	3	19.5762				205	23.0577	5.8335
A0A1D5P954	Heterogeneous nuclear ribonucleoprotein R OS=Gallus gallus OX=9031 GN=HNRNPR PE=4 SV=2 - [A0A1D5P954_CHICK]	3.99655	5.37	4	1	3	3	0.973423	1		1.01121	1		1.03002	1					633	70.9763	8.27979
A0A1D5PJG4	Heterogeneous nuclear ribonucleoprotein Q OS=Gallus gallus OX=9031 GN=SYNCRIP PE=4 SV=1 - [A0A1D5PJG4_CHICK]	3.99655	5.69	2	1	3	3	0.937467	1		0.952713	1		1.15028	1					562	62.6384	7.57666
P67881	Cytochrome c OS=Gallus gallus OX=9031 GN=CYC PE=1 SV=2 - [CYC_CHICK]	3.94542	7.62	1	1	1	3	0.753156	3	3.96268	0.959869	3	7.69104	1.30065	3	4.31726				105	11.7031	9.49561
A0A1L1RT88	SGT1 homolog, MIS12 kinetochore complex assembly cochaperone OS=Gallus gallus OX=9031 GN=SUGT1 PE=4 SV=1 - [A0A1L1RT88_CHICK]	3.93978	11.8	3	2	2	2	1.14166	2	6.84337	0.96152	2	5.7284	0.936003	2	0.426614				178	20.5255	6.82959
F1NY46	Uncharacterized protein OS=Gallus gallus OX=9031 GN=CPEB1 PE=4 SV=3 - [F1NY46_CHICK]	3.91778	3.92	1	2	2	2	1.20838	2	20.2346	0.920389	2	5.70752	0.914882	2	17.6312				561	61.8076	7.50342
E1BR00	Adenylosuccinate lyase OS=Gallus gallus OX=9031 GN=ADSL PE=3 SV=2 - [E1BR00_CHICK]	3.8887	5.77	2	2	2	3	1.09539	3	3.10534	0.98058	3	0.478393	0.95562	3	2.82233				485	54.646	7.12256
A0A1L1RX65	Isocitrate dehydrogenase [NAD] subunit, mitochondrial OS=Gallus gallus OX=9031 GN=IDH3A PE=3 SV=1 - [A0A1L1RX65_CHICK]	3.86533	5.7	3	2	2	3	1.1289	3	13.4123	0.966771	3	7.68364	0.906508	3	5.86205				316	34.6405	6.53662
F1NBP2	V-type proton ATPase catalytic subunit A OS=Gallus gallus OX=9031 GN=ATP6V1A PE=3 SV=1 - [F1NBP2_CHICK]	3.85727	8.18	3	4	4	5	0.999498	5	11.6151	1.02376	5	7.01579	0.983849	5	10.3974				611	68.2559	5.85889
A0A1L1RJ56	60S ribosomal protein L13 OS=Gallus gallus OX=9031 GN=RPL13 PE=3 SV=1 - [A0A1L1RJ56_CHICK]	3.85686	5.03	3	1	1	3	1.17064	3	10.2205	0.889694	3	0.663144	0.986865	3	4.10261				159	18.13	11.1655
A0A1L1RM44	DEAD-box helicase 4 OS=Gallus gallus OX=9031 GN=DDX4 PE=3 SV=1 - [A0A1L1RM44_CHICK]	3.85242	4.08	2	3	3	3	1.0754	3	13.5775	0.983662	3	5.41223	0.840446	3	3.38952				637	70.1012	7.72314
A0A1D5PCG2	Septin-7 OS=Gallus gallus OX=9031 GN=SEPT7 PE=3 SV=1 - [A0A1D5PCG2_CHICK]	3.84886	6.25	3	1	2	3	1.13511	1		1.01991	1		0.859601	1					416	48.544	8.63135
F1NDA9	AP-1 complex subunit gamma OS=Gallus gallus OX=9031 GN=AP1G1 PE=3 SV=3 - [F1NDA9_CHICK]	3.82605	3.3	1	2	2	2	1.03823	2	5.97636	0.94312	2	5.72937	1.06403	2	1.70461				818	90.9839	6.82959
A0A1D5PK24	60S ribosomal protein L5 OS=Gallus gallus OX=9031 GN=RPL5L PE=3 SV=1 - [A0A1D5PK24_CHICK]	3.80183	4.07	5	2	2	2	0.988056	2	4.78449	1.08985	2	6.49525	0.89839	2	6.33775				295	33.8045	9.71533
E1C2P9	Kinectin OS=Gallus gallus OX=9031 GN=KTN1 PE=4 SV=3 - [E1C2P9_CHICK]	3.6969	4.25	3	4	5	5	0.933594	4	13.6904	0.975434	4	4.37494	1.04637	4	7.95762				1364	155.878	5.85889
F1NP25	Serine/threonine kinase 31 OS=Gallus gallus OX=9031 GN=STK31 PE=4 SV=2 - [F1NP25_CHICK]	3.6865	2.98	1	3	3	3	0.971153	3	1.65193	1.00518	3	8.75723	1.04101	3	0.339611				1007	114.224	5.19873
A0A1L1RT71	Phosphomevalonate kinase OS=Gallus gallus OX=9031 GN=PMVK PE=4 SV=1 - [A0A1L1RT71_CHICK]	3.5637	8.51	1	2	2	2	0.976314	2	9.07805	0.96943	2	8.97198	1.08334	2	3.7046				188	21.0908	7.12256
A0A1L1RMP9	ADP ribosylation factor like GTPase 1 OS=Gallus gallus OX=9031 GN=ARL1 PE=3 SV=1 - [A0A1L1RMP9_CHICK]	3.54736	22.09	2	3	3	3	0.910451	3	0.929153	0.951135	3	2.67489	1.2037	3	7.56364				163	18.3605	5.70654
P13648	Lamin-A OS=Gallus gallus OX=9031 GN=LMNA PE=2 SV=1 - [LMNA_CHICK]	3.53421	4.41	1	3	3	3	0.974851	3	12.1991	0.963645	3	14.082	0.958792	3	21.0187				657	73.1204	6.94678
Q5ZJ38	Uncharacterized protein OS=Gallus gallus OX=9031 GN=RANBP1 PE=2 SV=1 - [Q5ZJ38_CHICK]	3.42112	4.33	1	1	1	1	1.46862	1		0.944171	1		0.64448	1					208	24.156	5.23682
Q5ZIF4	Solute carrier family 25 member 13 OS=Gallus gallus OX=9031 GN=SLC25A13 PE=2 SV=1 - [Q5ZIF4_CHICK]	3.41696	3.26	6	2	2	3	1.05824	3	30.6538	1.0094	3	16.7147	0.949902	3	2.82627				675	74.0557	8.79248
E1BSN3	Trans-L-3-hydroxyproline dehydratase OS=Gallus gallus OX=9031 GN=L3HYPDH PE=4 SV=1 - [E1BSN3_CHICK]	3.30133	4.93	1	1	1	1	1.09195	1		1.14908	1		0.713607	1					365	38.6515	6.58057
A0A1L1RIN7	Hemoglobin subunit alpha-A OS=Gallus gallus OX=9031 GN=HBA1 PE=3 SV=1 - [A0A1L1RIN7_CHICK]	3.18948	34.38	2	2	2	4	1.27014	4	16.482	0.999678	4	4.76235	0.752362	4	18.3146				96	10.2636	8.51416
F1NXN8	NADH-ubiquinone oxidoreductase 75 kDa subunit, mitochondrial OS=Gallus gallus OX=9031 GN=NDUFS1 PE=3 SV=1 - [F1NXN8_CHICK]	3.16636	2.61	1	1	1	1	0.801765	1		0.929247	1		1.31685	1					728	79.5438	6.91748
A0A1D5PVN0	Proteasome endopeptidase complex OS=Gallus gallus OX=9031 GN=PSMA3 PE=3 SV=1 - [A0A1D5PVN0_CHICK]	3.14106	10.53	2	2	2	2	0.801788	2	28.8523	1.00396	2	3.99628	1.17809	2	24.0861				228	25.5967	5.14795
A0A1D5NTV1	Geranylgeranyl diphosphate synthase 1 OS=Gallus gallus OX=9031 GN=GGPS1 PE=4 SV=1 - [A0A1D5NTV1_CHICK]	3.13622	2.85	2	1	1	1	1	1		1.10516	1		0.867289	1					246	28.2584	6.02393
A0A1D5NWM7	Ribosomal L1 domain containing 1 OS=Gallus gallus OX=9031 GN=RSL1D1 PE=4 SV=1 - [A0A1D5NWM7_CHICK]	3.12158	3.84	1	1	1	1	0.811127	1		1.15199	1		0.983373	1					443	49.5711	9.87646
A0A1D5P2W8	Uncharacterized protein OS=Gallus gallus OX=9031 GN=IPO5 PE=4 SV=1 - [A0A1D5P2W8_CHICK]	3.12085	5.41	2	3	3	3	0.870077	3	5.52883	0.934202	3	3.14938	0.879866	3	0.885733				795	88.316	5.05908
F1NQG5	Ribosomal protein L15 OS=Gallus gallus OX=9031 GN=RPL15 PE=3 SV=2 - [F1NQG5_CHICK]	3.09525	9.31	3	2	2	3	1.04005	3	6.80943	0.964613	3	13.438	1.03287	3	29.0229				204	24.1171	11.6196
E1C934	Kynurenine aminotransferase 3 OS=Gallus gallus OX=9031 GN=KYAT3 PE=4 SV=2 - [E1C934_CHICK]	3.0468	2.87	2	1	1	2	1.11046	2	16.1278	0.831716	2	9.48062	1.14819	2	5.16814				453	51.0513	7.92822
A0A1L1RJK1	Stathmin OS=Gallus gallus OX=9031 GN=STMN1 PE=3 SV=1 - [A0A1L1RJK1_CHICK]	3.01654	20.31	4	1	1	2	0.965113	2	13.1868	1.03768	2	5.69341	0.984664	2	21.4736				64	7.18391	8.47021
A0A1D5PLH7	Peroxiredoxin 4 OS=Gallus gallus OX=9031 GN=PRDX4 PE=4 SV=1 - [A0A1D5PLH7_CHICK]	3.00564	21	2	2	2	3	0.974805	3	3.49824	0.909831	3	1.86019	1.15957	3	9.54953				100	11.3469	6.78564
A0A1L1RN50	Thioredoxin domain-containing protein 5 precursor OS=Gallus gallus OX=9031 GN=TXNDC5 PE=3 SV=1 - [A0A1L1RN50_CHICK]	2.97174	8.82	2	2	2	3	0.906614	3	6.6489	0.97686	3	16.0417	1.04064	3	10.1621				363	41.0011	6.20166
A0A1D5PYJ0	G protein subunit beta 1 OS=Gallus gallus OX=9031 GN=GNB1 PE=4 SV=2 - [A0A1D5PYJ0_CHICK]	2.96018	20.95	5	4	4	4	1.04269	4	8.06418	0.992458	4	6.48239	0.97873	4	0.922096				296	32.3634	6.15088
Q98932	Ras-related protein Rab-5C OS=Gallus gallus OX=9031 GN=RAB5C PE=1 SV=1 - [RAB5C_CHICK]	2.93204	16.67	5	1	3	3	0.882131	1		0.946645	1		1.21311	1					216	23.5388	8.41162
F1NBD0	ER lipid raft associated 2 OS=Gallus gallus OX=9031 GN=ERLIN2 PE=4 SV=2 - [F1NBD0_CHICK]	2.91858	4.97	1	1	1	1	0.190175	1		1.70773	1		0.779984	1					342	38.1927	5.71924
A0A1D5P765	2-oxoisovalerate dehydrogenase subunit beta, mitochondrial precursor OS=Gallus gallus OX=9031 GN=BCKDHB PE=4 SV=1 - [A0A1D5P765_CHICK]	2.91086	4.49	2	1	1	1	0.884481	1		0.85155	1		1.34929	1					379	41.4982	7.51807
A0A1D5NTR6	Ribosomal protein L34 OS=Gallus gallus OX=9031 GN=RPL34 PE=4 SV=1 - [A0A1D5NTR6_CHICK]	2.90584	12.82	2	2	2	2	0.956387	2	10.5525	0.993312	2	7.2215	1.06863	2	0.568982				117	13.2975	11.4731
A0A1D5PN56	Torsin 1A interacting protein 1 OS=Gallus gallus OX=9031 GN=TOR1AIP1 PE=4 SV=2 - [A0A1D5PN56_CHICK]	2.89451	2.96	1	1	1	1	1.17385	1		1.05525	1		0.770337	1					406	44.9822	7.59131
F1NEF6	Acyl-CoA dehydrogenase family member 9, mitochondrial OS=Gallus gallus OX=9031 GN=ACAD9 PE=3 SV=3 - [F1NEF6_CHICK]	2.89286	2.44	1	1	1	1	0.933885	1		1.05033	1		1.01163	1					614	67.592	8.03076
A0A1L1RYH5	Ribosomal protein S20 OS=Gallus gallus OX=9031 GN=RPS20 PE=4 SV=1 - [A0A1L1RYH5_CHICK]	2.8905	18.75	2	1	1	1	1.11455	1		0.964829	1		0.959865	1					64	7.24285	8.92432
Q5ZI42	Malignant T-cell-amplified sequence 1 OS=Gallus gallus OX=9031 GN=MCTS1 PE=2 SV=1 - [MCTS1_CHICK]	2.87609	9.39	1	1	1	1	0.448154	1		1.06445	1		1.46499	1					181	20.5579	8.82178
A0A1D5P7C6	Uncharacterized protein OS=Gallus gallus OX=9031 GN=PA2G4 PE=4 SV=1 - [A0A1D5P7C6_CHICK]	2.84473	4.31	1	1	1	1	0.991061	1		0.972246	1		1.06955	1					394	43.7522	6.75635
A0A1I7Q449	Histone H3 OS=Gallus gallus OX=9031 GN=H3F3B PE=3 SV=1 - [A0A1I7Q449_CHICK]	2.83377	8.18	6	1	1	1	1.17687	1		1.09239	1		0.713306	1					110	12.3459	11.605
A0A1L1RMH8	Uncharacterized protein OS=Gallus gallus OX=9031 GN=HNRNPL PE=4 SV=1 - [A0A1L1RMH8_CHICK]	2.82682	6.83	1	1	1	1	0.943863	1		1.03157	1		1.02921	1					205	23.0321	7.7085
A0A1D5P3K3	Heterogeneous nuclear ribonucleoprotein A3 OS=Gallus gallus OX=9031 GN=HNRNPA3 PE=4 SV=1 - [A0A1D5P3K3_CHICK]	2.80508	6.53	4	1	1	2	1.09567	2	14.6671	1.03399	2	1.63595	0.867779	2	15.224				245	26.7092	8.49951
A0A1D5P5B2	Isovaleryl-CoA dehydrogenase OS=Gallus gallus OX=9031 GN=IVD PE=3 SV=1 - [A0A1D5P5B2_CHICK]	2.79481	2.37	1	1	1	1	0.996177	1		0.931121	1		1.12444	1					422	45.8163	8.14795
A0A1D5NTF3	Fas associated factor family member 2 OS=Gallus gallus OX=9031 GN=FAF2 PE=4 SV=1 - [A0A1D5NTF3_CHICK]	2.78865	4.32	2	1	1	1	0.853072	1		0.534157	1		1.84211	1					417	49.4301	6.23975
A0A1D5PP57	V-type proton ATPase subunit B OS=Gallus gallus OX=9031 GN=ATP6V1B2 PE=3 SV=1 - [A0A1D5PP57_CHICK]	2.78332	11.07	2	3	3	3	1.01468	3	34.5183	0.935727	3	21.7406	1.09968	3	0.76667				506	55.8414	5.69385
A0A1L1RTP8	40S ribosomal protein S12 OS=Gallus gallus OX=9031 GN=RPS12 PE=3 SV=1 - [A0A1L1RTP8_CHICK]	2.76009	32.88	3	2	2	2	0.995249	2	32.5736	1.04651	2	1.36959	0.907746	2	37.3858				73	8.34134	8.32373
A0A1L1RYE0	40S ribosomal protein S8 OS=Gallus gallus OX=9031 GN=RPS8 PE=3 SV=1 - [A0A1L1RYE0_CHICK]	2.75916	17.61	4	2	2	2	0.987866	2	10.6032	1.01375	2	8.72228	1.00707	2	2.64041				159	18.2728	9.80322
F1NHL2	Uncharacterized protein OS=Gallus gallus OX=9031 PE=4 SV=3 - [F1NHL2_CHICK]	2.73759	17.18	1	2	2	3	0.653492	3	0.397025	1.06913	3	6.74105	1.07683	3	20.5523				163	18.4313	5.12256
A0A1D5PXW2	Eukaryotic translation initiation factor 3 subunit M OS=Gallus gallus OX=9031 GN=EIF3ML PE=4 SV=1 - [A0A1D5PXW2_CHICK]	2.70239	8.95	5	1	1	1	0.75465	1		0.970756	1		1.30238	1					190	21.8762	6.80029
A0A1D5PRG9	Diphosphoinositol pentakisphosphate kinase 2 OS=Gallus gallus OX=9031 GN=PPIP5K2 PE=3 SV=1 - [A0A1D5PRG9_CHICK]	2.69216	2.69	8	2	2	2	0.793889	2	53.838	1.08583	2	1.09185	1.01314	2	42.2392				1188	134.325	6.34131
A0A1L1RS52	ATP synthase membrane subunit c locus 3 OS=Gallus gallus OX=9031 GN=ATP5G3 PE=3 SV=1 - [A0A1L1RS52_CHICK]	2.69076	8.54	6	1	1	1	1.1029	1		0.947356	1		0.996673	1					82	8.33236	8.19189
A0A1L1RU43	Protein mago nashi homolog OS=Gallus gallus OX=9031 GN=MAGOH PE=4 SV=1 - [A0A1L1RU43_CHICK]	2.66748	11.54	3	1	1	1	0.856012	1		1.21458	1		0.848433	1					130	14.9997	9.30518
Q5ZJ70	Programmed cell death 6 interacting protein OS=Gallus gallus OX=9031 GN=PDCD6IP PE=2 SV=1 - [Q5ZJ70_CHICK]	2.66534	6.12	1	4	4	5	0.835255	5	19.5054	1.04272	5	6.03705	1.08392	5	6.76502				882	97.2547	6.40479
F1NTV6	UDP-glucose glycoprotein glucosyltransferase 1 OS=Gallus gallus OX=9031 GN=UGGT1 PE=4 SV=3 - [F1NTV6_CHICK]	2.66204	2.35	6	2	2	2	0.632877	2	15.7829	0.953326	2	5.24526	1.43769	2	11.8407				1531	174.351	5.51611
A0A1D5PDZ9	Uncharacterized protein OS=Gallus gallus OX=9031 GN=RPL23 PE=3 SV=1 - [A0A1D5PDZ9_CHICK]	2.62767	14.71	3	1	1	1	0.934287	1		0.946668	1		1.16219	1					102	10.4417	10.6382
R4GJU7	Matrix remodeling associated 7 OS=Gallus gallus OX=9031 GN=MXRA7 PE=4 SV=3 - [R4GJU7_CHICK]	2.62734	6.22	1	1	1	1	1.51652	1		0.847967	1		0.737835	1					241	26.8729	4.38623
A0A1D5PM16	NmrA-like family domain-containing protein 1 OS=Gallus gallus OX=9031 GN=NMRAL1 PE=4 SV=1 - [A0A1D5PM16_CHICK]	2.62193	9.19	3	2	2	2	1.04727	2	9.86953	1.00392	2	2.14693	0.96206	2	13.7719				272	29.9197	9.27588
F1NYI3	tRNA-splicing ligase RtcB homolog OS=Gallus gallus OX=9031 GN=RTCB PE=3 SV=2 - [F1NYI3_CHICK]	2.61716	3.56	1	1	1	1	0.910214	1		0.873303	1		1.2925	1					505	55.2068	7.23975
A0A1D5PI43	Amine oxidase OS=Gallus gallus OX=9031 GN=MAOB PE=3 SV=1 - [A0A1D5PI43_CHICK]	2.60804	4.03	1	2	2	2	1.32201	2	9.76616	0.931187	2	8.3306	0.80147	2	1.61442				521	58.5372	8.35303
A0A1D5PQC3	Spectrin alpha chain, non-erythrocytic 1 OS=Gallus gallus OX=9031 GN=SPTAN1 PE=4 SV=1 - [A0A1D5PQC3_CHICK]	2.59816	1.8	4	4	4	5	1.03767	5	10.4229	1	5	12.7451	0.98013	5	24.5729				2449	281.988	5.33838
A0A1D5PD30	Protein-L-isoaspartate O-methyltransferase OS=Gallus gallus OX=9031 GN=PCMT1 PE=3 SV=1 - [A0A1D5PD30_CHICK]	2.59084	8.44	4	1	1	1	1.15028	1		0.982066	1		0.899903	1					225	24.3975	7.84033
F1NP51	Lamin-B2 OS=Gallus gallus OX=9031 GN=LMNB2 PE=3 SV=2 - [F1NP51_CHICK]	2.57953	3.5	2	2	2	2	1.12572	2	17.5831	1.1053	2	2.14607	0.72892	2	21.7919				600	67.9105	5.2749
F1NNU7	Acyl-coenzyme A thioesterase 9, mitochondrial OS=Gallus gallus OX=9031 GN=ACOT9 PE=4 SV=2 - [F1NNU7_CHICK]	2.57752	6.15	2	2	2	2	0.739913	2	53.2735	1.10337	2	10.43	1.06977	2	18.8525				423	48.3101	7.97217
Q5F4A3	Acidic leucine-rich nuclear phosphoprotein 32 family member E OS=Gallus gallus OX=9031 GN=ANP32E PE=2 SV=1 - [AN32E_CHICK]	2.57444	4.69	1	1	1	1	0.976523	1		1.15382	1		0.819334	1					256	28.9082	3.9292
F1N872	Malectin OS=Gallus gallus OX=9031 GN=MLEC PE=4 SV=3 - [F1N872_CHICK]	2.57234	2.53	1	1	1	1	0.865234	1		1.14112	1		0.946404	1					277	30.5457	5.52881
A0A1D5PPM0	Uncharacterized protein OS=Gallus gallus OX=9031 GN=RPL17L PE=3 SV=1 - [A0A1D5PPM0_CHICK]	2.57215	17.58	5	1	1	1	1.14052	1		0.922417	1		0.996279	1					91	10.6017	9.78857
F1N8Z4	RuvB-like helicase OS=Gallus gallus OX=9031 GN=RUVBL1 PE=3 SV=1 - [F1N8Z4_CHICK]	2.57178	3.07	1	1	1	1	0.738651	1		1.07758	1		1.16244	1					456	50.1483	6.41748
F1NN16	40S ribosomal protein S7 OS=Gallus gallus OX=9031 GN=RPS7 PE=3 SV=3 - [F1NN16_CHICK]	2.55861	22.16	2	3	3	3	1.10982	3	7.747	0.972466	3	36.9688	1.1098	3	20.419				194	22.0983	10.0962
A0A1L1RMY8	Mannose-6-phosphate receptor, cation dependent OS=Gallus gallus OX=9031 GN=M6PR PE=4 SV=1 - [A0A1L1RMY8_CHICK]	2.55562	2.44	2	1	1	1	0.922776	1		1.03147	1		1.04994	1					328	36.5122	6.78564
A0A1L1RY50	Uncharacterized protein OS=Gallus gallus OX=9031 GN=LOC772071 PE=4 SV=1 - [A0A1L1RY50_CHICK]	2.55367	5.03	4	1	1	1	0.596223	1		0.987422	1		1.43269	1					298	33.8362	8.88037
E1BUS2	NOP58 ribonucleoprotein OS=Gallus gallus OX=9031 GN=NOP58 PE=4 SV=3 - [E1BUS2_CHICK]	2.54729	3.55	1	1	1	1	0.655232	1		1.32513	1		0.883354	1					479	53.5032	8.29443
A0A1D5PN97	Methylthioribose-1-phosphate isomerase 1 OS=Gallus gallus OX=9031 GN=MRI1 PE=3 SV=1 - [A0A1D5PN97_CHICK]	2.53835	3.49	1	1	1	1	0.999938	1		1.01759	1		0.994855	1					315	33.6665	6.80029
F1NT28	Pyrophosphatase (inorganic) 1 OS=Gallus gallus OX=9031 GN=PPA1 PE=4 SV=2 - [F1NT28_CHICK]	2.52792	15.86	1	4	4	5	1.02155	5	5.80863	1.01681	5	5.34494	0.93512	5	10.159				290	32.6161	5.75732
F1N9B7	RAD23 homolog B, nucleotide excision repair protein OS=Gallus gallus OX=9031 GN=RAD23B PE=4 SV=3 - [F1N9B7_CHICK]	2.51615	2.34	1	1	1	1	1.09691	1		0.921044	1		1.04083	1					385	40.9505	4.729
F1NW95	NADH dehydrogenase [ubiquinone] 1 alpha subcomplex subunit 12 OS=Gallus gallus OX=9031 GN=NDUFA12 PE=3 SV=2 - [F1NW95_CHICK]	2.50823	4.79	1	1	1	1	0.958254	1		1.07986	1		0.944852	1					146	16.9346	9.75928
F1NHG6	Family with sequence similarity 162 member A OS=Gallus gallus OX=9031 GN=FAM162A PE=4 SV=3 - [F1NHG6_CHICK]	2.4953	7.28	1	1	1	1	1.00763	1		1.09906	1		0.868712	1					151	17.0752	10.2427
E1BQU4	Uncharacterized protein OS=Gallus gallus OX=9031 GN=NSF PE=4 SV=2 - [E1BQU4_CHICK]	2.47426	2.16	1	1	1	1	1.17589	1		0.872561	1		1.03437	1					740	82.1246	6.81494
F6SU35	Ribosomal protein OS=Gallus gallus OX=9031 GN=RPL10A PE=3 SV=1 - [F6SU35_CHICK]	2.47404	5.99	1	1	1	1	1.05192	1		1.02567	1		0.93238	1					217	24.6926	9.87646
A0A1L1RW91	Ornithine aminotransferase OS=Gallus gallus OX=9031 GN=OAT PE=4 SV=1 - [A0A1L1RW91_CHICK]	2.47321	9.69	2	2	2	2	0.880621	2	0.699366	1.21358	2	3.47333	0.824539	2	6.71904				258	28.0576	5.08447
A0A1D5NZQ6	AP complex subunit beta OS=Gallus gallus OX=9031 GN=AP1B1 PE=3 SV=1 - [A0A1D5NZQ6_CHICK]	2.46771	2.03	3	1	2	2	1.05317	1		0.942258	1		1.05262	1					938	103.079	5.16064
P17785	Annexin A2 OS=Gallus gallus OX=9031 GN=ANXA2 PE=1 SV=2 - [ANXA2_CHICK]	2.45379	5.01	1	1	1	2	0.590336	2	15.0626	1.15116	2	17.9654	1.17619	2	18.2183				339	38.6159	7.32764
Q6DV79	Signal transducer and activator of transcription 3 OS=Gallus gallus OX=9031 GN=STAT3 PE=1 SV=2 - [STAT3_CHICK]	2.44744	2.33	1	1	1	1	0.738574	1		1.04098	1		1.21581	1					771	88.1144	6.30322
F1P574	GDP-mannose pyrophosphorylase B OS=Gallus gallus OX=9031 GN=GMPPB PE=4 SV=2 - [F1P574_CHICK]	2.4335	3.06	1	1	1	1	1.44954	1		0.933669	1		0.678391	1					360	39.4106	7.1958
A0A1L1RZE1	Uncharacterized protein OS=Gallus gallus OX=9031 GN=VAPA PE=4 SV=1 - [A0A1L1RZE1_CHICK]	2.42589	8.76	4	1	1	1	1.11247	1		1.0332	1		0.862341	1					137	15.4289	7.85498
A0A1L1RZS5	Reactive intermediate imine deaminase A homolog OS=Gallus gallus OX=9031 GN=RIDA PE=4 SV=1 - [A0A1L1RZS5_CHICK]	2.42399	23.74	1	2	2	2	0.902237	2	0.449385	1.06966	2	1.96351	1.01406	2	2.62597				139	14.8118	8.42627
A0A1D5PDV6	Ribosomal protein S19 OS=Gallus gallus OX=9031 GN=RPS19 PE=4 SV=1 - [A0A1D5PDV6_CHICK]	2.41281	6.52	1	1	1	1	1.07228	1		1.05486	1		0.87	1					138	15.3712	10.3159
A0A1L1RQY9	60S acidic ribosomal protein P1 OS=Gallus gallus OX=9031 GN=RPLP1 PE=3 SV=1 - [A0A1L1RQY9_CHICK]	2.40349	17.78	2	1	1	1	1.44685	1		0.873989	1		0.767917	1					90	8.62342	4.64014
A0A1L1RRK7	Calcium-transporting ATPase OS=Gallus gallus OX=9031 GN=ATP2A2 PE=3 SV=1 - [A0A1L1RRK7_CHICK]	2.39593	4.51	6	3	3	4	0.754856	4	28.6801	1.01626	4	5.16622	1.38888	4	16.3761				997	109.66	5.36377
F1NSZ4	Aminopeptidase like 1 OS=Gallus gallus OX=9031 GN=NPEPL1 PE=4 SV=2 - [F1NSZ4_CHICK]	2.38239	8.8	1	3	3	3	1.00247	3	2.13345	1.01664	3	5.65426	1.04913	3	2.57365				523	56.0545	6.85889
E1BV75	Dehydrogenase/reductase 7 OS=Gallus gallus OX=9031 GN=DHRS7 PE=3 SV=1 - [E1BV75_CHICK]	2.36517	8.93	1	2	2	2	1.01325	2	5.16613	1.00185	2	2.77585	1.00391	2	1.05183				336	37.6968	9.1001
F1NW50	V-type proton ATPase subunit H OS=Gallus gallus OX=9031 GN=ATP6V1H PE=3 SV=3 - [F1NW50_CHICK]	2.36342	9.58	1	3	3	3	0.930415	3	26.5094	1.0356	3	4.05939	1.08838	3	13.4144				480	55.443	6.40479
A0A1L1RZW6	Ribosomal protein S14 OS=Gallus gallus OX=9031 GN=RPS14 PE=3 SV=1 - [A0A1L1RZW6_CHICK]	2.35941	14.71	3	1	1	1	1.25377	1		0.899711	1		0.918848	1					68	7.3151	12.0005
F1NK29	Na(+)/H(+) exchange regulatory cofactor NHE-RF OS=Gallus gallus OX=9031 GN=SLC9A3R1 PE=4 SV=1 - [F1NK29_CHICK]	2.34953	9.31	2	2	2	2	0.898944	2	18.9363	0.826223	2	22.9268	1.349	2	8.03733				333	35.8591	6.16357
A0A1L1RV96	Guanine nucleotide-binding protein G(k) subunit alpha OS=Gallus gallus OX=9031 GN=GNAI3 PE=4 SV=1 - [A0A1L1RV96_CHICK]	2.34713	7.19	14	1	1	1													153	16.8366	6.20166
F1P0A1	X-prolyl aminopeptidase 1 OS=Gallus gallus OX=9031 GN=XPNPEP1 PE=3 SV=2 - [F1P0A1_CHICK]	2.34213	10.11	2	4	4	4	0.980408	4	21.9104	0.995852	4	16.926	1.01858	4	2.98206				623	69.9706	6.15088
A0A1L1S0W8	Lysosome-associated membrane glycoprotein 1 OS=Gallus gallus OX=9031 GN=LAMP1 PE=3 SV=1 - [A0A1L1S0W8_CHICK]	2.34006	15.05	5	1	1	1	1.00103	1		1.14032	1		0.815083	1					93	10.1253	5.33838
A0A1L1RK36	Uncharacterized protein OS=Gallus gallus OX=9031 GN=CTSC PE=3 SV=1 - [A0A1L1RK36_CHICK]	2.33833	1.74	2	1	1	1	0.906623	1		1.12246	1		0.933201	1					460	51.7575	7.72314
A0A1D5NVD7	Ribosomal protein L28 OS=Gallus gallus OX=9031 GN=RPL28 PE=4 SV=1 - [A0A1D5NVD7_CHICK]	2.33526	5.69	3	1	1	1	0.59745	1		1.1659	1		1.1716	1					123	14.2891	12.2056
A0A1D5P6D9	Uncharacterized protein OS=Gallus gallus OX=9031 GN=LOC107057138 PE=4 SV=1 - [A0A1D5P6D9_CHICK]	2.33407	7.85	2	1	1	1	0.890261	1		0.945929	1		1.20622	1					191	22.0153	7.1665
A0A1D5NYF7	Uncharacterized protein OS=Gallus gallus OX=9031 GN=LOC107056785 PE=4 SV=1 - [A0A1D5NYF7_CHICK]	2.33251	14.97	9	2	2	2	1.24856	2	18.6391	0.881885	2	8.90702	0.935091	2	11.9519				167	18.8714	4.42432
F1NSW3	Transportin 1 OS=Gallus gallus OX=9031 GN=TNPO1 PE=4 SV=3 - [F1NSW3_CHICK]	2.33213	2.7	2	2	2	2	0.86037	2	5.22714	1.12118	2	1.603	0.979501	2	1.80599				890	101.234	5.0083
A0A1D5P831	Uncharacterized protein OS=Gallus gallus OX=9031 GN=LOC107056983 PE=4 SV=1 - [A0A1D5P831_CHICK]	2.32765	18.81	2	1	1	1	0.765627	1		1.06414	1		1.15569	1					101	11.8379	4.729
Q5ZIA5	Coatomer subunit beta OS=Gallus gallus OX=9031 GN=COPB1 PE=2 SV=1 - [COPB_CHICK]	2.31715	2.31	1	2	2	2	1.29507	2	38.2093	0.816877	2	39.7185	0.919916	2	1.19083				953	107.053	5.99854
Q5F426	Pyruvate dehydrogenase E1 component subunit alpha OS=Gallus gallus OX=9031 GN=PDHA1 PE=2 SV=1 - [Q5F426_CHICK]	2.31606	5.51	2	2	2	4	1.30329	4	9.53738	0.882248	4	9.20518	0.932985	4	4.19058				399	44.4142	7.95752
A0A1D5P5L8	Uncharacterized protein OS=Gallus gallus OX=9031 GN=NDUFA9 PE=4 SV=1 - [A0A1D5P5L8_CHICK]	2.30846	5.59	3	2	2	2	1.25339	2	23.7035	0.966036	2	20.0401	0.794775	2	0.898052				376	42.9324	8.92432
Q71R50	Dehydrogenase/reductase SDR family member 11 OS=Gallus gallus OX=9031 GN=DHRS11 PE=2 SV=1 - [DHR11_CHICK]	2.30769	6.27	1	1	1	1	0.913381	1		0.996447	1		1.1101	1					255	27.709	6.7124
F1NLS8	Tau tubulin kinase 1 OS=Gallus gallus OX=9031 GN=TTBK1 PE=4 SV=2 - [F1NLS8_CHICK]	2.30711	0.51	1	1	1	1	0.970117	1		0.942199	1		1.13374	1					1365	150.296	5.84619
A0A1D5PN07	Rho GTPase activating protein 1 OS=Gallus gallus OX=9031 GN=ARHGAP1 PE=4 SV=1 - [A0A1D5PN07_CHICK]	2.30647	2.75	1	1	1	1	0.924003	1		1.33307	1		0.609566	1					437	50.3693	6.63916
A0A1L1RPZ3	HD domain containing 2 OS=Gallus gallus OX=9031 GN=HDDC2 PE=4 SV=1 - [A0A1L1RPZ3_CHICK]	2.298	11.04	2	1	1	1	1.12037	1		0.707079	1		1.32951	1					154	17.8609	5.07178
A0A1L1RU55	Adenine phosphoribosyltransferase isoform 2 OS=Gallus gallus OX=9031 GN=APRT PE=4 SV=1 - [A0A1L1RU55_CHICK]	2.29474	9.09	2	1	1	1	1.05969	1		1.03742	1		0.907679	1					121	13.2333	9.979
Q5ZJL9	Deoxynucleoside triphosphate triphosphohydrolase SAMHD1 OS=Gallus gallus OX=9031 GN=SAMHD1 PE=2 SV=2 - [SAMH1_CHICK]	2.29288	2.44	1	1	1	1	1.15529	1		0.862691	1		1.06884	1					614	70.1884	6.81494
A0A1D5P016	Ribosomal protein lateral stalk subunit P2 OS=Gallus gallus OX=9031 GN=RPLP2 PE=3 SV=1 - [A0A1D5P016_CHICK]	2.2834	9.76	3	1	1	1	1.07826	1		1.05673	1		0.861453	1					82	9.14653	4.41162
A0A1L1RWL5	Heterogeneous nuclear ribonucleoprotein D-like OS=Gallus gallus OX=9031 GN=HNRNPDL PE=4 SV=1 - [A0A1L1RWL5_CHICK]	2.27998	7.41	2	2	2	2	0.733553	2	24.2973	1.07568	2	10.519	1.13439	2	30.1305				270	30.1676	8.71924
A0A1D5PD44	Uncharacterized protein OS=Gallus gallus OX=9031 GN=RPL10L1 PE=4 SV=1 - [A0A1D5PD44_CHICK]	2.27081	7.93	2	1	1	1	1.04735	1		1.15216	1		0.752645	1					164	18.4907	10.1841
Q5ZJA5	Uncharacterized protein OS=Gallus gallus OX=9031 GN=SRPRB PE=2 SV=1 - [Q5ZJA5_CHICK]	2.26242	6.59	1	1	1	1	0.611432	1		1.11107	1		1.2378	1					258	28.129	8.54346
A0A1L1RJH9	Dolichyl-diphosphooligosaccharide--protein glycosyltransferase 48 kDa subunit OS=Gallus gallus OX=9031 GN=DDOST PE=3 SV=1 - [A0A1L1RJH9_CHICK]	2.25131	4.82	5	1	1	1	0.521432	1		1.03182	1		1.441	1					228	25.9153	9.11475
A0A1D5PMJ0	Phosphoglucomutase 2 like 1 OS=Gallus gallus OX=9031 GN=PGM2L1 PE=4 SV=1 - [A0A1D5PMJ0_CHICK]	2.24935	3.54	3	1	1	1	0.699516	1		0.9596	1		1.37242	1					536	60.7303	5.97314
F1N903	Proteasome 26S subunit, non-ATPase 6 OS=Gallus gallus OX=9031 GN=PSMD6 PE=4 SV=2 - [F1N903_CHICK]	2.24648	3.86	1	1	1	1	0.969537	1		1.03866	1		0.993835	1					389	45.5485	6.17627
A0A1D5PDG3	Transportin 2 OS=Gallus gallus OX=9031 GN=TNPO2 PE=4 SV=1 - [A0A1D5PDG3_CHICK]	2.24499	1.22	1	1	1	1	1.12892	1		0.980973	1		0.922332	1					903	101.977	4.98291
A0A1D5PKI5	Uncharacterized protein OS=Gallus gallus OX=9031 PE=4 SV=2 - [A0A1D5PKI5_CHICK]	2.24468	1.96	2	1	1	1	0.774516	1		1.18664	1		0.96863	1					306	33.8533	8.04541
A0A1D5PYI7	LSM5 homolog, U6 small nuclear RNA and mRNA degradation associated OS=Gallus gallus OX=9031 GN=LSM5 PE=4 SV=1 - [A0A1D5PYI7_CHICK]	2.23837	6.59	1	1	1	1	0.734157	1		1.0512	1		1.20524	1					91	9.91711	4.53857
F1NKY6	Copine 1 OS=Gallus gallus OX=9031 GN=CPNE1 PE=4 SV=2 - [F1NKY6_CHICK]	2.23364	4.13	8	2	2	2	1.08611	2	11.8774	0.972071	2	7.81174	0.971679	2	1.55407				533	59.6841	5.71924
F1NZA1	Tubulin--tyrosine ligase-like protein 12 OS=Gallus gallus OX=9031 GN=TTLL12 PE=4 SV=1 - [F1NZA1_CHICK]	2.21929	2.23	1	1	1	1	1.08586	1		0.978182	1		0.968408	1					627	72.767	5.21143
A0A1D5PZD9	Transforming acidic coiled-coil containing protein 1 OS=Gallus gallus OX=9031 PE=4 SV=2 - [A0A1D5PZD9_CHICK]	2.21669	1.67	1	1	1	1	0.884683	1		1.01741	1		1.10757	1					838	90.963	5.41455
Q5ZL57	Coatomer subunit delta OS=Gallus gallus OX=9031 GN=ARCN1 PE=2 SV=1 - [COPD_CHICK]	2.21156	2.55	2	1	1	1	1.13557	1		0.852537	1		1.10287	1					510	57.1343	6.07471
A0A1D5NYT6	Ubiquitin conjugating enzyme E2 G1 OS=Gallus gallus OX=9031 GN=UBE2G1 PE=3 SV=1 - [A0A1D5NYT6_CHICK]	2.20756	7.23	2	1	1	1	0.95045	1		0.808869	1		1.34707	1					166	18.8756	5.2749
F1NSP7	26S proteasome regulatory subunit 4 OS=Gallus gallus OX=9031 GN=PSMC1 PE=3 SV=3 - [F1NSP7_CHICK]	2.20694	4.55	2	1	1	1	1.11085	1		0.729628	1		1.30596	1					440	49.1677	6.21436
A0A1L1RVY1	Methylmalonyl-CoA epimerase OS=Gallus gallus OX=9031 GN=MCEE PE=4 SV=1 - [A0A1L1RVY1_CHICK]	2.20209	5.78	2	1	1	1	0.977058	1		1.22021	1		0.72213	1					173	18.7351	8.5874
A0A1D5NZ71	DnaJ heat shock protein family (Hsp40) member C13 OS=Gallus gallus OX=9031 GN=DNAJC13 PE=4 SV=1 - [A0A1D5NZ71_CHICK]	2.19919	0.98	2	2	2	2	0.656437	2	69.0229	1.19903	2	7.05567	0.987219	2	29.6722				2240	254.297	6.80029
A0A1L1RUZ7	O-acyl-ADP-ribose deacylase 1 OS=Gallus gallus OX=9031 GN=OARD1 PE=4 SV=1 - [A0A1L1RUZ7_CHICK]	2.19634	10	2	1	1	1	0.7753	1		1.10581	1		1.08558	1					150	16.7895	7.29834
E1C8F7	60S ribosomal protein L24 OS=Gallus gallus OX=9031 GN=RPL24 PE=4 SV=3 - [E1C8F7_CHICK]	2.19491	13.38	2	2	2	2	0.955643	2	13.8219	1.03316	2	3.62575	1.00971	2	7.32734				157	17.78	11.2534
F1NC27	RAB21, member RAS oncogene family OS=Gallus gallus OX=9031 GN=RAB21 PE=4 SV=2 - [F1NC27_CHICK]	2.17709	9.95	1	2	2	3	0.825615	3	16.452	0.877596	3	3.11081	1.42578	3	21.1236				221	24.2512	8.1626
A0A1D5PD02	Ubiquitin like modifier activating enzyme 7 OS=Gallus gallus OX=9031 GN=UBA7 PE=3 SV=1 - [A0A1D5PD02_CHICK]	2.17537	1.52	1	1	1	1	0.825365	1		1.06514	1		1.09594	1					990	108.734	5.56689
Q5ZHV4	Phosphoglycerate mutase OS=Gallus gallus OX=9031 GN=BPGM PE=2 SV=1 - [Q5ZHV4_CHICK]	2.17498	6.18	1	2	2	2	1.01106	2	1.29209	0.976477	2	3.86374	1.04297	2	4.04525				259	29.7174	7.15186
A0A1D5P490	Eukaryotic translation initiation factor 4 gamma 1 OS=Gallus gallus OX=9031 GN=EIF4G1 PE=4 SV=1 - [A0A1D5P490_CHICK]	2.16616	1.43	8	2	2	2	0.778423	2	13.2758	0.976608	2	1.10861	1.26631	2	6.69843				1607	177.572	5.2876
A0A1D5NTL0	Lysophosphatidylcholine acyltransferase 2 OS=Gallus gallus OX=9031 GN=LPCAT2 PE=4 SV=1 - [A0A1D5NTL0_CHICK]	2.15963	4.55	2	1	1	1	1.05057	1		0.813022	1		1.24334	1					484	54.0818	5.49072
A0A1D5P253	Myeloid-derived growth factor precursor OS=Gallus gallus OX=9031 GN=MYDGF PE=4 SV=1 - [A0A1D5P253_CHICK]	2.15814	15.79	2	2	2	2	0.988147	2	15.0884	1.02842	2	8.40151	0.966169	2	28.3878				95	10.7555	5.89697
F1N8S7	MICAL like 1 OS=Gallus gallus OX=9031 GN=MICALL1 PE=4 SV=2 - [F1N8S7_CHICK]	2.15188	0.73	1	1	1	2	1.08642	2	1.609	0.693306	2	1.67324	1.38237	2	2.45591				953	103.848	6.62451
A0A1L1RT61	Glutathione S-transferase OS=Gallus gallus OX=9031 GN=GSTA2 PE=4 SV=1 - [A0A1L1RT61_CHICK]	2.15128	8.43	2	1	1	2	0.344689	2	79.6275	1.88603	2	14.7978	0.298805	2	56.3922				166	18.9279	8.82178
Q98TF6	60S ribosomal protein L36 OS=Gallus gallus OX=9031 GN=RPL36 PE=3 SV=1 - [RL36_CHICK]	2.15086	14.29	3	2	2	2	1.00865	2	6.66452	1.03061	2	11.1393	0.959779	2	10.5724				105	12.2879	11.3413
Q9I882	Protein kinase C inhibitor OS=Gallus gallus OX=9031 GN=chPKCI PE=2 SV=1 - [Q9I882_CHICK]	2.13432	15.87	1	1	1	1	0.682845	1		0.643857	1		1.84845	1					126	13.7501	6.78564
F1P3U4	Peptidase M20 domain-containing protein 2 OS=Gallus gallus OX=9031 GN=PM20D2 PE=3 SV=2 - [F1P3U4_CHICK]	2.13191	2.05	1	1	1	1	1.06103	1		0.962218	1		1.01588	1					439	47.5811	6.0874
F1N8W3	Periostin precursor OS=Gallus gallus OX=9031 GN=POSTN PE=4 SV=3 - [F1N8W3_CHICK]	2.12813	2.33	2	1	1	1	1.0264	1		1.24872	1		0.632474	1					815	91.3628	7.26904
F1NHL4	Cytosol aminopeptidase OS=Gallus gallus OX=9031 GN=LAP3 PE=3 SV=3 - [F1NHL4_CHICK]	2.12324	7.65	3	3	3	3	0.95633	3	0.609613	0.901694	3	4.62368	1.20232	3	5.22253				549	58.417	8.92432
F1NQT4	NPC intracellular cholesterol transporter 1 OS=Gallus gallus OX=9031 GN=NPC1 PE=4 SV=3 - [F1NQT4_CHICK]	2.1143	0.54	1	1	1	1	0.816019	1		1.03074	1		1.15516	1					1286	143.072	5.92236
E1BTY4	Sorting nexin OS=Gallus gallus OX=9031 GN=SNX9 PE=3 SV=2 - [E1BTY4_CHICK]	2.11417	2.41	1	1	1	1	1.65038	1		0.786822	1		0.696273	1					582	64.8358	5.2749
P53488	Actin-related protein 2 OS=Gallus gallus OX=9031 GN=ACTR2 PE=2 SV=1 - [ARP2_CHICK]	2.11401	3.05	1	1	1	2	1.12405	2	7.49704	0.980422	2	7.25621	0.916268	2	20.4056				394	44.6733	6.7417
A0A1D5PRK4	Uncharacterized protein OS=Gallus gallus OX=9031 GN=ENTPD1 PE=3 SV=1 - [A0A1D5PRK4_CHICK]	2.10971	1.2	4	1	1	1	0.801224	1		1.18114	1		0.950579	1					500	55.9514	7.57666
Q5ZML6	Protein FAM210A OS=Gallus gallus OX=9031 GN=FAM210A PE=2 SV=1 - [F210A_CHICK]	2.10866	3.27	1	1	1	2	1.05439	2	13.0649	1.01991	2	8.82735	0.931762	2	0.331309				275	30.4299	9.29053
A0A1D5PDX4	Proteasome endopeptidase complex OS=Gallus gallus OX=9031 GN=PSMA2 PE=3 SV=1 - [A0A1D5PDX4_CHICK]	2.10589	16.41	3	1	1	1	0.721923	1		1.17026	1		1.04381	1					128	14.1944	9.17334
Q02391	Golgi apparatus protein 1 OS=Gallus gallus OX=9031 GN=GLG1 PE=1 SV=1 - [GSLG1_CHICK]	2.10193	1.58	2	1	1	1	1.56625	1		0.632087	1		1.00367	1					1142	129.625	6.85889
E1C3U6	COP9 signalosome complex subunit 2 OS=Gallus gallus OX=9031 GN=COPS2 PE=4 SV=3 - [E1C3U6_CHICK]	2.09409	10.67	2	3	3	3	1.04207	3	2.75027	0.898233	3	11.2496	1.12755	3	1.54224				450	52.3714	5.46533
A0A1D5PQ38	40S ribosomal protein S13 OS=Gallus gallus OX=9031 GN=RPS13 PE=4 SV=1 - [A0A1D5PQ38_CHICK]	2.09137	20.56	4	2	2	2	0.942699	2	12.1098	0.880296	2	25.4642	1.19386	2	37.19				107	12.0268	10.5796
A0A1L1RR94	Prosaposin OS=Gallus gallus OX=9031 GN=PSAP PE=4 SV=1 - [A0A1L1RR94_CHICK]	2.08854	6.15	4	1	1	1	0.799036	1		1.08228	1		1.09668	1					244	27.2288	5.37646
F1P0D2	Glutamine synthetase OS=Gallus gallus OX=9031 GN=GSL PE=3 SV=3 - [F1P0D2_CHICK]	2.08749	2.14	1	1	1	1	1.04678	1		1.02628	1		0.936499	1					374	42.0322	6.41748
A0A1D5PJD2	Kinesin family member 15 OS=Gallus gallus OX=9031 GN=KIF15 PE=3 SV=1 - [A0A1D5PJD2_CHICK]	2.08479	0.5	2	1	1	1	0.849652	1		0.963762	1		1.21987	1					1401	161.963	5.78271
F1P4X4	Translocase of outer mitochondrial membrane 34 OS=Gallus gallus OX=9031 GN=TOMM34 PE=4 SV=3 - [F1P4X4_CHICK]	2.08304	3.73	2	1	1	1	0.803501	1		0.880828	1		1.38566	1					482	51.8669	9.67139
P47836	40S ribosomal protein S4 OS=Gallus gallus OX=9031 GN=RPS4 PE=2 SV=2 - [RS4_CHICK]	2.08147	5.7	5	2	2	2	0.880861	2	2.36222	1.03479	2	6.66826	1.0813	2	11.1867				263	29.5761	10.1548
A0A1D5PKA9	Aminopeptidase puromycin sensitive OS=Gallus gallus OX=9031 GN=NPEPPS PE=4 SV=1 - [A0A1D5PKA9_CHICK]	2.07041	6.93	1	3	3	3	0.966139	3	14.8892	1.0463	3	6.49041	0.917929	3	19.1602				433	48.8573	4.97021
F1NAM7	3-hydroxybutyrate dehydrogenase 2 OS=Gallus gallus OX=9031 GN=BDH2 PE=4 SV=2 - [F1NAM7_CHICK]	2.06904	3.27	1	1	1	1	1.03808	1		1.04719	1		0.914545	1					245	26.8469	7.23975
E1C8W4	Ubiquitin carboxyl-terminal hydrolase OS=Gallus gallus OX=9031 GN=USP5 PE=3 SV=3 - [E1C8W4_CHICK]	2.0669	1.4	1	1	1	1	1.02621	1		1.08487	1		0.871246	1					855	95.631	5.10986
F1P0I1	Uncharacterized protein OS=Gallus gallus OX=9031 PE=4 SV=3 - [F1P0I1_CHICK]	2.06117	0.7	1	1	1	1	0.714239	1		1.20766	1		0.996842	1					1003	116.46	5.65576
Q5F3B9	Succinate--CoA ligase [ADP-forming] subunit beta, mitochondrial OS=Gallus gallus OX=9031 GN=SUCLA2 PE=2 SV=1 - [Q5F3B9_CHICK]	2.06096	1.94	1	1	1	1	0.979359	1		1.01547	1		1.01802	1					463	49.9661	7.28369
F1NJ42	RAN binding protein 3 OS=Gallus gallus OX=9031 GN=RANBP3 PE=4 SV=3 - [F1NJ42_CHICK]	2.05627	3.09	1	2	2	3	1.0808	3	11.2265	0.997614	3	0.494839	1.03583	3	3.4389				486	52.4127	4.89404
E1BXY4	Dynamin 1 OS=Gallus gallus OX=9031 GN=DNM1 PE=3 SV=3 - [E1BXY4_CHICK]	2.05465	5.43	2	4	4	4	1.06626	4	16.3846	1.01234	4	5.61421	0.874971	4	14.3048				865	97.174	7.75244
A0A1L1RSL1	Uncharacterized protein OS=Gallus gallus OX=9031 PE=4 SV=1 - [A0A1L1RSL1_CHICK]	2.04596	7.03	1	1	1	1	2.25449	1		0.357567	1		0.731916	1					128	13.9187	5.79541
A0A1L1RWF2	Ribosomal protein S3A OS=Gallus gallus OX=9031 GN=RPS3A PE=4 SV=1 - [A0A1L1RWF2_CHICK]	2.04398	8.25	4	1	1	1	1.09155	1		0.956614	1		0.994269	1					97	10.7205	5.96045
F1NB64	Acetyl-CoA acyltransferase 1 OS=Gallus gallus OX=9031 GN=ACAA1 PE=3 SV=2 - [F1NB64_CHICK]	2.04284	6.94	1	2	2	2	0.889416	2	12.138	1.03181	2	5.35744	1.07799	2	2.28307				432	44.5792	9.08545
A0A1D5PG32	Selenoprotein U OS=Gallus gallus OX=9031 GN=SELENOU PE=4 SV=1 - [A0A1D5PG32_CHICK]	2.04058	11.94	2	2	2	2	1.03553	2	23.6221	0.954453	2	5.37834	1.03291	2	15.7209				201	22.3216	7.40088
E1C8Z9	DAB2, clathrin adaptor protein OS=Gallus gallus OX=9031 GN=DAB2 PE=4 SV=4 - [E1C8Z9_CHICK]	2.03812	1.4	1	1	1	1	0.805911	1		0.74016	1		1.58815	1					713	77.4451	6.18896
A0A1D5PTC6	Uncharacterized protein OS=Gallus gallus OX=9031 GN=TECR PE=4 SV=2 - [A0A1D5PTC6_CHICK]	2.03577	3.46	1	1	1	1	1.32416	1		0.964298	1		0.756119	1					260	30.8189	9.30518
Q5ZJV5	Cytochrome c oxidase subunit 4I1 OS=Gallus gallus OX=9031 GN=COX4I1 PE=2 SV=1 - [Q5ZJV5_CHICK]	2.02956	6.43	1	1	1	2	1.06558	2	22.5319	0.912414	2	0.2419	1.0604	2	22.3946				171	19.6191	8.86572
A0A1D5PPQ0	Uncharacterized protein OS=Gallus gallus OX=9031 GN=CBX3 PE=4 SV=1 - [A0A1D5PPQ0_CHICK]	2.02392	19.75	5	1	1	1	0.972776	1		0.861853	1		1.24814	1					81	9.10949	4.84326
Q5ZJP7	BTB/POZ domain-containing protein KCTD7 OS=Gallus gallus OX=9031 GN=KCTD7 PE=2 SV=1 - [KCTD7_CHICK]	2.01956	2.08	7	1	1	1	1.0338	1		1.04987	1		0.914809	1					289	33.2065	5.90967
F1P360	Cytoskeleton associated protein 4 OS=Gallus gallus OX=9031 PE=4 SV=4 - [F1P360_CHICK]	2.01758	6.01	1	3	3	3	1.14777	3	3.62491	0.94427	3	0.101106	0.930619	3	10.9728				499	56.788	5.03369
A0A1D5P8Q8	von Willebrand factor A domain containing 8 OS=Gallus gallus OX=9031 GN=VWA8 PE=4 SV=1 - [A0A1D5P8Q8_CHICK]	2.01672	0.53	2	1	1	2	1.55635	1		0.792641	1		0.779542	1					1885	212.065	7.15186
F1NY29	Electron transfer flavoprotein-ubiquinone oxidoreductase, mitochondrial OS=Gallus gallus OX=9031 GN=ETFDH PE=4 SV=2 - [F1NY29_CHICK]	2.0166	3.77	1	2	2	2	0.930303	2	6.37153	1.02964	2	1.59647	1.04288	2	7.84505				478	53.3166	8.82178
A0A1D5P185	Coatomer subunit alpha OS=Gallus gallus OX=9031 GN=COPA PE=4 SV=1 - [A0A1D5P185_CHICK]	2.01502	3.48	2	3	3	3	0.989866	3	35.4741	1.04712	3	22.6442	0.961689	3	6.13985				1150	129.722	7.04932
A0A1D5PAV3	Phosphatidate cytidylyltransferase OS=Gallus gallus OX=9031 GN=CDS2 PE=3 SV=1 - [A0A1D5PAV3_CHICK]	2.01266	1.34	1	1	1	1	0.843886	1		1.01415	1		1.15212	1					449	51.8523	7.04932
Q5ZLG1	Ras-related protein Rab-18 OS=Gallus gallus OX=9031 GN=RAB18 PE=2 SV=1 - [RAB18_CHICK]	2.01166	5.34	1	1	1	1	1.17518	1		0.900878	1		0.99383	1					206	22.9396	5.36377
A0A1D5PQR2	Uncharacterized protein OS=Gallus gallus OX=9031 PE=4 SV=1 - [A0A1D5PQR2_CHICK]	2.01096	4.78	1	2	2	2	0.935516	2	42.7382	1.1409	2	14.4915	0.829982	2	16.799				1841	193.843	6.44287
A0A1D5PFV4	60S ribosomal protein L35 OS=Gallus gallus OX=9031 GN=RPL35 PE=4 SV=1 - [A0A1D5PFV4_CHICK]	2.00031	11.24	4	1	1	1	1.27908	1		0.907935	1		0.882184	1					89	10.6981	11.2681
A0A1D5NTA0	Ubiquitin thioesterase OS=Gallus gallus OX=9031 GN=OTUB1 PE=3 SV=1 - [A0A1D5NTA0_CHICK]	1.99264	2.96	1	1	1	1	0.804518	1		1.05255	1		1.13462	1					270	31.1566	5.09717
A0A1D5Q006	Protein CDV3 homolog OS=Gallus gallus OX=9031 GN=CDV3 PE=4 SV=1 - [A0A1D5Q006_CHICK]	1.97512	3.92	2	1	1	1	0.853467	1		1.08009	1		1.04676	1					204	21.6274	5.021
A0A1D5PHJ8	Dynactin subunit 2 OS=Gallus gallus OX=9031 PE=4 SV=1 - [A0A1D5PHJ8_CHICK]	1.97094	5.87	5	2	2	2	1.06571	2	16.6339	1.02194	2	2.83719	0.913426	2	14.2736				358	39.6257	5.42725
Q90WD0	Actin-related protein 3 OS=Gallus gallus OX=9031 GN=ACTR3 PE=2 SV=1 - [ARP3_CHICK]	1.96833	2.39	1	1	1	1	1.21183	1		0.949787	1		0.886848	1					418	47.3911	5.88428
A0A1D5NZ30	Nucleolin OS=Gallus gallus OX=9031 GN=NCL PE=4 SV=1 - [A0A1D5NZ30_CHICK]	1.96336	5.64	2	4	4	4	1.03629	4	11.7948	0.92356	4	2.49281	1.06197	4	3.9514				691	75.3543	4.91943
F1NPM6	NADH dehydrogenase [ubiquinone] 1 alpha subcomplex subunit 10, mitochondrial OS=Gallus gallus OX=9031 GN=NDUFA10 PE=3 SV=1 - [F1NPM6_CHICK]	1.95914	5.54	1	2	2	2	0.974556	2	19.0353	0.917867	2	9.6835	1.1353	2	27.5783				361	41.423	6.34131
A6N7Y9	Piwi-like protein 1 OS=Gallus gallus OX=9031 GN=PIWIL1 PE=2 SV=1 - [PIWL1_CHICK]	1.95635	3.92	1	3	3	3	0.919728	3	16.8473	1.00103	3	3.08476	1.08947	3	1.05203				867	99.223	9.15869
E1BY06	BRO1 domain and CAAX motif containing OS=Gallus gallus OX=9031 GN=BROX PE=4 SV=2 - [E1BY06_CHICK]	1.94817	1.82	1	1	1	1	0.885427	1		1.17067	1		0.883673	1					330	37.4329	8.104
A0A1L1RTZ2	60S ribosomal protein L27 OS=Gallus gallus OX=9031 GN=RPL27 PE=4 SV=1 - [A0A1L1RTZ2_CHICK]	1.93369	15.24	7	2	2	2	1.12248	2	2.72587	0.896937	2	10.7466	1.04475	2	10.5712				105	11.7905	10.2866
F1NLL5	MLLT1, super elongation complex subunit OS=Gallus gallus OX=9031 GN=MLLT1 PE=4 SV=3 - [F1NLL5_CHICK]	1.92296	1.44	1	1	1	1	0.938852	1		0.871825	1		1.26672	1					554	62.1093	8.71924
A0A1L1RRN8	Inosine triphosphate pyrophosphatase OS=Gallus gallus OX=9031 GN=ITPA PE=4 SV=1 - [A0A1L1RRN8_CHICK]	1.9167	6.96	3	1	1	1	1.10297	1		1.05183	1		0.844479	1					115	12.9385	7.28369
F1P0Q8	H/ACA ribonucleoprotein complex subunit DKC1 OS=Gallus gallus OX=9031 GN=DKC1 PE=4 SV=2 - [F1P0Q8_CHICK]	1.91658	1.36	2	1	1	1	1.02896	1		1.16457	1		0.752514	1					516	58.1138	9.27588
A0A1L1RIX5	Junction plakoglobin OS=Gallus gallus OX=9031 GN=JUP PE=4 SV=1 - [A0A1L1RIX5_CHICK]	1.91568	3.08	7	1	2	2	1.43673	1		0.707684	1		1.01997	1					747	82.0317	6.13818
A0A1L1RMV9	Ubiquinol-cytochrome c reductase core protein 2 OS=Gallus gallus OX=9031 GN=UQCRC2 PE=4 SV=1 - [A0A1L1RMV9_CHICK]	1.91122	9.18	4	2	2	2	1.07793	2	2.78984	1.06956	2	4.30272	0.83974	2	11.4975				294	31.8373	8.68994
A0A1D5P0G4	Sodium/potassium-transporting ATPase subunit alpha OS=Gallus gallus OX=9031 GN=ATP1A1 PE=3 SV=1 - [A0A1D5P0G4_CHICK]	1.89807	2.65	9	3	3	5	1.05617	5	11.2537	0.952951	5	6.66853	1.03412	5	4.70758				1019	112.259	5.52881
A0A1D5PY86	Inositol-3-phosphate synthase 1 OS=Gallus gallus OX=9031 GN=ISYNA1 PE=4 SV=1 - [A0A1D5PY86_CHICK]	1.88684	5.51	1	3	3	3	1.01501	3	12.1833	0.947305	3	2.40281	1.05997	3	13.476				599	64.8639	7.54736
F1NZL5	Exocyst complex component OS=Gallus gallus OX=9031 GN=EXOC6B PE=3 SV=3 - [F1NZL5_CHICK]	1.88671	0.86	1	1	1	1	0.931024	1		1.09982	1		0.942356	1					812	93.7157	6.13818
A0A1D5PSL0	Uncharacterized protein OS=Gallus gallus OX=9031 PE=4 SV=1 - [A0A1D5PSL0_CHICK]	1.8817	15.33	1	2	2	2	1.02417	2	14.2964	0.993232	2	4.95558	1.00013	2	7.07657				150	15.9398	6.29053
A0A1L1RPJ0	3'(2'), 5'-bisphosphate nucleotidase 1 OS=Gallus gallus OX=9031 GN=BPNT1 PE=4 SV=1 - [A0A1L1RPJ0_CHICK]	1.88089	4.23	2	1	1	1	1.0242	1		0.96994	1		1.04057	1					189	19.9694	8.98291
F1NCJ5	Uncharacterized protein OS=Gallus gallus OX=9031 PE=4 SV=4 - [F1NCJ5_CHICK]	1.88045	0.42	1	1	1	1	0.972164	1		0.972093	1		1.08821	1					1650	179.756	5.43994
A0A1L1S0Q8	Ribosomal protein L9 OS=Gallus gallus OX=9031 GN=RPL9 PE=4 SV=1 - [A0A1L1S0Q8_CHICK]	1.85016	9.9	2	1	1	1	1.11017	1		1.00809	1		0.901149	1					101	11.3309	7.18115
F1NRI4	Dynein light chain OS=Gallus gallus OX=9031 GN=DYNLL2 PE=3 SV=2 - [F1NRI4_CHICK]	1.85004	7.87	1	1	1	1	1.02899	1		0.873161	1		1.17683	1					89	10.3431	7.37158
F1NDK1	Serine/threonine-protein kinase VRK1 OS=Gallus gallus OX=9031 GN=VRK1 PE=4 SV=1 - [F1NDK1_CHICK]	1.84207	1.94	3	1	1	1													413	46.9724	9.46631
E1BU33	VPS26, retromer complex component A OS=Gallus gallus OX=9031 GN=VPS26A PE=4 SV=1 - [E1BU33_CHICK]	1.83603	11.35	2	3	3	3	1.39705	3	3.69213	0.860622	3	4.51913	0.866933	3	1.13127				326	37.9717	6.56592
A0A1L1RUA9	F-actin-capping protein subunit beta isoforms 1 and 2 OS=Gallus gallus OX=9031 GN=CAPZB PE=4 SV=1 - [A0A1L1RUA9_CHICK]	1.82981	5.41	4	1	1	1	0.898911	1		0.971174	1		1.16102	1					185	20.7026	8.83643
A0A1D5NYJ9	Septin-6 OS=Gallus gallus OX=9031 GN=SEPT6 PE=3 SV=1 - [A0A1D5NYJ9_CHICK]	1.82188	8.22	9	3	4	5	1.02107	3	2.23448	1.0319	3	1.8561	0.919568	3	10.5188				426	48.4697	6.99072
F1NNH9	Translocase of outer mitochondrial membrane 70 OS=Gallus gallus OX=9031 GN=TOMM70 PE=4 SV=3 - [F1NNH9_CHICK]	1.80395	2.52	1	2	2	2	0.848507	2	0.656364	1.02864	2	1.08058	1.12637	2	1.91949				595	66.4915	6.43018
E1C135	Transcription factor AP-2-delta OS=Gallus gallus OX=9031 GN=TFAP2D PE=4 SV=2 - [E1C135_CHICK]	1.80269	1.55	2	1	1	1	2.18408	1		0.557973	1		0.50879	1					452	49.6059	8.1626
E1BYW9	Proteasome subunit beta type OS=Gallus gallus OX=9031 GN=PSMB3 PE=3 SV=1 - [E1BYW9_CHICK]	1.80079	3.41	1	1	1	1	0.883892	1		1.08223	1		1.01396	1					205	23.0694	5.41455
A0A1L1RVP8	Surfeit locus protein 4 OS=Gallus gallus OX=9031 GN=SURF4 PE=4 SV=1 - [A0A1L1RVP8_CHICK]	1.79835	26.83	2	2	2	4	1.06904	4	22.7127	0.966152	4	3.47565	0.989752	4	22.0579				82	9.73175	4.94482
A0A1D5NW30	Glutaredoxin 3 OS=Gallus gallus OX=9031 GN=GLRX3 PE=4 SV=1 - [A0A1D5NW30_CHICK]	1.79693	7.36	2	2	2	2	0.977551	2	15.2738	1.13031	2	15.7474	0.834899	2	13.5765				326	36.3386	5.94775
A0A1D5NV23	Fascin OS=Gallus gallus OX=9031 GN=FSCN1 PE=3 SV=1 - [A0A1D5NV23_CHICK]	1.78762	10.17	2	4	4	4	1.15173	4	3.96592	0.979409	4	7.56385	0.845411	4	12.699				482	52.9562	7.04932
E1C7F7	MKL1/myocardin like 2 OS=Gallus gallus OX=9031 GN=MKL2 PE=4 SV=1 - [E1C7F7_CHICK]	1.78732	0.55	2	1	1	1	0.956317	1		0.951256	1		1.13401	1					1093	119.504	6.32861
F1NNW1	Putative helicase MOV-10 OS=Gallus gallus OX=9031 GN=MOV10 PE=4 SV=2 - [F1NNW1_CHICK]	1.78026	0.93	2	1	1	1	1.19827	1		0.988349	1		0.843927	1					967	109.177	8.83643
A0A1D5PV85	Quinoid dihydropteridine reductase OS=Gallus gallus OX=9031 GN=QDPR PE=4 SV=1 - [A0A1D5PV85_CHICK]	1.77946	2.95	2	1	1	1	1.09549	1		1.0755	1		0.817311	1					237	24.7895	5.85889
F1P1B7	Nucleosome assembly protein 1-like 4 OS=Gallus gallus OX=9031 GN=NAP1L4 PE=3 SV=1 - [F1P1B7_CHICK]	1.77541	6.91	1	1	2	2	1.02113	1		1.04676	1		0.931711	1					376	42.869	4.61475
A0A1D5PPQ3	Uncharacterized protein OS=Gallus gallus OX=9031 GN=NAP1L1 PE=3 SV=1 - [A0A1D5PPQ3_CHICK]	1.77541	8.46	2	1	2	2	0.659807	1		0.967681	1		1.39939	1					260	30.1826	4.48779
A0A1L1RU99	Ribosomal protein S15a OS=Gallus gallus OX=9031 GN=RPS15A PE=4 SV=1 - [A0A1L1RU99_CHICK]	1.76915	9	2	1	1	1	1.07412	1		0.962058	1		1.00335	1					100	11.4702	10.1548
A0A1L1RJI8	Xaa-Pro dipeptidase OS=Gallus gallus OX=9031 GN=PEPD PE=3 SV=1 - [A0A1L1RJI8_CHICK]	1.76453	4.44	4	1	1	1	1.03974	1		1.04712	1		0.913024	1					180	19.9242	7.53271
P08267	Ferritin heavy chain OS=Gallus gallus OX=9031 GN=FTH PE=2 SV=2 - [FRIH_CHICK]	1.7643	9.44	1	2	2	2	1.08835	2	3.28145	1.08326	2	4.11894	0.80931	2	12.3631				180	21.0783	6.21436
P07583	Beta-galactoside-binding lectin OS=Gallus gallus OX=9031 PE=1 SV=2 - [LEG4_CHICK]	1.7619	11.85	1	2	2	3	0.968681	3	10.0758	0.949207	3	10.5134	1.20786	3	6.16663				135	15.0535	7.09326
A0A1L1RNH2	Proteasome 26S subunit, ATPase 2 OS=Gallus gallus OX=9031 GN=PSMC2 PE=3 SV=1 - [A0A1L1RNH2_CHICK]	1.76039	2.15	2	1	1	1	1.09259	1		1.03139	1		0.884367	1					372	41.7345	5.2749
Q98TF8	60S ribosomal protein L22 OS=Gallus gallus OX=9031 GN=RPL22 PE=2 SV=1 - [RL22_CHICK]	1.75012	8.59	1	1	1	1	1.2035	1		0.896337	1		0.97281	1					128	14.7197	9.18799
F1NA95	Uncharacterized protein OS=Gallus gallus OX=9031 PE=4 SV=4 - [F1NA95_CHICK]	1.74955	2.81	1	1	1	1	0.898891	1		1.01824	1		1.0925	1					392	44.6707	8.26514
F1P179	Bifunctional glutamate/proline--tRNA ligase OS=Gallus gallus OX=9031 GN=EPRS PE=3 SV=1 - [F1P179_CHICK]	1.74609	1.19	1	2	2	2	1.13062	2	4.29287	1.01873	2	8.21486	0.8615	2	8.6448				1601	179.751	7.73779
A0A1D5PS83	Uncharacterized protein OS=Gallus gallus OX=9031 PE=4 SV=1 - [A0A1D5PS83_CHICK]	1.74445	31.91	2	3	3	3	0.978479	3	1.90708	0.95662	3	2.90489	1.06315	3	5.67158				94	10.4362	5.51611
E1C7E9	Uncharacterized protein OS=Gallus gallus OX=9031 PE=4 SV=3 - [E1C7E9_CHICK]	1.73134	2.72	2	1	1	1	1.04281	1		1.05152	1		0.903619	1					367	40.4889	7.09326
E1C1N8	A-kinase anchoring protein 1 OS=Gallus gallus OX=9031 GN=AKAP1 PE=4 SV=3 - [E1C1N8_CHICK]	1.72964	0.79	1	1	1	1	0.885895	1		1.22698	1		0.801221	1					883	95.416	5.03369
A0A1D5PU56	Heterogeneous nuclear ribonucleoprotein H OS=Gallus gallus OX=9031 GN=HNRNPH2 PE=4 SV=1 - [A0A1D5PU56_CHICK]	1.71853	6.93	7	1	2	2	1.08485	1		0.936152	1		1.0306	1					361	39.0575	7.66455
Q5ZL58	Small nuclear ribonucleoprotein D3 polypeptide OS=Gallus gallus OX=9031 GN=SNRPD3 PE=2 SV=1 - [Q5ZL58_CHICK]	1.71749	7.14	1	1	1	1	0.966272	1		1.07107	1		0.949832	1					126	13.9073	10.3159
A0A1D5P359	Cold inducible RNA binding protein OS=Gallus gallus OX=9031 GN=CIRBP PE=4 SV=1 - [A0A1D5P359_CHICK]	1.71736	26.9	4	3	3	4	1.08527	4	23.3075	1.00011	4	10.0367	1.02942	4	20.9604				171	18.6067	9.51025
E1BYQ3	Cullin 3 OS=Gallus gallus OX=9031 GN=CUL3 PE=3 SV=3 - [E1BYQ3_CHICK]	1.71567	2.6	1	1	2	2	0.690996	1		0.940627	1		1.40836	1					768	88.9184	8.48486
R4GI40	LRP chaperone MESD OS=Gallus gallus OX=9031 GN=mesd PE=4 SV=1 - [R4GI40_CHICK]	1.71412	8.68	3	2	2	4	0.773097	4	20.6384	0.988918	4	0.471255	1.25466	4	11.4311				219	24.5485	7.37158
Q5ZJW4	Vesicle-trafficking protein SEC22b OS=Gallus gallus OX=9031 GN=SEC22B PE=2 SV=1 - [SC22B_CHICK]	1.71003	5.58	1	1	1	1	1.09595	1		0.956677	1		0.989885	1					215	24.7018	8.71924
F1NQ20	Collagen alpha-1(IX) chain OS=Gallus gallus OX=9031 GN=COL9A1 PE=4 SV=2 - [F1NQ20_CHICK]	1.70801	1.3	2	1	1	1	1.17681	1		1.02705	1		0.808514	1					920	91.5404	8.88037
A0A1L1RK80	Ribosomal protein S16 OS=Gallus gallus OX=9031 GN=RPS16 PE=4 SV=1 - [A0A1L1RK80_CHICK]	1.70733	11.49	2	1	1	1	0.664129	1		1.11105	1		1.18641	1					87	9.61733	10.77
A0A1D5P2G1	Alcohol dehydrogenase [NADP(+)] OS=Gallus gallus OX=9031 GN=AKR1A1 PE=4 SV=1 - [A0A1D5P2G1_CHICK]	1.70721	6.48	13	1	2	2	1.11765	1		0.98608	1		0.925893	1					324	37.1641	8.104
A0A1D5PHC2	Uncharacterized protein OS=Gallus gallus OX=9031 GN=NASP PE=4 SV=2 - [A0A1D5PHC2_CHICK]	1.70397	1.54	2	1	1	1	1.04498	1		1.03409	1		0.92688	1					456	50.6251	4.83057
F1NN78	Adaptin ear-binding coat-associated protein 2 OS=Gallus gallus OX=9031 GN=NECAP2 PE=4 SV=2 - [F1NN78_CHICK]	1.69329	2.26	2	1	1	1	1.0762	1		1.09939	1		0.801341	1					266	28.8597	8.08936
A0A1D5NUI5	Prolactin regulatory element binding OS=Gallus gallus OX=9031 GN=PREB PE=4 SV=1 - [A0A1D5NUI5_CHICK]	1.693	1.73	1	1	1	1	0.98355	1		0.970288	1		1.07973	1					462	48.9934	8.70459
E1C027	Nuclear transcription factor, X-box binding like 1 OS=Gallus gallus OX=9031 GN=NFXL1 PE=4 SV=3 - [E1C027_CHICK]	1.69288	1.13	1	1	1	1	0.782057	1		1.06043	1		1.14507	1					886	98.6858	8.32373
A0A1D5PPA8	Adenosylhomocysteinase OS=Gallus gallus OX=9031 GN=AHCY PE=3 SV=1 - [A0A1D5PPA8_CHICK]	1.68891	7.16	2	3	3	3	1.10377	3	3.2241	1.01093	3	1.36704	0.879579	3	11.1202				433	47.7053	6.88818
A0A1D5PXN9	Actin-related protein 2/3 complex subunit 5 OS=Gallus gallus OX=9031 GN=ARPC5 PE=3 SV=1 - [A0A1D5PXN9_CHICK]	1.68668	5	2	1	1	1	0.863979	1		1.06868	1		1.05312	1					120	13.1367	5.04639
A0A1D5P2Q7	Importin subunit alpha OS=Gallus gallus OX=9031 GN=KPNA6 PE=3 SV=1 - [A0A1D5P2Q7_CHICK]	1.68607	2.14	3	1	1	1	1.1922	1		0.935203	1		0.927243	1					514	57.6741	4.93213
A0A1L1RNC8	Aspartyl aminopeptidase OS=Gallus gallus OX=9031 GN=DNPEP PE=3 SV=1 - [A0A1L1RNC8_CHICK]	1.68148	5.5	3	2	2	2	1.03321	2	18.5118	1.05563	2	4.27655	0.894996	2	13.4275				473	51.8657	6.87354
F1NYZ9	Uncharacterized protein OS=Gallus gallus OX=9031 GN=NLRC5 PE=4 SV=3 - [F1NYZ9_CHICK]	1.68057	0.6	3	1	1	1	0.913245	1		1.01868	1		1.07785	1					1822	203.534	7.09326
A0A1D5PBN9	Purine rich element binding protein A OS=Gallus gallus OX=9031 PE=4 SV=1 - [A0A1D5PBN9_CHICK]	1.6747	2.24	4	1	1	1													268	30.2817	9.5249
A0A1D5P2E2	NAD-dependent protein deacetylase sirtuin-1 OS=Gallus gallus OX=9031 GN=SIRT1 PE=4 SV=1 - [A0A1D5P2E2_CHICK]	1.6734	1.81	2	1	1	1	1.20435	1		1.12572	1		0.637969	1					553	62.0784	4.77979
F1NS97	Dystrophin OS=Gallus gallus OX=9031 GN=DMD PE=4 SV=3 - [F1NS97_CHICK]	1.66751	0.57	3	2	2	3	1.37664	2	70.9919	0.733983	2	34.7845	0.813223	2	68.6891				3660	422.651	6.0874
A0A1L1RTB9	Ribosomal protein L4 OS=Gallus gallus OX=9031 GN=RPL4 PE=4 SV=1 - [A0A1L1RTB9_CHICK]	1.66183	6.86	13	3	3	3	1.04492	3	8.84869	1.02832	3	9.70615	0.9973	3	3.58302				408	45.303	11.2095
A0A1L1RSU8	Proteasome endopeptidase complex OS=Gallus gallus OX=9031 GN=PSMA1 PE=3 SV=1 - [A0A1L1RSU8_CHICK]	1.65429	4.6	4	1	1	1	0.999956	1		1.12296	1		0.841409	1					174	19.6797	5.2876
Q5ZJJ9	Osteoclast-stimulating factor 1 OS=Gallus gallus OX=9031 GN=OSTF1 PE=2 SV=1 - [OSTF1_CHICK]	1.64055	5.94	3	1	1	1	0.598254	1		0.728423	1		1.80785	1					202	22.2823	8.1333
A0A1D5PUZ2	Glutaminyl-tRNA synthetase OS=Gallus gallus OX=9031 GN=QARS PE=3 SV=1 - [A0A1D5PUZ2_CHICK]	1.62087	1.19	2	1	1	1	1.07749	1		0.869127	1		1.13538	1					837	93.9532	7.1665
Q5ZKY7	Tetraspanin OS=Gallus gallus OX=9031 GN=CD82 PE=2 SV=1 - [Q5ZKY7_CHICK]	1.61776	4.15	1	1	1	2	1.08757	2	5.1629	0.969735	2	0.343859	0.977819	2	5.10587				265	29.0387	5.021
C7ACT2	Uncharacterized protein OS=Gallus gallus OX=9031 GN=LOC422926 PE=2 SV=1 - [C7ACT2_CHICK]	1.60903	1.03	1	1	1	1	1.0385	1		0.970095	1		1.0264	1					873	98.2823	8.45557
A0A1D5P999	Acyl-CoA synthetase family member 2 OS=Gallus gallus OX=9031 GN=ACSF2 PE=4 SV=1 - [A0A1D5P999_CHICK]	1.60577	3.89	3	2	2	4	0.877835	4	8.38591	1.10383	4	5.34595	0.984397	4	15.4012				386	42.2013	8.30908
A0A1L1RZV0	Ubiquitin-conjugating enzyme E2 variant 2 OS=Gallus gallus OX=9031 GN=UBE2V2 PE=4 SV=1 - [A0A1L1RZV0_CHICK]	1.60291	10.2	9	1	1	1	1.16447	1		0.93832	1		0.949758	1					98	10.8994	5.14795
E1BW83	Solute carrier family 25 member 24 OS=Gallus gallus OX=9031 GN=SLC25A24 PE=3 SV=3 - [E1BW83_CHICK]	1.60086	1.89	1	1	1	1	1.13809	1		1.05941	1		0.799172	1					475	52.4961	8.26514
Q00649	Heat shock protein beta-1 OS=Gallus gallus OX=9031 GN=HSPB1 PE=2 SV=1 - [HSPB1_CHICK]	0	8.29	2	1	1	1	1.15888	1		1.0809	1		0.747594	1					193	21.658	6.12549
P20763	Ig lambda chain C region OS=Gallus gallus OX=9031 PE=4 SV=1 - [LAC_CHICK]	0	11.65	2	1	1	1	1.15518	1		1.03011	1		0.825166	1					103	11.3535	6.50732
Q05744	Cathepsin D OS=Gallus gallus OX=9031 GN=CTSD PE=1 SV=1 - [CATD_CHICK]	0	3.02	1	1	1	1	0.936949	1		1.10363	1		0.931023	1					398	43.2702	6.31592
Q90828	Cytoplasmic dynein 1 light intermediate chain 1 OS=Gallus gallus OX=9031 GN=DYNC1LI1 PE=1 SV=1 - [DC1L1_CHICK]	0	6.41	3	2	2	2	0.900514	2	19.1876	0.964832	2	8.6383	1.1426	2	25.5516				515	55.8583	6.11279
Q90635	Dihydropyrimidinase-related protein 2 OS=Gallus gallus OX=9031 GN=DPYSL2 PE=2 SV=1 - [DPYL2_CHICK]	0	1.22	2	1	1	1	1.10482	1		1.08847	1		0.789318	1					572	62.2917	6.37939
A0A1L1RX26	Eukaryotic translation termination factor 1 OS=Gallus gallus OX=9031 GN=ETF1 PE=4 SV=1 - [A0A1L1RX26_CHICK]	0	3.43	3	1	1	1	0.96045	1		0.970203	1		1.10239	1					437	49.0002	5.70654
P81628	Endoplasmic reticulum resident protein 29 (Fragment) OS=Gallus gallus OX=9031 GN=ERP29 PE=1 SV=2 - [ERP29_CHICK]	0	4.39	2	1	1	1	1.40167	1		0.940815	1		0.714693	1					228	25.3572	7.89893
P70079	Creatine kinase U-type, mitochondrial OS=Gallus gallus OX=9031 GN=CKMT1 PE=1 SV=1 - [KCRU_CHICK]	0	3.84	2	1	1	2	1.19279	2	14.482	0.90606	2	2.40009	0.959036	2	14.2587				417	47.0741	8.48486
Q9W6H0	Mimecan OS=Gallus gallus OX=9031 GN=OGN PE=2 SV=1 - [MIME_CHICK]	0	4.42	1	1	1	2	1.02054	2	15.3991	0.955303	2	16.0963	1.02108	2	37.6606				294	33.1582	6.55127
Q5ZM25	Obg-like ATPase 1 OS=Gallus gallus OX=9031 GN=OLA1 PE=2 SV=1 - [OLA1_CHICK]	0	3.79	2	1	1	1	0.717132	1		1.2006	1		1.0043	1					396	44.7503	8.07471
O12944	DNA repair and recombination protein RAD54-like (Fragment) OS=Gallus gallus OX=9031 GN=RAD54L PE=2 SV=1 - [RAD54_CHICK]	0	1.64	2	1	1	1	0.912593	1		1.00628	1		1.09655	1					733	82.7128	8.45557
Q5ZJJ2	Replication protein A 70 kDa DNA-binding subunit OS=Gallus gallus OX=9031 GN=RPA1 PE=2 SV=1 - [RFA1_CHICK]	0	1.47	1	1	1	1	0.987244	1		0.951488	1		1.1035	1					614	67.9582	7.85498
Q5F3X8	Protein transport protein Sec31A OS=Gallus gallus OX=9031 GN=SEC31A PE=2 SV=1 - [SC31A_CHICK]	0	1.47	2	1	1	1	0.825163	1		1.03412	1		1.14132	1					1227	133.386	6.34131
Q5F3T9	UDP-glucose 6-dehydrogenase OS=Gallus gallus OX=9031 GN=UGDH PE=2 SV=1 - [UGDH_CHICK]	0	6.28	2	2	2	2	0.896461	2	1.60919	0.983975	2	3.89361	1.14325	2	6.11356				494	55.0294	7.26904
Q8UWC5	Nuclear protein matrin 3 OS=Gallus gallus OX=9031 GN=MATR3 PE=2 SV=1 - [Q8UWC5_CHICK]	0	1.55	1	1	1	1	0.803949	1		0.949904	1		1.28464	1					902	100.651	6.15088
F2Z4L4	Uncharacterized protein OS=Gallus gallus OX=9031 GN=SET PE=3 SV=1 - [F2Z4L4_CHICK]	0	3.61	1	1	1	1	1.05522	1		0.948554	1		1.04145	1					277	32.0837	4.22119
O93325	Histone H2A OS=Gallus gallus OX=9031 GN=H2AFY PE=2 SV=1 - [O93325_CHICK]	0	7.62	6	1	1	1	1.1402	1		0.935146	1		0.978064	1					223	23.9144	10.6968
F1NN24	Kelch like family member 34 OS=Gallus gallus OX=9031 GN=KLHL34 PE=4 SV=2 - [F1NN24_CHICK]	0	1.68	1	1	1	1	0.959081	1		1.27894	1		0.65416	1					595	67.1151	6.3667
F1NBL3	RAB32, member RAS oncogene family OS=Gallus gallus OX=9031 GN=RAB32 PE=4 SV=3 - [F1NBL3_CHICK]	0	12.84	1	2	2	3	0.838889	3	7.19809	0.966758	3	5.2378	1.21384	3	6.05524				218	24.3314	6.91748
F1NL88	Reticulon 4 interacting protein 1 OS=Gallus gallus OX=9031 GN=RTN4IP1 PE=4 SV=3 - [F1NL88_CHICK]	0	4.48	1	1	1	1	0.976181	1		1.08827	1		0.915124	1					357	38.8332	8.54346
E1BSZ0	1-acylglycerol-3-phosphate O-acyltransferase 5 OS=Gallus gallus OX=9031 GN=AGPAT5 PE=4 SV=1 - [E1BSZ0_CHICK]	0	2.47	1	1	1	1	0.777202	1		1.07366	1		1.13054	1					365	42.3493	9.34912
E1BSX2	Calponin OS=Gallus gallus OX=9031 GN=CNN3 PE=3 SV=3 - [E1BSX2_CHICK]	0	7.55	1	2	2	2	0.986221	2	11.3789	1.00841	2	18.5168	1.00164	2	16.1518				331	36.587	6.62451
F1NC02	Proteasome subunit alpha type OS=Gallus gallus OX=9031 GN=PSMA4 PE=3 SV=2 - [F1NC02_CHICK]	0	3.83	1	1	1	2	0.89144	2	9.42842	1.0774	2	7.63317	1.00948	2	3.74088				261	29.4792	7.32764
F1NH35	Dehydrogenase/reductase 7B OS=Gallus gallus OX=9031 GN=DHRS7B PE=3 SV=4 - [F1NH35_CHICK]	0	5.18	1	1	1	1	0.99471	1		1.02012	1		0.996274	1					309	33.802	9.53955
E1BWS4	Peptidyl-tRNA hydrolase 2 OS=Gallus gallus OX=9031 GN=PTRH2 PE=4 SV=3 - [E1BWS4_CHICK]	0	8.77	1	1	1	1	1.19227	1		0.919444	1		0.950123	1					171	18.2786	9.17334
E1BZH7	Vacuolar-sorting protein SNF8 OS=Gallus gallus OX=9031 GN=SNF8 PE=3 SV=1 - [E1BZH7_CHICK]	0	3.1	1	1	1	1	0.625544	1		1.11993	1		1.21113	1					258	28.8671	6.80029
F1NU79	Proteasome 26S subunit, ATPase 5 OS=Gallus gallus OX=9031 GN=PSMC5 PE=3 SV=2 - [F1NU79_CHICK]	0	3.89	1	1	1	1	1.40298	1		1.00878	1		0.614437	1					411	46.1432	7.54736
Q90ZK7	Peptidylprolyl isomerase OS=Gallus gallus OX=9031 GN=FKBP25 PE=2 SV=1 - [Q90ZK7_CHICK]	0	11.45	5	2	2	2	1.11593	2	6.84251	0.849416	2	8.59651	1.11672	2	16.2491				227	25.0162	9.18799
Q6B842	Carnitine palmitoyltransferase 1A OS=Gallus gallus OX=9031 GN=CPT1A PE=2 SV=1 - [Q6B842_CHICK]	0	1.69	1	1	1	1	1.19005	1		0.809456	1		1.11245	1					770	87.8286	8.44092
Q5ZII8	Tetraspanin OS=Gallus gallus OX=9031 GN=CD151 PE=2 SV=1 - [Q5ZII8_CHICK]	0	3.97	1	1	1	1	0.915463	1		1.09668	1		0.96211	1					252	28.6176	8.22119
Q5ZM58	ARP1 actin related protein 1 homolog A OS=Gallus gallus OX=9031 GN=ACTR1A PE=2 SV=1 - [Q5ZM58_CHICK]	0	3.99	2	1	1	1	0.792255	1		1.18204	1		0.958028	1					376	42.6189	6.63916
Q49B65	EF hand-containing protein 1 OS=Gallus gallus OX=9031 GN=EFHD1 PE=2 SV=1 - [Q49B65_CHICK]	0	3.36	1	1	1	1	0.799527	1		0.929789	1		1.31825	1					238	26.9096	5.10986
Q5ZMH8	N-acetylneuraminate synthase OS=Gallus gallus OX=9031 GN=NANS PE=2 SV=1 - [Q5ZMH8_CHICK]	0	3.9	1	1	1	1	1.01337	1		0.87163	1		1.1943	1					359	40.1184	7.44482
Q5ZM66	40S ribosomal protein S26 OS=Gallus gallus OX=9031 GN=RPS26 PE=2 SV=1 - [Q5ZM66_CHICK]	0	13.04	2	1	1	1	1.11431	1		0.916606	1		1.03032	1					115	13.0231	11.0044
Q5ZJ21	Catenin delta 1 OS=Gallus gallus OX=9031 GN=Gga.38983 PE=2 SV=1 - [Q5ZJ21_CHICK]	0	2.18	1	1	1	1	0.860224	1		1.14206	1		0.949931	1					597	66.6173	6.7417
Q5ZIT7	Proteasome 26S subunit, ATPase 3 OS=Gallus gallus OX=9031 GN=PSMC3 PE=2 SV=1 - [Q5ZIT7_CHICK]	0	3.79	1	1	1	1	0.675089	1		0.977292	1		1.37049	1					422	47.1684	5.22412
F1NI04	N-acetylglucosamine-6-sulfatase OS=Gallus gallus OX=9031 GN=GNS PE=3 SV=2 - [F1NI04_CHICK]	0	3.9	1	2	2	2	0.985374	2	22.2421	1.06293	2	15.7724	0.92357	2	3.36176				538	60.597	7.44482
F1NQG0	Wolframin ER transmembrane glycoprotein OS=Gallus gallus OX=9031 GN=WFS1 PE=4 SV=3 - [F1NQG0_CHICK]	0	1.37	1	1	1	1	0.955626	1		0.93491	1		1.15849	1					874	100.198	7.97217
E1BUR3	DDRGK domain containing 1 OS=Gallus gallus OX=9031 PE=4 SV=3 - [E1BUR3_CHICK]	0	4.73	1	1	1	1	1.30691	1		0.985604	1		0.741932	1					296	34.4277	5.07178
E1C0W7	ERO1-like protein alpha precursor OS=Gallus gallus OX=9031 GN=ERO1A PE=4 SV=2 - [E1C0W7_CHICK]	0	2.38	1	1	1	1	0.900505	1		1.12748	1		0.931862	1					463	52.8925	7.03467
E1C852	PDZ and LIM domain 1 OS=Gallus gallus OX=9031 GN=PDLIM1 PE=4 SV=1 - [E1C852_CHICK]	0	3.36	2	1	1	1	1.07488	1		0.945577	1		1.0266	1					327	35.6379	7.26904
A0A1D5P1F4	Ring finger protein 2 OS=Gallus gallus OX=9031 GN=RNF2 PE=4 SV=1 - [A0A1D5P1F4_CHICK]	0	4.76	1	1	1	2													336	37.5676	6.68311
A0A1D5NU77	HPS3, biogenesis of lysosomal organelles complex 2 subunit 1 OS=Gallus gallus OX=9031 GN=HPS3 PE=4 SV=1 - [A0A1D5NU77_CHICK]	0	1.29	1	1	1	1	0.647885	1		0.895231	1		1.51652	1					1007	114.125	5.69385
E1C9H8	Protein kinase cAMP-dependent type II regulatory subunit alpha OS=Gallus gallus OX=9031 GN=PRKAR2A PE=4 SV=1 - [E1C9H8_CHICK]	0	3.25	1	1	1	1	1.26007	1		0.759759	1		1.1165	1					400	45.4734	4.89404
R4GG02	Fructosamine 3 kinase related protein OS=Gallus gallus OX=9031 GN=FN3KRP PE=3 SV=2 - [R4GG02_CHICK]	0	10.68	1	2	2	2	1.05421	2	69.3483	0.803814	2	7.6303	1.09163	2	55.228				309	34.7414	7.35693
E1BZT5	Pre-mRNA processing factor 8 OS=Gallus gallus OX=9031 GN=PRPF8 PE=4 SV=1 - [E1BZT5_CHICK]	0	0.86	1	1	1	1	1.20948	1		0.827946	1		1.06657	1					2335	273.459	8.82178
E1C319	Syntaxin 12 OS=Gallus gallus OX=9031 GN=STX12 PE=3 SV=1 - [E1C319_CHICK]	0	5.15	1	1	1	1	0.82657	1		1.02937	1		1.14686	1					272	30.7786	5.23682
A0A1L1RN92	Uncharacterized protein OS=Gallus gallus OX=9031 GN=RPL19 PE=4 SV=1 - [A0A1L1RN92_CHICK]	0	7.41	5	1	1	1	0.70249	1		1.20246	1		1.01587	1					108	13.3886	10.8286
A0A1D5P407	Uncharacterized protein OS=Gallus gallus OX=9031 GN=SRSF5A PE=4 SV=1 - [A0A1D5P407_CHICK]	0	3.24	3	1	1	1	1.0541	1		0.922068	1		1.0811	1					278	32.2045	11.4878
E1BSR5	RNA binding motif protein 25 OS=Gallus gallus OX=9031 GN=RBM25 PE=4 SV=2 - [E1BSR5_CHICK]	0	1.22	1	1	1	1	1.94047	1		0.683991	1		0.562967	1					817	96.8205	6.02393
E1BV44	Chromosome segregation 1 like OS=Gallus gallus OX=9031 GN=CSE1L PE=4 SV=2 - [E1BV44_CHICK]	0	4.02	1	3	3	3	1.07909	3	4.33195	1.00068	3	1.92656	1.09337	3	22.3237				971	110.366	5.61768
A0A1D5PGA0	Small nuclear ribonucleoprotein D1 polypeptide OS=Gallus gallus OX=9031 GN=SNRPD1 PE=4 SV=1 - [A0A1D5PGA0_CHICK]	0	17.86	2	1	1	1	0.798071	1		0.817271	1		1.48351	1					112	12.3858	11.4585
A0A1D5PE96	Plastin-3 OS=Gallus gallus OX=9031 GN=PLS3 PE=4 SV=1 - [A0A1D5PE96_CHICK]	0	6.85	3	2	3	3	0.668763	2	32.1267	1.01853	2	1.42801	1.29593	2	14.3143				628	70.8133	5.74463
F1NEX4	Opioid growth factor receptor OS=Gallus gallus OX=9031 GN=OGFR PE=4 SV=3 - [F1NEX4_CHICK]	0	2.26	2	1	1	1	0.792804	1		1.09217	1		1.08835	1					707	80.1437	4.93213
A0A1D5P908	Canopy FGF signaling regulator 3 OS=Gallus gallus OX=9031 GN=CNPY3 PE=4 SV=2 - [A0A1D5P908_CHICK]	0	3.16	1	1	1	1	1.03509	1		1.04198	1		0.925049	1					253	28.0983	5.60498
A0A1L1RMP2	Ribosomal protein L32 OS=Gallus gallus OX=9031 GN=RPL32 PE=4 SV=1 - [A0A1L1RMP2_CHICK]	0	10.45	3	1	1	1	0.988969	1		1.07345	1		0.924222	1					67	7.66405	9.62744
A0A1D5NXA2	Chloride channel protein OS=Gallus gallus OX=9031 GN=CLCN2 PE=3 SV=1 - [A0A1D5NXA2_CHICK]	0	1.84	3	1	1	1	0.84188	1		1.0924	1		1.04014	1					868	95.6984	8.06006
F1NDP5	Sulfurtransferase OS=Gallus gallus OX=9031 GN=TST PE=4 SV=3 - [F1NDP5_CHICK]	0	4.08	1	1	1	1	1.14928	1		0.948015	1		0.950465	1					294	32.9115	7.86963
A0A1L1RTL5	Cell division control protein 42 homolog OS=Gallus gallus OX=9031 GN=CDC42 PE=4 SV=1 - [A0A1L1RTL5_CHICK]	0	12.88	2	1	1	1	0.836916	1		0.831372	1		1.42508	1					132	14.9409	7.78174
A0A1D5PNV1	Glutaminase kidney isoform, mitochondrial precursor OS=Gallus gallus OX=9031 GN=GLS PE=3 SV=1 - [A0A1D5PNV1_CHICK]	0	4.65	1	2	2	2	0.870594	2	32.3811	1.01438	2	2.12025	1.09444	2	22.0141				667	73.3279	8.49951
F1NZ35	Sorting nexin 8 OS=Gallus gallus OX=9031 GN=SNX8 PE=4 SV=3 - [F1NZ35_CHICK]	0	3.13	1	1	1	1	0.997634	1		0.969948	1		1.06648	1					448	50.8883	8.06006
F1NMF6	Procollagen-lysine,2-oxoglutarate 5-dioxygenase 1 OS=Gallus gallus OX=9031 GN=PLOD1 PE=4 SV=1 - [F1NMF6_CHICK]	0	1.64	2	1	1	1	0.857005	1		1.00128	1		1.15807	1					730	84.2909	6.7417
A0A1L1RMJ5	Receptor of-activated protein C kinase 1 OS=Gallus gallus OX=9031 GN=RACK1 PE=4 SV=1 - [A0A1L1RMJ5_CHICK]	0	8.87	5	3	3	3	1.12307	3	10.6632	0.987829	3	1.17025	0.960862	3	5.0137				282	31.1876	7.38623
A0A1D5P3S0	RuvB-like helicase OS=Gallus gallus OX=9031 PE=3 SV=1 - [A0A1D5P3S0_CHICK]	0	6.38	2	1	1	2	1.01291	2	19.8597	1.0559	2	21.2384	0.89803	2	14.427				188	20.1032	5.59229
A0A1L1RU84	Ribosomal protein S2 OS=Gallus gallus OX=9031 GN=RPS2 PE=3 SV=1 - [A0A1L1RU84_CHICK]	0	17.65	4	3	3	3	0.648757	3	36.8801	1.0656	3	1.88435	1.26759	3	12.9987				221	24.1529	9.78857
A0A1D5PGW7	Sorcin OS=Gallus gallus OX=9031 GN=SRI PE=4 SV=1 - [A0A1D5PGW7_CHICK]	0	9.09	2	2	2	2	1.03092	2	14.7805	1.00873	2	7.88352	0.970268	2	3.34367				198	21.8355	5.60498
A0A1D5PBI5	DNA damage-binding protein 1 OS=Gallus gallus OX=9031 GN=DDB1 PE=4 SV=1 - [A0A1D5PBI5_CHICK]	0	1.58	2	2	2	2	1.74731	2	65.564	0.364395	2	137.88	0.891198	2	53.3326				1139	126.567	5.18604
A0A1L1RK20	Glyoxalase domain containing 4 OS=Gallus gallus OX=9031 GN=GLOD4 PE=4 SV=1 - [A0A1L1RK20_CHICK]	0	2.35	2	1	1	1	0.883576	1		1.00088	1		1.13273	1					298	33.0106	6.25244
A0A1D5P091	DNA ligase OS=Gallus gallus OX=9031 GN=LIG3 PE=3 SV=1 - [A0A1D5P091_CHICK]	0	1.37	3	1	1	1	0.408681	1		1.08133	1		1.47892	1					877	98.4466	8.74854
A0A1D5P8M7	Lipase maturation factor OS=Gallus gallus OX=9031 GN=LMF2 PE=3 SV=1 - [A0A1D5P8M7_CHICK]	0	3.78	1	1	1	1	1.35958	1		0.788496	1		0.977564	1					714	81.5418	9.59814
A0A1D5NT69	Synaptojanin 1 OS=Gallus gallus OX=9031 GN=SYNJ1 PE=4 SV=1 - [A0A1D5NT69_CHICK]	0	0.72	1	1	1	1	0.391572	1		1.05236	1		1.5378	1					1536	170.438	7.56201
A0A1L1RYW9	Gelsolin OS=Gallus gallus OX=9031 GN=GSN PE=4 SV=1 - [A0A1L1RYW9_CHICK]	0	3.43	5	1	1	1	0.978045	1		0.970335	1		1.08503	1					350	38.5813	5.31299
A0A1D6UPR6	O-acyltransferase OS=Gallus gallus OX=9031 GN=SOAT1 PE=2 SV=1 - [A0A1D6UPR6_CHICK]	0	5.81	2	2	2	3	0.883833	3	26.8177	0.997638	3	4.57763	1.29778	3	0.536688				551	63.9916	8.73389
A0A1D5NXR2	Uncharacterized protein OS=Gallus gallus OX=9031 GN=BCAP31 PE=4 SV=1 - [A0A1D5NXR2_CHICK]	0	3.75	1	1	1	1	0.935649	1		1.10643	1		0.928225	1					240	27.2116	9.5249
A0A1L1RV52	Isoamyl acetate hydrolyzing esterase 1 (putative) OS=Gallus gallus OX=9031 GN=IAH1 PE=4 SV=1 - [A0A1L1RV52_CHICK]	0	22.79	2	2	2	2	0.973989	2	14.4524	0.945664	2	25.5592	1.09131	2	19.4816				136	15.4108	5.12256
A0A1D5P3E2	Septin-2 OS=Gallus gallus OX=9031 GN=SEPT2L PE=3 SV=1 - [A0A1D5P3E2_CHICK]	0	8.06	5	2	2	2	1.2446	1		0.998555	1		0.783865	1					310	35.9005	6.01123
A0A1D5PTP3	Aspartate--tRNA ligase, cytoplasmic OS=Gallus gallus OX=9031 GN=DARS PE=3 SV=1 - [A0A1D5PTP3_CHICK]	0	2.14	4	1	1	1	1.01367	1		1.02788	1		0.966481	1					468	53.3633	6.59521
F1P1X0	La ribonucleoprotein domain family member 4B OS=Gallus gallus OX=9031 GN=LARP4B PE=4 SV=2 - [F1P1X0_CHICK]	0	0.82	1	1	1	1	0.985818	1		0.774215	1		1.36303	1					729	81.17	8.08936
E1BT00	ATPase H+ transporting V1 subunit D OS=Gallus gallus OX=9031 GN=ATP6V1D PE=4 SV=2 - [E1BT00_CHICK]	0	5.47	2	1	1	1	1.09809	1		1.02165	1		0.893184	1					201	22.8174	9.71533
A0A1D5PY54	LanC like 2 OS=Gallus gallus OX=9031 GN=LANCL2 PE=4 SV=1 - [A0A1D5PY54_CHICK]	0	2.7	1	1	1	1	1.27627	1		0.984366	1		0.773628	1					370	42.1722	7.66455
A0A1D5P1P2	DDHD domain containing 2 OS=Gallus gallus OX=9031 GN=DDHD2 PE=4 SV=1 - [A0A1D5P1P2_CHICK]	0	2.59	1	1	1	1	0.688428	1		1.16792	1		1.07989	1					617	69.7205	5.73193
F1NVL5	Uncharacterized protein OS=Gallus gallus OX=9031 GN=SEPT5 PE=3 SV=3 - [F1NVL5_CHICK]	0	5.15	2	1	1	1	0.95125	1		0.96362	1		1.12095	1					369	42.9248	6.40479
A0A1L1RKJ2	Serine/threonine-protein phosphatase 2A activator OS=Gallus gallus OX=9031 GN=PTPA PE=3 SV=1 - [A0A1L1RKJ2_CHICK]	0	3.25	3	1	1	1	0.912906	1		1.1541	1		0.880988	1					308	35.2689	6.87354
F1NNP8	SMG6, nonsense mediated mRNA decay factor OS=Gallus gallus OX=9031 GN=SMG6 PE=4 SV=3 - [F1NNP8_CHICK]	0	1.12	2	1	1	1	0.924501	1		1.24569	1		0.73631	1					807	91.8006	6.90283
A0A1D5P201	2-phosphoxylose phosphatase 1 OS=Gallus gallus OX=9031 GN=PXYLP1 PE=3 SV=1 - [A0A1D5P201_CHICK]	0	1.99	3	1	1	1	0.909645	1		1.09412	1		0.971513	1					453	52.699	9.08545
A0A1D5PPR9	Ovomucin precursor OS=Gallus gallus OX=9031 GN=LOC395381 PE=4 SV=1 - [A0A1D5PPR9_CHICK]	0	0.48	3	1	1	1	1.04995	1		0.966415	1		1.02058	1					2101	232.564	5.69385
A0A1L1S0B3	ATP-dependent DNA helicase OS=Gallus gallus OX=9031 GN=PIF1 PE=3 SV=1 - [A0A1L1S0B3_CHICK]	0	4.92	2	1	1	1	1.98174	1		0.683247	1		0.523787	1					183	20.3659	9.71533
A0A1D5PBD2	ATP synthase inhibitory factor subunit 1 OS=Gallus gallus OX=9031 GN=ATPIF1 PE=4 SV=2 - [A0A1D5PBD2_CHICK]	0	8.85	1	1	1	1	1.53618	1		0.815785	1		0.765517	1					113	12.4956	9.59814
A0A1D5NWG8	Serine/threonine kinase 24 OS=Gallus gallus OX=9031 GN=STK24 PE=4 SV=1 - [A0A1D5NWG8_CHICK]	0	4.72	6	1	1	2	0.725344	2	8.52585	1.01376	2	1.39559	1.26595	2	6.39202				318	35.7255	6.21436
A0A1D5NTX3	Uncharacterized protein OS=Gallus gallus OX=9031 GN=ARL8BL PE=3 SV=1 - [A0A1D5NTX3_CHICK]	0	9.14	4	1	1	1	0.878074	1		0.825309	1		1.39375	1					186	21.2331	7.75244
A0A1D5PWW9	SGK2, serine/threonine kinase 2 OS=Gallus gallus OX=9031 GN=SGK2 PE=3 SV=1 - [A0A1D5PWW9_CHICK]	0	4.09	2	1	1	1	1.09589	1		1.198	1		0.638535	1					342	39.2841	7.69385
A0A1D5PGB0	Muellerian-inhibiting factor precursor OS=Gallus gallus OX=9031 GN=AMH PE=3 SV=1 - [A0A1D5PGB0_CHICK]	0	1.55	1	1	1	1	1.00843	1		1.03548	1		0.960518	1					644	70.4785	7.29834
A0A1D5PJV3	Uncharacterized protein OS=Gallus gallus OX=9031 PE=3 SV=1 - [A0A1D5PJV3_CHICK]	0	5.59	1	1	1	1	1.46536	1		0.823606	1		0.82323	1					179	19.5345	6.99072
A0A1D5NXP7	ATP binding cassette subfamily B member 6 (Langereis blood group) OS=Gallus gallus OX=9031 GN=ABCB6 PE=4 SV=1 - [A0A1D5NXP7_CHICK]	0	1.21	1	1	1	1	1.01407	1		1.12839	1		0.819727	1					907	102.122	8.47021
E1C1Y0	Uncharacterized protein OS=Gallus gallus OX=9031 PE=4 SV=3 - [E1C1Y0_CHICK]	0	8.15	1	1	1	1	0.92576	1		0.961834	1		1.14842	1					135	14.3524	5.85889
E1C372	DIS3-like exonuclease 2 OS=Gallus gallus OX=9031 GN=dis3l2 PE=3 SV=2 - [E1C372_CHICK]	0	1.35	1	1	1	4	2.67161	4	13.1873	0.315258	4	56.7323	0.369629	4	27.7518				814	91.7819	6.16357
E1C4J8	Interferon induced protein 35 OS=Gallus gallus OX=9031 GN=IFI35 PE=4 SV=3 - [E1C4J8_CHICK]	0	6.64	1	1	1	1	1.01125	1		1.09381	1		0.872837	1					301	33.7005	5.14795
E1C6R4	Peptidylprolyl isomerase OS=Gallus gallus OX=9031 GN=FKBP8 PE=4 SV=2 - [E1C6R4_CHICK]	0	2.2	1	1	1	1	0.938188	1		1.04443	1		1.01603	1					409	44.2986	4.89404
A0A1D5P7U2	Forkhead associated phosphopeptide binding domain 1 OS=Gallus gallus OX=9031 GN=FHAD1 PE=4 SV=1 - [A0A1D5P7U2_CHICK]	0	0.76	1	1	1	1	1.83473	1		0.765259	1		0.5478	1					1315	149.487	5.98584
F1NPH9	Uridine 5'-monophosphate synthase OS=Gallus gallus OX=9031 GN=UMPS PE=3 SV=1 - [F1NPH9_CHICK]	0	1.46	1	1	1	1	0.959918	1		1.10235	1		0.910481	1					479	51.8663	6.48096
A0A1L1RT27	Serine--tRNA ligase, cytoplasmic OS=Gallus gallus OX=9031 GN=SARS PE=4 SV=1 - [A0A1L1RT27_CHICK]	0	4.55	3	1	1	1	0.930296	1		1.0077	1		1.07721	1					286	32.7254	6.45557
E1C2S1	Talin-1 OS=Gallus gallus OX=9031 GN=TLN1 PE=4 SV=2 - [E1C2S1_CHICK]	0	0.63	3	1	1	1	0.983874	1		0.925339	1		1.14486	1					2541	271.748	6.22705
A0A1D5PGY9	Eukaryotic translation initiation factor 3 subunit A OS=Gallus gallus OX=9031 GN=EIF3A PE=3 SV=2 - [A0A1D5PGY9_CHICK]	0	1.67	2	1	1	1	0.884481	1		1.12354	1		0.95323	1					839	99.8055	8.08936
E1BY44	Protein-glutamine gamma-glutamyltransferase 2 OS=Gallus gallus OX=9031 GN=TGM2 PE=4 SV=4 - [E1BY44_CHICK]	0	2.61	2	1	1	1	0.848773	1		1.14432	1		0.957811	1					689	77.8501	5.021
F1NLA2	Zinc finger and BTB domain containing 11 OS=Gallus gallus OX=9031 GN=ZBTB11 PE=4 SV=4 - [F1NLA2_CHICK]	0	1.54	1	1	1	1	0.721977	1		1.12866	1		1.10432	1					911	102.79	7.76709
A0A1D5PMD9	Carboxylic ester hydrolase OS=Gallus gallus OX=9031 GN=LOC769704 PE=3 SV=1 - [A0A1D5PMD9_CHICK]	0	3.17	1	1	1	1	1.14219	1		0.961085	1		0.93835	1					537	59.283	5.35107
A0A1L1RVS1	Proteasome 26S subunit, ATPase 6 OS=Gallus gallus OX=9031 GN=PSMC6 PE=3 SV=1 - [A0A1L1RVS1_CHICK]	0	9.88	4	1	1	1	1.4074	1		0.793039	1		0.924287	1					172	19.614	6.30322
A0A1D5PCG1	Tyrosine--tRNA ligase, cytoplasmic OS=Gallus gallus OX=9031 GN=YARS PE=3 SV=1 - [A0A1D5PCG1_CHICK]	0	4.67	4	2	2	2	1.07129	2	11.6426	1.02157	2	7.98482	0.914089	2	0.301849				514	57.7121	6.49365
A0A1L1RPX9	Rab geranylgeranyltransferase beta subunit OS=Gallus gallus OX=9031 GN=RABGGTB PE=4 SV=1 - [A0A1L1RPX9_CHICK]	0	14.95	6	1	1	1	1.12257	1		0.941679	1		0.985743	1					107	11.9948	6.354
F1P2M6	C4b-binding protein alpha chain precursor OS=Gallus gallus OX=9031 GN=LOC419851 PE=4 SV=1 - [F1P2M6_CHICK]	0	2.66	1	1	1	1	1.17191	1		0.786357	1		1.16378	1					713	79.378	6.65381
E1C626	TNF receptor associated factor 6 OS=Gallus gallus OX=9031 GN=TRAF6 PE=4 SV=2 - [E1C626_CHICK]	0	2.02	1	1	1	1	1.7815	1		0.745342	1		0.628741	1					545	61.8737	6.44287
A0A1L1RSZ3	Ribosomal protein L21 OS=Gallus gallus OX=9031 GN=RPL21 PE=4 SV=1 - [A0A1L1RSZ3_CHICK]	0	17.5	4	1	1	1	0.923692	1		1.12362	1		0.914862	1					40	4.68645	7.25439
A0A1L1RLD4	Uncharacterized protein OS=Gallus gallus OX=9031 GN=FH PE=3 SV=1 - [A0A1L1RLD4_CHICK]	0	8.61	3	2	2	3	1.03971	3	6.17638	0.944731	3	0.252279	1.06449	3	28.5928				360	38.3709	8.14795
F1NW17	Extended synaptotagmin 2 OS=Gallus gallus OX=9031 GN=ESYT2 PE=4 SV=3 - [F1NW17_CHICK]	0	1.75	2	1	1	1	1.16147	1		0.993954	1		0.871677	1					858	95.9183	7.34229
F1P258	Receptor protein-tyrosine kinase OS=Gallus gallus OX=9031 GN=ERBB4 PE=3 SV=1 - [F1P258_CHICK]	0	0.71	3	1	1	1	0.980731	1		1.04713	1		0.970579	1					1276	143.596	6.59521
E1C5S5	Protein kinase C delta type OS=Gallus gallus OX=9031 GN=PRKCD PE=3 SV=3 - [E1C5S5_CHICK]	0	1.02	3	1	1	1	0.997679	1		1.01193	1		1.0053	1					684	78.3585	8.11865
F1P5J5	Alanine--tRNA ligase, cytoplasmic OS=Gallus gallus OX=9031 GN=AARS PE=3 SV=3 - [F1P5J5_CHICK]	0	4.34	2	3	3	3	0.955166	3	5.46221	1.05838	3	6.82428	0.940317	3	8.46762				968	106.902	5.80811
A0A1D5P344	Kinesin light chain 4 OS=Gallus gallus OX=9031 GN=KLC4 PE=4 SV=1 - [A0A1D5P344_CHICK]	0	3.82	5	1	1	1	1.24589	1		0.991602	1		0.792726	1					471	53.3203	7.79639
A0A1D5NXS3	Uncharacterized protein OS=Gallus gallus OX=9031 GN=LOC415641 PE=4 SV=1 - [A0A1D5NXS3_CHICK]	0	0.55	2	1	1	1	1.09196	1		0.852666	1		1.14523	1					2537	291.578	5.12256
F1NZH6	Peroxisomal trans-2-enoyl-CoA reductase OS=Gallus gallus OX=9031 GN=PECR PE=4 SV=1 - [F1NZH6_CHICK]	0	6.64	2	2	2	2	1.07645	2	4.21492	0.960153	2	0.794939	1.0027	2	5.5249				301	31.8285	8.71924
A0A1D5NUU1	U5 small nuclear ribonucleoprotein 200 kDa helicase OS=Gallus gallus OX=9031 GN=SNRNP200 PE=4 SV=2 - [A0A1D5NUU1_CHICK]	0	0.84	1	1	1	1	1.13606	1		0.800517	1		1.17814	1					2136	244.389	6.11279
F6RS71	Plastin-2 OS=Gallus gallus OX=9031 GN=LCP1 PE=4 SV=1 - [F6RS71_CHICK]	0	4.49	2	1	2	2	0.423998	1		1.07649	1		1.47102	1					624	69.6905	5.2876
A0A1D5PTL7	Annexin OS=Gallus gallus OX=9031 GN=ANXA4 PE=3 SV=1 - [A0A1D5PTL7_CHICK]	0	4.76	1	1	1	1	0.741535	1		1.14935	1		1.05512	1					315	35.3239	5.42725
A0A1L1RTT7	Prefoldin subunit 2 OS=Gallus gallus OX=9031 GN=PFDN2 PE=4 SV=1 - [A0A1L1RTT7_CHICK]	0	8.28	2	1	1	1	0.994283	1		1.07204	1		0.921089	1					145	15.8374	8.71924
A0A1D5P4L7	Ovotransferrin OS=Gallus gallus OX=9031 GN=TF PE=3 SV=1 - [A0A1D5P4L7_CHICK]	0	1.99	3	1	1	1	1.17565	1		0.782692	1		1.16547	1					705	77.7684	7.12256
A0A1D5P779	NADP-dependent malic enzyme OS=Gallus gallus OX=9031 GN=ME1 PE=4 SV=1 - [A0A1D5P779_CHICK]	0	3.29	2	1	1	1	1.92628	1		0.706639	1		0.543841	1					334	36.1896	6.31592
A0A1D5PTG6	Eukaryotic translation initiation factor 3 subunit B OS=Gallus gallus OX=9031 GN=EIF3B PE=3 SV=1 - [A0A1D5PTG6_CHICK]	0	1.22	2	1	1	1	1.06479	1		1.00317	1		0.952582	1					740	85.2654	5.14795
A0A1D5PN32	Annexin OS=Gallus gallus OX=9031 GN=ANXA11 PE=3 SV=1 - [A0A1D5PN32_CHICK]	0	6.1	1	3	3	3	0.982495	3	1.22885	1.06527	3	3.22165	0.942452	3	3.93776				492	52.6542	7.88428
A0A1D5PK79	Neuroblastoma amplified sequence OS=Gallus gallus OX=9031 GN=NBAS PE=4 SV=1 - [A0A1D5PK79_CHICK]	0	0.81	2	1	1	1	0.834698	1		1.05272	1		1.10493	1					2224	252.787	5.50342
A0A1D5PNW0	60S ribosomal protein L30 OS=Gallus gallus OX=9031 GN=RPL30 PE=4 SV=1 - [A0A1D5PNW0_CHICK]	0	12.77	2	1	1	2	1.14002	2	15.2838	0.995476	2	12.2398	0.879617	2	0.869497				94	10.4804	9.24658
A0A1D5NXA3	Epithelial splicing regulatory protein 1 OS=Gallus gallus OX=9031 GN=ESRP1 PE=4 SV=1 - [A0A1D5NXA3_CHICK]	0	2.47	6	1	1	1	1.16217	1		0.997166	1		0.866316	1					607	67.8031	7.31299
A0A1L1RN46	Nuclear transport factor 2 OS=Gallus gallus OX=9031 GN=NUTF2 PE=4 SV=1 - [A0A1L1RN46_CHICK]	0	12.7	2	1	1	2	0.898767	2	4.00945	0.902558	2	1.51084	1.26064	2	1.21321				126	14.2691	6.354
A0A1L1RNT6	Uncharacterized protein OS=Gallus gallus OX=9031 GN=RPL14 PE=4 SV=1 - [A0A1L1RNT6_CHICK]	0	9.76	3	1	1	2	1.48412	2	36.042	0.856955	2	7.59189	0.656871	2	67.8826				123	14.3308	10.4624
A0A1L1RNZ3	NADH:ubiquinone oxidoreductase core subunit S2 OS=Gallus gallus OX=9031 GN=NDUFS2 PE=4 SV=1 - [A0A1L1RNZ3_CHICK]	0	2.5	5	1	1	1	1.09703	1		0.97674	1		0.95961	1					320	36.6044	6.13818
F1NT19	Superoxide dismutase OS=Gallus gallus OX=9031 GN=SOD2 PE=3 SV=1 - [F1NT19_CHICK]	0	6.25	1	1	1	2	1.0159	2	8.22527	1.10098	2	0.966476	0.855144	2	7.71879				224	24.8436	8.41162
A0A1D5PCD1	Flotillin 2 OS=Gallus gallus OX=9031 GN=FLOT2 PE=4 SV=1 - [A0A1D5PCD1_CHICK]	0	3.04	1	1	1	1	1.00402	1		0.994096	1		1.02509	1					428	47.1127	5.04639
E1BXC8	SEC31 homolog B, COPII coat complex component OS=Gallus gallus OX=9031 GN=SEC31B PE=4 SV=4 - [E1BXC8_CHICK]	0	2.34	1	1	1	1	1.15264	1		0.823451	1		1.12857	1					728	80.7227	5.75732
A0A1D5PMG4	Exportin-7 OS=Gallus gallus OX=9031 GN=XPO7 PE=4 SV=1 - [A0A1D5PMG4_CHICK]	0	1.41	5	1	1	1	0.972159	1		0.880055	1		1.22223	1					1065	121.394	6.50732
A0A1D5NZ38	Uncharacterized protein OS=Gallus gallus OX=9031 PE=4 SV=1 - [A0A1D5NZ38_CHICK]	0	0.34	1	1	1	1	0.701505	1		1.25473	1		0.940725	1					3539	398.833	5.63037
F1NS48	Dihydropyrimidinase-related protein 3 OS=Gallus gallus OX=9031 GN=DPYSL3 PE=4 SV=3 - [F1NS48_CHICK]	0	2.81	2	1	1	1	1.14106	1		1.02831	1		0.841564	1					570	62.0712	6.72705
E1BUD8	SEC24 homolog C, COPII coat complex component OS=Gallus gallus OX=9031 GN=SEC24C PE=4 SV=2 - [E1BUD8_CHICK]	0	2.57	1	2	2	2	1.04077	2	27.829	1.05138	2	9.79079	0.880916	2	14.7289				1090	118.953	6.88818
A0A1D5NXH2	Non-specific serine/threonine protein kinase OS=Gallus gallus OX=9031 GN=RPS6KA3 PE=4 SV=1 - [A0A1D5NXH2_CHICK]	0	1.26	10	1	1	1													633	71.9401	7.44482
F1P1L8	Serpin B6 OS=Gallus gallus OX=9031 GN=SERPINB6L PE=3 SV=1 - [F1P1L8_CHICK]	0	6.86	1	2	2	2	0.793123	2	9.56599	1.17057	2	13.8296	0.942172	2	33.3993				379	43.0727	5.22412
A0A1D5PME8	Mediator complex subunit 12 OS=Gallus gallus OX=9031 GN=MED12 PE=4 SV=1 - [A0A1D5PME8_CHICK]	0	0.56	2	1	1	1	0.77302	1		1.34352	1		0.741657	1					1978	220.492	6.91748
A0A1D5PAE4	Uncharacterized protein OS=Gallus gallus OX=9031 GN=HDGF PE=4 SV=1 - [A0A1D5PAE4_CHICK]	0	6.9	1	1	1	1	1.18207	1		0.891043	1		1.00143	1					232	26.2317	5.16064
A0A1L1RYA8	Basic leucine zipper and W2 domain-containing protein 1 OS=Gallus gallus OX=9031 GN=BZW1 PE=4 SV=1 - [A0A1L1RYA8_CHICK]	0	3.36	2	1	1	1	1.13269	1		0.966874	1		0.939188	1					268	30.869	5.75732
A0A1D5NUY5	Spectrin beta chain OS=Gallus gallus OX=9031 GN=SPTBN1 PE=3 SV=1 - [A0A1D5NUY5_CHICK]	0	0.58	3	1	1	1	1.13535	1		1.00904	1		0.875196	1					2240	260.131	5.5415
A0A1D5PNA9	Golgi transport 1B OS=Gallus gallus OX=9031 GN=GOLT1B PE=4 SV=1 - [A0A1D5PNA9_CHICK]	0	24.36	2	1	1	1	0.993302	1		0.816862	1		1.29362	1					78	8.38051	8.73389
A0A1D5PXK9	Abnormal spindle microtubule assembly OS=Gallus gallus OX=9031 GN=ASPM PE=4 SV=1 - [A0A1D5PXK9_CHICK]	0	0.49	1	1	1	1	1.23368	1		0.989953	1		0.807048	1					3271	384.569	10.9165
A0A1L1RXA4	F-actin-capping protein subunit alpha-2 OS=Gallus gallus OX=9031 GN=CAPZA2 PE=3 SV=1 - [A0A1L1RXA4_CHICK]	0	8.77	6	2	2	2	1.16764	2	22.203	0.994554	2	14.5797	0.844909	2	4.7895				285	32.6795	6.13818
E1BU02	Spermatogenesis associated 1 OS=Gallus gallus OX=9031 GN=SPATA1 PE=4 SV=3 - [E1BU02_CHICK]	0	1.05	1	1	1	1	0.918524	1		1.05776	1		1.0158	1					569	65.312	9.17334
A0A1D5PNG1	Uncharacterized protein OS=Gallus gallus OX=9031 GN=EIF1AY PE=3 SV=1 - [A0A1D5PNG1_CHICK]	0	11.9	5	1	1	1	1.05415	1		1.1402	1		0.763415	1					84	9.60311	9.29053
A0A1D5PQ96	3-hydroxyisobutyrate dehydrogenase OS=Gallus gallus OX=9031 GN=HIBADH PE=4 SV=1 - [A0A1D5PQ96_CHICK]	0	7.98	3	1	1	1	0.908136	1		1.06242	1		1.01915	1					163	17.4165	5.47803
A0A1D5P5G1	Uncharacterized protein OS=Gallus gallus OX=9031 GN=HNRNPA1 PE=4 SV=1 - [A0A1D5P5G1_CHICK]	0	7.56	4	2	2	3	1.2019	3	33.6156	0.968505	3	5.00112	0.869281	3	29.0343				344	36.0232	9.48096
