# Supplementary material for: Proteomic Analysis Identifies Potential Markers for Chicken Primary Follicle Development
Source: Animals (Basel). 2021 Apr 13;11(4):1108. doi: 10.3390/ani11041108 (PMC8069082; doi:10.3390/ani11041108)
Supplement: Supplementary file 1 [file animals-11-01108-s001.zip › Table-S3(Biological Replicate 3).xlsx]

## Sheet: Sheet1
Accession	Description	Score	Coverage	# Proteins	# Unique Peptides	# Peptides	# PSMs	127/(127+128+129)	127/(127+128+129) Count	127/(127+128+129) Variability [%]	128/(127+128+129)	128/(127+128+129) Count	128/(127+128+129) Variability [%]	129/(127+128+129)	129/(127+128+129) Count	129/(127+128+129) Variability [%]	-- invalid --	-- invalid -- Count	-- invalid -- Variability [%]	# AAs	MW [kDa]	calc. pI
F1NZ78	Alpha-enolase OS=Gallus gallus OX=9031 GN=ENO1 PE=3 SV=3 - [F1NZ78_CHICK]	323.604	69.82	17	22	22	120	0.906006	114	27.3321	0.986663	114	10.7607	1.11305	114	21.7589				434	47.2764	6.80029
P00356	Glyceraldehyde-3-phosphate dehydrogenase OS=Gallus gallus OX=9031 GN=GAPDH PE=2 SV=3 - [G3P_CHICK]	197.166	64.26	8	18	18	65	0.88474	63	23.7294	1.00794	63	15.7372	1.1094	63	21.6267				333	35.6813	8.54346
A0A1D5PPN9	Endoplasmin OS=Gallus gallus OX=9031 GN=HSP90B1 PE=3 SV=1 - [A0A1D5PPN9_CHICK]	186	42.39	3	34	34	92	0.944521	91	24.2852	0.971055	91	11.8897	1.07219	91	22.115				795	91.499	4.89404
A0A1D5P5R0	Heat shock protein HSP 90-alpha OS=Gallus gallus OX=9031 GN=HSP90AA1 PE=3 SV=1 - [A0A1D5P5R0_CHICK]	175.446	46.59	8	29	30	78	1.01744	69	24.3455	0.950555	69	12.6915	1.03534	69	20.9652				719	83.0101	5.12256
F1NW43	Pyruvate kinase OS=Gallus gallus OX=9031 GN=PKM PE=3 SV=2 - [F1NW43_CHICK]	157.45	74.15	4	31	31	76	0.999947	75	24.0762	0.951178	75	12.6336	1.10842	75	25.5276				530	57.8368	7.86963
A0A1D5P198	Tubulin alpha chain OS=Gallus gallus OX=9031 GN=TUBA1A1 PE=3 SV=1 - [A0A1D5P198_CHICK]	157.222	49.45	16	4	17	59	0.999165	10	22.6014	0.983542	10	7.85006	1.02839	10	11.0148				451	50.1196	5.05908
F1NWP3	Heat shock cognate 71 kDa protein OS=Gallus gallus OX=9031 GN=HSPA8 PE=3 SV=1 - [F1NWP3_CHICK]	151.45	44.43	6	14	26	62	1.02312	33	21.0011	0.989272	33	10.9927	1.0075	33	17.2549				646	70.8272	5.51611
F1NJ08	Vimentin OS=Gallus gallus OX=9031 GN=VIM PE=3 SV=1 - [F1NJ08_CHICK]	147.299	58.48	20	21	25	57	0.997818	50	22.9688	0.999202	50	5.27739	1.01345	50	17.9857				460	53.1827	5.21143
F1NYB1	Tubulin beta chain OS=Gallus gallus OX=9031 GN=TUBB4B PE=3 SV=3 - [F1NYB1_CHICK]	133.002	55.06	11	1	17	55	0.770267	4	9.05402	0.944073	4	1.87943	1.14846	4	16.3547				445	49.843	4.85596
P32882	Tubulin beta-2 chain OS=Gallus gallus OX=9031 PE=1 SV=1 - [TBB2_CHICK]	128.932	55.06	10	4	17	54	0.934463	13	9.28664	1.00477	13	12.4249	1.12582	13	16.8116				445	49.9209	4.89404
P09244	Tubulin beta-7 chain OS=Gallus gallus OX=9031 PE=2 SV=1 - [TBB7_CHICK]	128.513	55.18	4	3	17	55	0.853806	9	16.2981	0.958134	9	3.39112	1.1643	9	9.35935				444	49.639	4.89404
A0A1L1RVT1	Creatine kinase B-type OS=Gallus gallus OX=9031 GN=CKB PE=3 SV=1 - [A0A1L1RVT1_CHICK]	120.034	55.68	8	14	15	52	0.798272	50	21.9213	0.934623	50	9.1746	1.19372	50	22.497				352	39.4121	6.40479
E1BT93	Uncharacterized protein OS=Gallus gallus OX=9031 GN=ALDH2 PE=3 SV=3 - [E1BT93_CHICK]	119.392	52.79	6	21	22	55	0.979354	50	26.848	1.03868	50	10.4036	0.97043	50	22.4481				519	56.7549	7.79639
F1NW23	Clathrin heavy chain OS=Gallus gallus OX=9031 GN=CLTC PE=3 SV=2 - [F1NW23_CHICK]	118.469	33.61	3	22	42	65	1.02675	32	12.9822	0.996523	32	6.83093	0.976376	32	20.3035				1675	191.489	5.74463
F1NT57	Aldo-keto reductase family 1, member B10 (aldose reductase) OS=Gallus gallus OX=9031 GN=AKR1B10L1 PE=4 SV=2 - [F1NT57_CHICK]	117.14	61.33	4	8	21	52	0.698058	22	47.9415	0.846521	22	18.7224	1.37052	22	24.4236				331	37.0338	6.93213
Q5ZL72	60 kDa heat shock protein, mitochondrial OS=Gallus gallus OX=9031 GN=HSPD1 PE=1 SV=1 - [CH60_CHICK]	107.734	47.64	2	22	22	49	0.96422	47	19.8652	0.965133	47	17.4144	1.08872	47	26.8863				573	60.9344	5.87158
P09206	Tubulin beta-3 chain OS=Gallus gallus OX=9031 PE=2 SV=1 - [TBB3_CHICK]	107.265	45.84	6	1	15	44	0.891574	2	7.74159	0.997346	2	5.31683	1.10587	2	0.762079				445	49.829	4.85596
Q7SX63	Heat shock 70 kDa protein OS=Gallus gallus OX=9031 GN=HSP70 PE=3 SV=1 - [Q7SX63_CHICK]	102.996	39.59	2	11	23	47	1.02741	18	16.0717	0.94298	18	8.47795	1.02169	18	10.9336				634	69.8698	5.85889
F1NU17	Phosphoglycerate kinase OS=Gallus gallus OX=9031 GN=PGK1 PE=3 SV=1 - [F1NU17_CHICK]	102.608	51.32	5	20	20	46	0.882036	46	20.4792	1.05493	46	10.0193	1.03991	46	11.655				417	44.6382	8.11865
P09644	Tubulin alpha-5 chain OS=Gallus gallus OX=9031 PE=3 SV=1 - [TBA5_CHICK]	101.076	32.14	1	1	10	39	0.868583	2	3.81587	0.952256	2	13.513	1.15943	2	12.4273				448	49.9164	5.05908
A0A1D5PRS4	Glucose-6-phosphate isomerase OS=Gallus gallus OX=9031 GN=GPI PE=3 SV=1 - [A0A1D5PRS4_CHICK]	95.3742	43.74	5	21	21	43	0.963392	43	24.4731	0.99073	43	11.7375	1.09448	43	24.5873				551	61.7417	8.1333
P60706	Actin, cytoplasmic 1 OS=Gallus gallus OX=9031 GN=ACTB PE=1 SV=1 - [ACTB_CHICK]	93.83	40.53	26	3	12	35	1.05861	12	23.5321	0.992912	12	5.53155	1.05021	12	25.3989				375	41.7097	5.47803
E1BZH3	Vesicle amine transport 1 like OS=Gallus gallus OX=9031 GN=VAT1L PE=4 SV=2 - [E1BZH3_CHICK]	93.6309	42.82	3	17	17	41	0.882276	40	22.667	0.906624	40	12.874	1.19916	40	15.3038				418	45.7961	5.09717
Q90593	Endoplasmic reticulum chaperone BiP OS=Gallus gallus OX=9031 GN=HSPA5 PE=1 SV=1 - [BIP_CHICK]	91.7905	46.47	2	24	26	48	1.09669	40	16.0718	0.975795	40	7.09525	0.965693	40	17.605				652	71.9743	5.22412
Q5ZLP8	Insulin-like growth factor 2 mRNA-binding protein 3 OS=Gallus gallus OX=9031 GN=IGF2BP3 PE=2 SV=1 - [IF2B3_CHICK]	86.8906	39.9	9	17	20	42	0.894068	31	29.9452	0.998475	31	8.77527	1.0496	31	20.7805				584	64.3327	8.93896
Q8JG64	Protein disulfide-isomerase A3 OS=Gallus gallus OX=9031 GN=PDIA3 PE=2 SV=1 - [PDIA3_CHICK]	79.4331	41.98	1	20	20	36	0.934549	36	20.7265	0.900346	36	13.5321	1.14716	36	17.7814				505	56.1465	6.02393
A0A1D5P3W9	Uncharacterized protein OS=Gallus gallus OX=9031 PE=4 SV=1 - [A0A1D5P3W9_CHICK]	78.6622	20.78	1	13	23	39	1.06525	19	23.9703	0.944399	19	12.0418	1.05656	19	25.4035				1275	142.522	8.55811
A0A1D5PU77	ATP synthase subunit beta OS=Gallus gallus OX=9031 GN=ATP5B PE=3 SV=1 - [A0A1D5PU77_CHICK]	76.8962	41.84	6	16	16	38	0.94606	38	25.3995	1.02855	38	10.651	1.02402	38	17.9606				533	56.5937	5.65576
F1P463	Cytosolic non-specific dipeptidase OS=Gallus gallus OX=9031 GN=CNDP2 PE=4 SV=1 - [F1P463_CHICK]	75.7307	33.89	3	13	13	30	0.820523	30	26.1131	0.877905	30	24.6034	1.35704	30	22.3517				475	53.031	6.04932
A0A1I7Q414	Actin, alpha skeletal muscle OS=Gallus gallus OX=9031 GN=ACTA1 PE=3 SV=1 - [A0A1I7Q414_CHICK]	74.0626	28.34	18	1	10	32	0.891961	9	10.6387	0.962613	9	6.72334	1.18779	9	2.5003				374	41.5898	5.46533
A0A1D5PKC8	Moesin OS=Gallus gallus OX=9031 GN=MSN PE=4 SV=1 - [A0A1D5PKC8_CHICK]	71.1353	34.14	6	15	21	40	1.04353	27	20.6644	0.968327	27	5.20479	0.993562	27	21.4199				580	68.3281	6.3667
F1NCZ2	Rab GDP dissociation inhibitor OS=Gallus gallus OX=9031 GN=GDI2 PE=3 SV=2 - [F1NCZ2_CHICK]	69.7711	53.35	4	11	18	31	0.956786	22	20.8917	1.00626	22	4.97654	1.01441	22	21.906				448	50.6816	5.43994
A0A1L1RQZ0	Ubiquitin carboxyl-terminal hydrolase OS=Gallus gallus OX=9031 GN=UCHL1 PE=3 SV=1 - [A0A1L1RQZ0_CHICK]	65.1217	45.62	4	8	8	19	0.98071	19	38.2792	0.784933	19	44.2123	1.05774	19	44.2067				217	24.2344	6.63916
R4GG24	Aldo-keto reductase family 1, member B1-like OS=Gallus gallus OX=9031 GN=AKR1B10L4 PE=4 SV=1 - [R4GG24_CHICK]	64.2564	31.65	16	1	13	33	1.10853	7	7.67786	0.914659	7	16.7065	0.99579	7	8.12329				316	35.7855	7.56201
Q90835	Elongation factor 1-alpha 1 OS=Gallus gallus OX=9031 GN=EEF1A PE=2 SV=1 - [EF1A_CHICK]	62.5753	29.22	21	11	11	19	0.8772	19	25.3376	0.951025	19	15.7438	1.24241	19	12.2163				462	50.1251	9.01221
P00337	L-lactate dehydrogenase B chain OS=Gallus gallus OX=9031 GN=LDHB PE=1 SV=3 - [LDHB_CHICK]	62.2642	57.06	7	14	14	24	0.827446	24	18.9542	0.980548	24	13.2334	1.10729	24	16.3827				333	36.295	7.43018
A0A1L1RR33	Tubulin alpha chain OS=Gallus gallus OX=9031 GN=TUBA3E PE=3 SV=1 - [A0A1L1RR33_CHICK]	62.1487	42.27	8	4	12	29	1.15521	9	16.5098	1.03859	9	20.6498	0.878331	9	9.90829				414	46.1307	5.12256
A0A1D5P650	Clathrin heavy chain OS=Gallus gallus OX=9031 GN=CLTCL1 PE=3 SV=1 - [A0A1D5P650_CHICK]	61.8391	13.01	8	2	22	35	0.98964	2	0.496366	1.06807	2	7.54654	0.960365	2	7.20293				1921	218.748	6.29053
Q6B344	Annexin OS=Gallus gallus OX=9031 GN=ANXA6 PE=2 SV=1 - [Q6B344_CHICK]	61.8233	31.4	5	19	19	30	0.975351	29	14.4935	1.00027	29	15.2316	0.940089	29	12.6768				672	75.1794	5.8208
P00940	Triosephosphate isomerase OS=Gallus gallus OX=9031 GN=TPI1 PE=1 SV=2 - [TPIS_CHICK]	61.5259	56.85	3	11	11	27	0.924484	27	18.0055	1.09955	27	8.75598	1.03379	27	12.6775				248	26.6038	7.1958
A0A1D5PPF8	Heat shock protein family A (Hsp70) member 4 OS=Gallus gallus OX=9031 GN=HSPA4 PE=3 SV=1 - [A0A1D5PPF8_CHICK]	59.5703	27.86	1	17	20	30	1.07121	25	14.3263	1.01018	25	5.82548	0.952627	25	14.6703				840	94.1805	5.35107
Q789A6	Myosin heavy chain 10 OS=Gallus gallus OX=9031 GN=MYH10 PE=2 SV=1 - [Q789A6_CHICK]	59.3626	14.47	4	17	22	33	1.03841	26	19.7763	0.978018	26	10.7699	0.950466	26	17.7531				1976	228.897	5.50342
P13731	Serpin H1 OS=Gallus gallus OX=9031 GN=SERPINH1 PE=1 SV=2 - [SERPH_CHICK]	58.1824	34.32	1	10	10	22	0.972234	22	10.3156	1.01154	22	5.71852	1.00391	22	14.9263				405	45.6535	8.71924
F1NBV0	Peroxiredoxin-6 OS=Gallus gallus OX=9031 GN=PRDX6 PE=4 SV=1 - [F1NBV0_CHICK]	53.4935	46.43	3	11	11	26	0.906247	26	27.4137	1.03486	26	8.52694	1.07438	26	20.5293				224	25.06	6.37939
F1NH21	Hsc70-interacting protein OS=Gallus gallus OX=9031 GN=ST13 PE=4 SV=1 - [F1NH21_CHICK]	52.7475	18.56	3	6	6	19	0.980882	19	14.0596	1.03879	19	5.32346	1.03101	19	10.9883				361	40.1628	5.13525
D0EKR3	Peptidyl-prolyl cis-trans isomerase OS=Gallus gallus OX=9031 GN=PPIA PE=2 SV=1 - [D0EKR3_CHICK]	50.9363	55.76	3	12	12	29	0.980536	29	26.5736	1.08993	29	11.7811	0.966755	29	17.4197				165	17.7987	8.08936
Q5F411	Chaperonin containing TCP1 subunit 5 OS=Gallus gallus OX=9031 GN=CCT5 PE=2 SV=1 - [Q5F411_CHICK]	50.6889	15.34	3	9	9	20	1.00667	20	21.7218	1.02604	20	10.3618	1.00111	20	19.8284				541	59.6769	5.74463
A0A1D5PDH9	Dynein cytoplasmic 1 heavy chain 1 OS=Gallus gallus OX=9031 GN=DYNC1H1 PE=4 SV=1 - [A0A1D5PDH9_CHICK]	50.2814	8.45	3	30	30	40	0.914994	39	17.8893	0.943841	39	15.691	1.09637	39	20.6932				4613	528.239	6.39209
P09102	Protein disulfide-isomerase OS=Gallus gallus OX=9031 GN=P4HB PE=1 SV=3 - [PDIA1_CHICK]	49.982	31.84	6	16	16	25	0.963266	25	18.4873	0.998375	25	9.56942	1.03286	25	13.2233				515	57.374	4.80518
A0A1D5PC92	Histone H2B OS=Gallus gallus OX=9031 GN=HIST1H2B5L PE=3 SV=1 - [A0A1D5PC92_CHICK]	49.7134	38.1	5	1	5	23	1.04416	8	15.5024	0.982649	8	10.3735	0.990691	8	20.1914				126	13.9195	10.2427
A0A1D5PGD5	Collagen alpha-3(VI) chain OS=Gallus gallus OX=9031 GN=COL6A3 PE=4 SV=1 - [A0A1D5PGD5_CHICK]	47.5159	9.91	3	23	23	28	1.07301	28	26.9912	1.06752	28	9.99251	0.866698	28	30.1913				3128	338.68	6.65381
A0A1D5P8I7	Isocitrate dehydrogenase [NADP] OS=Gallus gallus OX=9031 GN=IDH2 PE=3 SV=1 - [A0A1D5P8I7_CHICK]	46.9712	21.95	1	10	10	20	1.04783	20	15.1121	1.05905	20	6.07963	0.921018	20	13.1413				451	50.5099	8.83643
A0A1D5PXG2	Uncharacterized protein OS=Gallus gallus OX=9031 GN=TERAL1 PE=3 SV=1 - [A0A1D5PXG2_CHICK]	46.7979	23.2	8	15	15	24	1.02256	21	18.9694	0.985994	21	6.86504	1.02656	21	26.3819				806	89.2547	5.26221
A0A1D5PE33	RAB1A, member RAS oncogene family OS=Gallus gallus OX=9031 GN=RAB1B PE=4 SV=1 - [A0A1D5PE33_CHICK]	45.8299	41.95	28	8	9	17	0.981478	10	35.3979	0.971421	10	5.31419	1.042	10	33.8161				205	22.6934	6.21436
A0A1D5P0U5	Calreticulin OS=Gallus gallus OX=9031 GN=CALR PE=3 SV=2 - [A0A1D5P0U5_CHICK]	44.6263	34.4	2	11	11	21	1.04291	21	11.7666	1.09016	21	7.38381	0.924477	21	12.5429				343	38.8746	4.58936
E1BT08	Heat shock protein 105 kDa OS=Gallus gallus OX=9031 GN=HSPH1 PE=3 SV=3 - [E1BT08_CHICK]	44.5969	21.14	1	13	16	20	0.947986	15	29.4503	0.989309	15	9.34238	1.06138	15	16.7818				856	95.9899	5.09717
F1P269	ATP-citrate synthase OS=Gallus gallus OX=9031 GN=ACLY PE=3 SV=2 - [F1P269_CHICK]	43.5018	19.34	2	17	17	25	1.01522	25	20.8495	0.960176	25	9.4963	1.01537	25	18.8029				1091	120.066	7.62061
P62801	Histone H4 OS=Gallus gallus OX=9031 GN=H4-I PE=1 SV=2 - [H4_CHICK]	43.1636	58.25	2	7	7	22	1.10178	21	17.4166	1.13034	21	5.4115	0.773761	21	20.8003				103	11.3604	11.356
R4GM10	Fructose-bisphosphate aldolase OS=Gallus gallus OX=9031 GN=ALDOC PE=3 SV=1 - [R4GM10_CHICK]	42.7091	35.44	2	9	10	16	1.07266	15	16.9476	0.943624	15	6.9805	0.936159	15	22.5999				364	39.336	6.63916
P0CB50	Peroxiredoxin-1 OS=Gallus gallus OX=9031 GN=PRDX1 PE=1 SV=1 - [PRDX1_CHICK]	41.2284	48.74	2	8	8	21	0.824721	21	29.0542	1.03063	21	8.57095	1.1645	21	23.9045				199	22.3005	8.104
A0A1D5NTU8	Uncharacterized protein OS=Gallus gallus OX=9031 GN=KRT75L4 PE=3 SV=1 - [A0A1D5NTU8_CHICK]	41.0482	7.48	15	1	7	19	1.62746	4	16.9033	0.848593	4	8.71686	0.627009	4	27.5028				709	70.0449	7.1958
A0A146F0A0	Keratin, type II cytoskeletal cochleal OS=Gallus gallus OX=9031 GN=otokeratin PE=2 SV=1 - [A0A146F0A0_CHICK]	40.1984	12.8	19	2	8	20	1.58732	5	4.35552	0.960186	5	16.3313	0.659335	5	28.8371				492	53.7165	6.1001
P17153	Annexin A5 OS=Gallus gallus OX=9031 GN=ANXA5 PE=1 SV=2 - [ANXA5_CHICK]	38.8391	42.68	3	14	14	23	0.957267	23	25.7843	1.03121	23	14.3209	0.930711	23	26.4882				321	36.1756	5.8208
P0C1H5	Histone H2B 7 OS=Gallus gallus OX=9031 GN=H2B-VII PE=1 SV=2 - [H2B7_CHICK]	37.9706	38.1	1	1	5	16	1.0382	1		0.940951	1		1.03838	1					126	13.9556	10.3159
E1BVT3	Malate dehydrogenase OS=Gallus gallus OX=9031 GN=MDH2 PE=3 SV=2 - [E1BVT3_CHICK]	37.8634	47.29	4	13	13	19	1.06701	19	17.9317	1.0203	19	5.27467	0.885357	19	10.4109				351	36.9445	8.55811
A0A1D5PN54	ATP synthase subunit alpha OS=Gallus gallus OX=9031 PE=3 SV=1 - [A0A1D5PN54_CHICK]	37.7539	37.25	14	18	18	22	1.12361	22	13.7194	1.01545	22	6.93471	0.883811	22	19.0732				553	59.8617	9.12939
A0A1L1RQM3	Uncharacterized protein OS=Gallus gallus OX=9031 GN=ALDH9A1 PE=3 SV=1 - [A0A1L1RQM3_CHICK]	37.6643	17.32	3	8	8	14	1.01218	14	21.0825	1.027	14	14.4384	1.01386	14	16.5214				514	56.0866	7.63525
O42254	Insulin-like growth factor 2 mRNA-binding protein 1 OS=Gallus gallus OX=9031 GN=IGF2BP1 PE=1 SV=1 - [IF2B1_CHICK]	36.8335	13.54	2	4	7	15	0.972832	5	9.3105	1.09162	5	2.47439	0.95516	5	11.0332				576	63.2321	9.14404
A0A1D5PF33	Uncharacterized protein OS=Gallus gallus OX=9031 PE=4 SV=1 - [A0A1D5PF33_CHICK]	36.4644	35.36	1	1	11	21	1.08693	1		0.970035	1		0.971983	1					345	38.3632	6.63916
A0A1D5P5L5	Uncharacterized protein OS=Gallus gallus OX=9031 GN=LOC107048987 PE=4 SV=1 - [A0A1D5P5L5_CHICK]	35.9086	27.31	3	9	9	16	0.912657	16	26.0204	1.16736	16	7.68804	0.928441	16	18.9529				271	30.2984	6.43018
Q6PVZ5	Type II alpha-keratin IIA OS=Gallus gallus OX=9031 GN=KRT5 PE=2 SV=1 - [Q6PVZ5_CHICK]	35.6658	8.85	16	1	7	18	1.80102	3	4.35396	0.791261	3	2.40323	0.560048	3	15.5868				599	62.4231	8.36768
A0A1D5PDF1	Glutathione S-transferase OS=Gallus gallus OX=9031 GN=GST2L PE=3 SV=1 - [A0A1D5PDF1_CHICK]	34.9888	46.58	1	8	8	17	0.860153	17	25.6741	0.985131	17	13.6204	1.16914	17	18.2375				219	25.4328	7.29834
E1BVD1	Uncharacterized protein OS=Gallus gallus OX=9031 GN=AKR1B10L3 PE=4 SV=1 - [E1BVD1_CHICK]	34.641	34.39	2	4	13	26	1.14269	4	10.1861	0.96306	4	10.38	0.910762	4	18.9735				314	35.6403	7.85498
A0A1D5NWH9	Y-box binding protein 3 OS=Gallus gallus OX=9031 GN=YBX3 PE=4 SV=1 - [A0A1D5NWH9_CHICK]	34.4873	50.52	10	9	9	12	1.08605	12	21.9908	0.910458	12	6.90713	0.968134	12	19.3128				291	30.8247	9.81787
A0A1D5PY99	Nucleoside diphosphate kinase OS=Gallus gallus OX=9031 GN=NME2 PE=3 SV=1 - [A0A1D5PY99_CHICK]	33.5092	51.64	8	5	5	11	0.761144	11	49.2176	0.960448	11	6.60604	1.24629	11	19.5803				122	13.6141	9.36377
E1BWJ7	Polyadenylate-binding protein OS=Gallus gallus OX=9031 GN=PABPC1L PE=3 SV=3 - [E1BWJ7_CHICK]	32.6293	16.46	3	6	9	14	0.723516	11	12.6258	0.818849	11	6.62074	1.45585	11	4.57091				632	70.1539	9.53955
P14105	Myosin-9 OS=Gallus gallus OX=9031 GN=MYH9 PE=2 SV=1 - [MYH9_CHICK]	32.4532	9.44	1	9	14	17	1.00677	10	14.1561	1.02254	10	3.58094	0.992143	10	23.061				1959	226.363	5.56689
P02542	Desmin OS=Gallus gallus OX=9031 GN=DES PE=1 SV=1 - [DESM_CHICK]	32.4286	27.86	6	11	13	15	1.02641	11	12.828	0.996366	11	8.99501	1.03705	11	18.7941				463	53.247	5.57959
A0A1D5PLU7	Peptidyl-prolyl cis-trans isomerase OS=Gallus gallus OX=9031 GN=PPIB PE=3 SV=1 - [A0A1D5PLU7_CHICK]	32.3124	40.54	7	8	8	16	0.948066	16	25.7619	1.00027	16	6.22533	1.06594	16	12.1678				185	20.1734	8.86572
A0A1D5PWP7	Protein disulfide-isomerase A4 OS=Gallus gallus OX=9031 GN=PDIA4 PE=3 SV=1 - [A0A1D5PWP7_CHICK]	29.9731	16.07	3	12	12	18	1.03232	18	19.4121	0.922165	18	10.2668	1.03523	18	11.4965				641	72.634	5.14795
A0A1D5NT70	Uncharacterized protein OS=Gallus gallus OX=9031 GN=GSTAL1 PE=4 SV=1 - [A0A1D5NT70_CHICK]	29.6682	37.56	2	4	7	13	1.01801	7	11.3155	1.05012	7	5.77082	0.941326	7	12.9898				221	25.3306	8.646
Z4YJB8	Destrin OS=Gallus gallus OX=9031 GN=DSTN PE=3 SV=2 - [Z4YJB8_CHICK]	29.6271	40.61	3	6	7	16	0.946352	15	25.4345	1.02462	15	6.0288	1.06666	15	20.2398				165	18.5195	7.91357
A0A1D5NW11	Keratin, type I cytoskeletal 19 OS=Gallus gallus OX=9031 GN=KRT19 PE=3 SV=1 - [A0A1D5NW11_CHICK]	29.0655	9.05	12	2	5	13	1.44395	4	1.69035	0.945337	4	3.13138	0.692305	4	9.67927				420	45.769	5.12256
A0A1D5PZV6	Elongation factor 2 OS=Gallus gallus OX=9031 GN=EEF2 PE=4 SV=1 - [A0A1D5PZV6_CHICK]	27.6364	20.77	9	14	14	18	0.967207	18	17.5891	0.989304	18	14.0638	1.04239	18	21.9517				857	95.2409	6.7417
F1NJ10	Solute carrier family 25 member 5 OS=Gallus gallus OX=9031 GN=SLC25A5 PE=3 SV=3 - [F1NJ10_CHICK]	27.5792	27.85	7	1	8	14	0.969043	2	13.4756	0.988437	2	2.58537	1.04708	2	7.99228				298	32.8431	9.75928
E1C5W9	Crystallin mu OS=Gallus gallus OX=9031 GN=CRYM PE=4 SV=1 - [E1C5W9_CHICK]	26.8947	37.9	5	9	9	11	1.04108	11	21.7204	0.959753	11	13.9969	1.01437	11	27.7327				314	33.0743	6.0874
F1NN08	ADP-ribosylation factor 1 OS=Gallus gallus OX=9031 GN=ARF1 PE=3 SV=2 - [F1NN08_CHICK]	25.9181	23.2	9	1	4	12	1.15866	1		1.1461	1		0.753206	1					181	20.6837	6.80029
A0A1L1RXJ9	T-complex protein 1 subunit delta OS=Gallus gallus OX=9031 GN=CCT4 PE=3 SV=1 - [A0A1L1RXJ9_CHICK]	25.8022	22.66	6	8	8	12	0.944254	12	48.5426	0.937879	12	12.1874	1.08356	12	41.987				459	49.6555	6.78564
Q9YGW6	Ezrin OS=Gallus gallus OX=9031 GN=EZR PE=2 SV=1 - [Q9YGW6_CHICK]	25.6131	9.91	1	2	8	15	1.26398	2	2.92761	1.00177	2	0.470338	0.797343	2	4.34534				585	69.3239	6.20166
A0A1D5PMQ5	Uncharacterized protein OS=Gallus gallus OX=9031 GN=KRTC42L PE=3 SV=2 - [A0A1D5PMQ5_CHICK]	25.3332	7.01	5	2	5	10	1.57611	2	25.8526	0.865481	2	18.7575	0.628196	2	29.7234				499	53.9651	4.98291
R4GFW0	ELAV-like protein OS=Gallus gallus OX=9031 GN=ELAVL2 PE=3 SV=2 - [R4GFW0_CHICK]	25.2782	22.35	7	7	7	12	0.993399	12	18.1174	1.0037	12	6.91138	1.02965	12	14.0282				358	39.373	9.12939
A0A1D5PZJ4	T-complex protein 1 subunit theta OS=Gallus gallus OX=9031 GN=CCT8 PE=3 SV=1 - [A0A1D5PZJ4_CHICK]	25.2206	24.41	8	12	12	12	1.0944	12	12.524	0.982047	12	6.8962	0.955154	12	10.4897				553	60.2157	5.68115
Q5ZLG7	Solute carrier family 25 member 6 OS=Gallus gallus OX=9031 GN=SLC25A6 PE=2 SV=1 - [Q5ZLG7_CHICK]	25.1758	27.85	11	1	8	13	0.953283	1		1.04574	1		1.01287	1					298	32.7271	9.71533
A0A1L1S091	Phosphatidylethanolamine binding protein 1 OS=Gallus gallus OX=9031 GN=PEBP1 PE=4 SV=1 - [A0A1L1S091_CHICK]	24.9718	47.51	3	7	7	12	1.07805	12	20.0167	1.13252	12	8.07056	0.906183	12	24.2525				181	20.3043	7.44482
F1NBS9	Vesicle amine transport 1 OS=Gallus gallus OX=9031 GN=VAT1 PE=4 SV=3 - [F1NBS9_CHICK]	24.9526	28.79	1	5	5	10	0.969085	10	21.6954	1.00757	10	14.0968	0.945518	10	25.1647				257	27.854	5.99854
P20785	Collagen alpha-1(VI) chain OS=Gallus gallus OX=9031 GN=COL6A1 PE=2 SV=1 - [CO6A1_CHICK]	24.8163	7.95	7	7	7	12	1.07224	11	9.05996	1.0885	11	15.3121	0.889011	11	14.8686				1019	107.917	5.89697
P20136	Glutathione S-transferase 2 OS=Gallus gallus OX=9031 GN=GSTM2 PE=1 SV=4 - [GSTM2_CHICK]	24.7357	56.36	3	10	10	15	0.96825	15	27.6467	1.00388	15	9.14564	1.03862	15	25.4473				220	25.8762	7.32764
A0A1L1RV98	Rab GDP dissociation inhibitor beta OS=Gallus gallus OX=9031 GN=GDI2 PE=4 SV=1 - [A0A1L1RV98_CHICK]	24.5654	61.31	1	1	8	11	1.00032	2	7.26564	1.10567	2	6.37424	0.917928	2	0.479071				199	22.3822	5.03369
F1NK96	Protein disulfide isomerase family A member 6 OS=Gallus gallus OX=9031 GN=PDIA6 PE=3 SV=1 - [F1NK96_CHICK]	24.5515	28.41	3	10	10	17	1.10593	17	11.5471	0.986943	17	12.1048	0.925733	17	6.41391				447	48.7574	5.18604
A0A1D5P2D9	T-complex protein 1 subunit gamma OS=Gallus gallus OX=9031 GN=CCT3 PE=3 SV=1 - [A0A1D5P2D9_CHICK]	24.2382	17.18	2	9	9	13	1.05566	13	10.8524	0.921405	13	7.05099	0.970763	13	16.4094				547	60.6365	7.09326
P49702	ADP-ribosylation factor 5 OS=Gallus gallus OX=9031 GN=ARF5 PE=2 SV=2 - [ARF5_CHICK]	23.5049	19.44	8	1	3	11	1.28361	1		0.890879	1		0.882521	1					180	20.4666	6.56592
P42558	GTP-binding nuclear protein Ran OS=Gallus gallus OX=9031 GN=RAN PE=2 SV=1 - [RAN_CHICK]	23.1994	35.65	4	6	6	12	1.0969	12	18.1648	1.03765	12	5.88752	0.848196	12	4.12946				216	24.4117	7.88428
A0A1D5PD11	Uncharacterized protein OS=Gallus gallus OX=9031 GN=LOC426023 PE=4 SV=1 - [A0A1D5PD11_CHICK]	22.9595	16.58	5	5	5	10	0.891336	10	25.219	1.00989	10	7.62774	1.09391	10	12.2245				380	40.2894	8.35303
A0A1L1RJ11	14-3-3 protein epsilon OS=Gallus gallus OX=9031 GN=YWHAE PE=3 SV=1 - [A0A1L1RJ11_CHICK]	22.5482	44.39	6	6	8	12	0.951727	6	19.1796	1.04036	6	7.46135	0.989656	6	30.9449				223	25.4267	4.79248
A0A1L1S046	Chaperonin containing TCP1 subunit 2 OS=Gallus gallus OX=9031 GN=CCT2 PE=3 SV=1 - [A0A1L1S046_CHICK]	22.3286	28.41	3	12	12	14	1.1848	14	13.4656	1.04003	14	9.94078	0.837275	14	22.1049				535	57.3791	6.27783
Q5ZME1	Heterogeneous nuclear ribonucleoprotein A2/B1 OS=Gallus gallus OX=9031 GN=HNRNPA2B1 PE=2 SV=1 - [Q5ZME1_CHICK]	22.0452	10.89	1	2	3	9	1.11591	7	11.4774	1.02939	7	12.6294	0.9796	7	7.33047				349	36.9624	8.646
A0A1L1RJ18	Nucleophosmin OS=Gallus gallus OX=9031 GN=NPM1 PE=4 SV=1 - [A0A1L1RJ18_CHICK]	21.2602	26.86	4	8	8	10	1.05897	10	12.7725	1.00315	10	4.90074	0.921866	10	13.5703				283	31.3844	4.729
P0CG62	Polyubiquitin-B OS=Gallus gallus OX=9031 GN=UBB PE=2 SV=1 - [UBB_CHICK]	20.7936	72.13	15	6	6	10	0.984966	10	32.4404	0.970788	10	7.15656	1.05826	10	28.6774				305	34.3475	7.53271
Q5ZMK3	Saccharopine dehydrogenase (putative) OS=Gallus gallus OX=9031 GN=SCCPDH PE=2 SV=1 - [Q5ZMK3_CHICK]	20.6724	23.5	4	7	7	13	0.967432	13	31.8637	0.85678	13	20.7924	1.22037	13	32.5148				434	46.8252	9.01221
A0A1D5PBG4	Galectin OS=Gallus gallus OX=9031 GN=CG-16 PE=4 SV=1 - [A0A1D5PBG4_CHICK]	20.5957	44.36	2	5	5	7	0.983002	7	18.4886	0.979384	7	5.06219	1.04876	7	20.6866				133	14.7954	5.18604
A0A1D5NYA8	DnaJ heat shock protein family (Hsp40) member A4 OS=Gallus gallus OX=9031 GN=DNAJA4 PE=3 SV=1 - [A0A1D5NYA8_CHICK]	20.1642	20.62	1	6	7	11	0.944297	10	23.1392	0.933401	10	15.9878	1.04853	10	22.3469				422	47.2828	6.78564
Q5ZKB9	Probable ATP-dependent RNA helicase DDX6 OS=Gallus gallus OX=9031 GN=DDX6 PE=2 SV=1 - [DDX6_CHICK]	20.0834	28.16	3	10	10	11	1.03213	10	20.8578	0.889222	10	12.4278	1.08733	10	27.6189				483	54.3833	8.66064
A0A1L1RKK7	Peroxiredoxin 3 OS=Gallus gallus OX=9031 GN=PRDX3 PE=4 SV=1 - [A0A1L1RKK7_CHICK]	20.0469	26.96	4	5	5	12	0.926081	12	19.1588	0.976297	12	9.1435	1.09559	12	23.2293				204	22.4765	6.41748
A0A1L1RS49	Heterogeneous nuclear ribonucleoprotein K OS=Gallus gallus OX=9031 GN=HNRNPK PE=4 SV=1 - [A0A1L1RS49_CHICK]	20.0293	12.38	8	4	4	10	0.880876	10	16.7884	1.04791	10	3.73352	1.07171	10	13.5011				404	44.4583	7.00537
A0A1D5NYM1	ATP-dependent 6-phosphofructokinase OS=Gallus gallus OX=9031 GN=PFKP PE=3 SV=1 - [A0A1D5NYM1_CHICK]	19.8253	15.65	5	9	11	15	0.92332	13	27.766	0.954889	13	11.7234	1.13894	13	30.4686				786	86.1597	7.38623
F1NGP9	Heat shock protein family E (Hsp10) member 1 OS=Gallus gallus OX=9031 GN=HSPE1 PE=3 SV=3 - [F1NGP9_CHICK]	19.7345	56.86	4	7	7	12	1.09706	12	10.2267	1.03933	12	7.19	0.903453	12	8.57226				102	11.194	8.08936
A0A1D5PLK4	Collagen alpha-2(VI) chain OS=Gallus gallus OX=9031 GN=COL6A2 PE=4 SV=1 - [A0A1D5PLK4_CHICK]	19.5696	9.69	2	7	7	12	1.17271	12	9.31326	1.05944	12	12.3304	0.782466	12	8.0366				1001	107.366	5.88428
P02467	Collagen alpha-2(I) chain OS=Gallus gallus OX=9031 GN=COL1A2 PE=1 SV=3 - [CO1A2_CHICK]	19.52	7.48	1	9	9	9	1.23142	9	8.37603	1.03323	9	5.49106	0.795312	9	8.199				1363	128.916	9.20264
Q5ZJ54	T-complex protein 1 subunit zeta OS=Gallus gallus OX=9031 GN=CCT6 PE=1 SV=3 - [TCPZ_CHICK]	19.4926	17.55	3	8	8	14	0.932527	12	11.1535	1.02566	12	10.0548	0.975282	12	17.8228				530	57.6085	6.81494
E1BRE9	Decorin OS=Gallus gallus OX=9031 GN=DCN PE=3 SV=2 - [E1BRE9_CHICK]	19.4346	29.97	7	9	9	11	1.21078	10	3.99275	1.1144	10	9.2683	0.780541	10	17.5013				357	39.6029	8.32373
A0A1L1RK25	Hydroxyacyl-CoA dehydrogenase trifunctional multienzyme complex subunit alpha OS=Gallus gallus OX=9031 GN=HADHA PE=3 SV=1 - [A0A1L1RK25_CHICK]	18.6302	16.91	6	9	9	12	0.94265	11	24.0558	0.926445	11	8.67473	1.07796	11	27.1834				769	83.0195	9.1001
A0A1L1RVM8	Voltage dependent anion channel 2 OS=Gallus gallus OX=9031 GN=VDAC2 PE=4 SV=1 - [A0A1L1RVM8_CHICK]	17.9198	26.18	9	6	6	14	1.00072	8	10.0434	1.07677	8	3.26609	0.930396	8	6.5418				275	29.3488	8.54346
A0A1D5PLS2	Citrate synthase OS=Gallus gallus OX=9031 GN=CS PE=3 SV=1 - [A0A1D5PLS2_CHICK]	17.3973	11.96	3	6	6	10	0.972901	10	12.0675	1.01333	10	8.04905	1.00898	10	3.05351				510	56.367	8.90967
F1NYA9	Eukaryotic translation elongation factor 1 beta 2 OS=Gallus gallus OX=9031 GN=EEF1B2 PE=3 SV=1 - [F1NYA9_CHICK]	16.907	36.16	3	4	6	11	1.14817	8	6.12906	0.904126	8	9.6941	0.996397	8	8.13633				224	24.7024	4.77979
Q5ZLQ6	14-3-3 protein beta/alpha OS=Gallus gallus OX=9031 GN=YWHAB PE=2 SV=1 - [1433B_CHICK]	16.8037	27.05	8	3	7	11	1.08689	3	5.53717	1.02001	3	2.36858	0.926623	3	3.10925				244	27.8898	4.83057
P84172	Elongation factor Tu, mitochondrial (Fragment) OS=Gallus gallus OX=9031 GN=TUFM PE=1 SV=1 - [EFTU_CHICK]	16.6564	23.01	1	6	6	10	1.13258	10	14.534	0.9384	10	14.9514	0.975838	10	20.6274				352	38.2262	8.76318
F1P3U1	MICOS complex subunit MIC60 OS=Gallus gallus OX=9031 GN=IMMT PE=3 SV=1 - [F1P3U1_CHICK]	16.3012	14.77	1	6	6	7	1.08631	7	7.37199	0.948171	7	12.9363	0.959959	7	3.75519				711	79.175	6.01123
P02457	Collagen alpha-1(I) chain OS=Gallus gallus OX=9031 GN=COL1A1 PE=1 SV=3 - [CO1A1_CHICK]	16.2734	4.47	2	1	6	8	1.29768	2	36.2773	0.968029	2	15.8705	0.748686	2	32.4843				1453	137.67	5.61768
A0A1D5PU43	Enoyl-CoA delta isomerase 1, mitochondrial OS=Gallus gallus OX=9031 GN=ECI1 PE=3 SV=1 - [A0A1D5PU43_CHICK]	16.2388	16.23	3	4	4	7	1.01996	7	3.9452	1.04407	7	4.88602	0.99742	7	7.86213				308	34.2427	9.18799
A0A1D5PQ92	Uncharacterized protein OS=Gallus gallus OX=9031 PE=3 SV=1 - [A0A1D5PQ92_CHICK]	16.2116	8.93	1	1	2	7	1.63054	3	4.15827	0.830377	3	5.05601	0.678108	3	14.608				224	25.6871	5.0083
A0A1L1RRT9	14-3-3 protein zeta OS=Gallus gallus OX=9031 GN=YWHAZ PE=3 SV=1 - [A0A1L1RRT9_CHICK]	15.9143	30.36	7	4	6	14	1.07829	8	19.5782	1.01075	8	13.6217	0.909637	8	11.774				224	25.2825	4.80518
Q5ZKJ2	Tyrosine 3-monooxygenase/tryptophan 5-monooxygenase activation protein eta OS=Gallus gallus OX=9031 GN=YWHAH PE=2 SV=1 - [Q5ZKJ2_CHICK]	15.8472	16.6	7	1	4	9	0.677153	2	1.16534	1.04127	2	4.71364	1.24272	2	3.06569				247	28.3241	4.89404
A0A1D5NZK9	Uncharacterized protein OS=Gallus gallus OX=9031 GN=GSTAL2 PE=4 SV=1 - [A0A1D5NZK9_CHICK]	15.8149	20.61	3	1	4	7	1.31399	1		0.611624	1		1.11125	1					165	18.8551	7.54736
A0A1D5PTR9	Zygote arrest 1 OS=Gallus gallus OX=9031 GN=ZAR1 PE=4 SV=2 - [A0A1D5PTR9_CHICK]	15.8084	29.41	2	7	7	8	1.12489	8	10.2615	0.930262	8	7.82451	0.947253	8	13.6457				272	31.0294	9.53955
Q5ZHW4	Ras-related protein Rab-5B OS=Gallus gallus OX=9031 GN=RAB5B PE=2 SV=1 - [RAB5B_CHICK]	15.8068	16.74	5	1	3	7	0.945927	2	33.2495	0.998881	2	5.43503	1.03315	2	19.8826				215	23.5998	8.1333
A0A1D5P1W7	Karyopherin subunit beta 1 OS=Gallus gallus OX=9031 GN=KPNB1 PE=4 SV=1 - [A0A1D5P1W7_CHICK]	15.7772	13.19	1	9	9	11	0.991574	11	28.9527	1.11829	11	5.76946	0.972295	11	10.2337				1099	119.865	6.06201
P18944	Cytochrome c oxidase subunit 2 OS=Gallus gallus OX=9031 GN=MT-CO2 PE=3 SV=1 - [COX2_CHICK]	14.9009	25.11	1	4	4	7	0.870365	7	21.9174	1.07194	7	20.0361	0.951606	7	22.2942				227	25.5519	4.71631
F1NBG8	Spermine synthase OS=Gallus gallus OX=9031 GN=SMS PE=4 SV=3 - [F1NBG8_CHICK]	14.8415	35.97	2	10	10	12	1.02001	12	15.9666	0.918694	12	10.9856	1.03464	12	9.31538				367	41.8842	5.35107
F1NGS7	ADP ribosylation factor 4 OS=Gallus gallus OX=9031 GN=ARF4 PE=3 SV=3 - [F1NGS7_CHICK]	14.6149	19.44	3	1	3	7	0.952733	3	25.461	0.960654	3	3.6049	1.11156	3	24.1515				180	20.4996	5.68115
A0A1D5PNS5	Uncharacterized protein OS=Gallus gallus OX=9031 GN=MYL12B PE=4 SV=1 - [A0A1D5PNS5_CHICK]	14.341	26.16	6	3	3	6	0.705118	6	10.8778	0.962648	6	3.38343	1.2749	6	3.40812				172	19.8705	4.80518
A0A1L1RJZ6	Uncharacterized protein OS=Gallus gallus OX=9031 GN=TPM3 PE=3 SV=1 - [A0A1L1RJZ6_CHICK]	14.1132	18.1	30	3	5	7	0.903912	5	6.95334	1.05733	5	3.49017	1.05392	5	9.35655				232	26.7427	4.69092
F1NK38	T-complex protein 1 subunit eta OS=Gallus gallus OX=9031 GN=CCT7 PE=3 SV=3 - [F1NK38_CHICK]	14.109	18.2	7	8	8	8	1.02976	8	20.3275	0.976296	8	12.8954	0.927661	8	33.2253				544	59.4208	6.31592
A0A1L1S0C5	Sorting nexin 1 OS=Gallus gallus OX=9031 GN=SNX1 PE=4 SV=1 - [A0A1L1S0C5_CHICK]	13.9975	19.84	2	6	8	10	0.967724	8	20.879	0.976333	8	13.212	1.05473	8	13.2188				514	58.0564	5.41455
A0A1D5PP57	V-type proton ATPase subunit B OS=Gallus gallus OX=9031 GN=ATP6V1B2 PE=3 SV=1 - [A0A1D5PP57_CHICK]	13.9113	17.79	2	5	5	6	1.03977	6	7.7945	0.983588	6	3.52891	1.01453	6	7.44972				506	55.8414	5.69385
F1NME1	Histone H1.11R OS=Gallus gallus OX=9031 GN=HIST1H111R PE=3 SV=1 - [F1NME1_CHICK]	13.597	15.53	8	4	4	6	0.780982	6	12.2011	0.902776	6	6.55685	1.30687	6	5.94867				219	21.8181	11.019
Q5ZMG9	T-complex 1 OS=Gallus gallus OX=9031 GN=TCP1 PE=2 SV=1 - [Q5ZMG9_CHICK]	13.4125	22.22	5	9	9	10	1.07831	10	14.5206	1.00822	10	12.0334	0.926048	10	14.8024				558	60.4286	5.88428
F7AU58	Ras-related protein Rab-11B OS=Gallus gallus OX=9031 GN=RAB11B PE=4 SV=1 - [F7AU58_CHICK]	13.2777	28.9	3	5	5	7	1.03536	7	30.702	0.967865	7	4.17061	1.01812	7	33.4284				218	24.4355	5.93506
F1NUQ3	Fatty acid-binding protein, heart OS=Gallus gallus OX=9031 GN=FABP3 PE=2 SV=2 - [F1NUQ3_CHICK]	13.2756	35.34	9	5	5	8	1.02037	8	20.9219	1.03081	8	6.51643	0.937363	8	23.4601				133	14.8347	6.32861
Q5F3Z1	CTP synthase 2 OS=Gallus gallus OX=9031 GN=CTPS2 PE=2 SV=1 - [PYRG2_CHICK]	13.2049	7.51	5	4	4	7	0.874762	7	17.7278	0.855601	7	10.6126	1.13817	7	14.6752				586	66.0266	6.88818
F1NCQ3	Uncharacterized protein OS=Gallus gallus OX=9031 GN=MYLKSML PE=3 SV=3 - [F1NCQ3_CHICK]	13.1903	10.55	1	4	4	8	1.07109	8	14.5739	1.04809	8	10.5174	0.915406	8	20.015				379	42.5531	4.99561
F1NLT8	Rho GDP dissociation inhibitor beta OS=Gallus gallus OX=9031 GN=ARHGDIB PE=4 SV=2 - [F1NLT8_CHICK]	13.1665	50	3	7	7	9	1.0195	9	25.7198	0.974186	9	8.15186	0.991263	9	22.2258				200	22.8715	5.19873
F1NMY1	14-3-3 protein gamma OS=Gallus gallus OX=9031 GN=YWHAG PE=3 SV=3 - [F1NMY1_CHICK]	13.1654	21.86	8	1	5	9	0.310724	1		0.972183	1		1.60688	1					247	28.2849	4.89404
Q98932	Ras-related protein Rab-5C OS=Gallus gallus OX=9031 GN=RAB5C PE=1 SV=1 - [RAB5C_CHICK]	13.0582	16.67	5	1	3	6	0.729751	1		1.03806	1		1.20324	1					216	23.5388	8.41162
F1P1A5	Transketolase OS=Gallus gallus OX=9031 GN=TKT PE=4 SV=2 - [F1P1A5_CHICK]	13.0507	8.61	2	5	5	12	1.22976	12	11.0083	1.02453	12	5.12754	0.833643	12	10.5409				627	68.4109	7.51807
A0A1D5PYU1	Uncharacterized protein OS=Gallus gallus OX=9031 PE=4 SV=1 - [A0A1D5PYU1_CHICK]	13.0504	8.54	3	1	4	5	1.5174	1		1.14594	1		0.45902	1					527	47.3459	8.77783
F1NR44	Enoyl-CoA hydratase, short chain 1 OS=Gallus gallus OX=9031 GN=ECHS1 PE=3 SV=2 - [F1NR44_CHICK]	12.825	17.28	2	5	5	6	1.03094	6	8.67702	1.05763	6	6.71695	0.936879	6	6.36409				301	31.5543	8.68994
P07341	Fructose-bisphosphate aldolase B OS=Gallus gallus OX=9031 GN=ALDOB PE=3 SV=3 - [ALDOB_CHICK]	12.7442	19.23	1	4	5	8	0.899856	7	27.2551	0.877302	7	20.6958	1.13446	7	26.356				364	39.2712	8.5874
F1NT20	Acetyl-CoA acetyltransferase 2 OS=Gallus gallus OX=9031 GN=ACAT2 PE=3 SV=2 - [F1NT20_CHICK]	12.5524	18.78	1	5	5	8	0.987732	8	10.4208	1.03862	8	17.854	0.941298	8	16.3849				394	40.86	7.72314
Q5ZLN1	Phosphoglycerate mutase 1 OS=Gallus gallus OX=9031 GN=PGAM1 PE=1 SV=3 - [PGAM1_CHICK]	12.4361	32.68	2	6	6	9	1.03107	9	10.1542	1.00887	9	9.55367	1.03318	9	20.9744				254	28.8799	7.48877
A0A1D5PN32	Annexin OS=Gallus gallus OX=9031 GN=ANXA11 PE=3 SV=1 - [A0A1D5PN32_CHICK]	12.24	5.69	1	3	3	6	0.999703	6	10.3053	1.06659	6	14.4356	0.92775	6	3.84361				492	52.6542	7.88428
Q5ZMF6	TNF receptor associated protein 1 OS=Gallus gallus OX=9031 GN=TRAP1 PE=2 SV=1 - [Q5ZMF6_CHICK]	12.163	4.12	1	1	2	5	1.01784	1		1.01855	1		0.984601	1					704	79.6262	7.09326
Q5ZME2	Malate dehydrogenase, cytoplasmic OS=Gallus gallus OX=9031 GN=MDH1 PE=2 SV=1 - [MDHC_CHICK]	12.1141	30.54	6	8	8	8	1.00103	8	20.606	0.992711	8	4.23597	0.958038	8	14.4397				334	36.5202	7.35693
A0A1D5PAN0	Proline and arginine rich end leucine rich repeat protein OS=Gallus gallus OX=9031 GN=PRELP PE=4 SV=1 - [A0A1D5PAN0_CHICK]	12.04	18.18	1	5	5	9	1.06962	9	19.3379	1.17108	9	14.9748	0.786453	9	22.423				374	42.9459	8.95361
P02263	Histone H2A-IV OS=Gallus gallus OX=9031 PE=1 SV=2 - [H2A4_CHICK]	11.8507	32.56	8	2	4	7	0.755344	5	45.0554	1.04032	5	4.10689	1.02263	5	33.0992				129	13.9319	10.9019
A0A1L1RNP0	Ras homolog family member A OS=Gallus gallus OX=9031 GN=RHOA PE=4 SV=1 - [A0A1L1RNP0_CHICK]	11.8418	15.06	6	2	2	4	0.847631	4	20.6709	1.06181	4	2.12813	1.04942	4	11.3591				166	19.0458	5.65576
A0A1D5P010	Hypoxia up-regulated protein 1 OS=Gallus gallus OX=9031 GN=HYOU1 PE=3 SV=1 - [A0A1D5P010_CHICK]	11.7689	5.11	3	5	5	7	0.993731	7	13.6415	0.888686	7	8.82832	1.17679	7	12.4117				998	111.971	5.26221
A0A1L1RN27	Uncharacterized protein OS=Gallus gallus OX=9031 GN=KRT75L4 PE=3 SV=1 - [A0A1L1RN27_CHICK]	11.6685	3.66	2	1	2	5	1.65411	1		0.91788	1		0.554013	1					547	61.3736	6.87354
A0A1D5NV94	AP-2 complex subunit alpha OS=Gallus gallus OX=9031 GN=AP2A2 PE=3 SV=1 - [A0A1D5NV94_CHICK]	11.6348	8.24	2	6	6	7	1.11408	7	4.7231	1.02722	7	7.77321	0.925324	7	15.4092				935	103.509	7.21045
E1C350	Nicotinamide riboside kinase 1 OS=Gallus gallus OX=9031 GN=NMRK1 PE=4 SV=1 - [E1C350_CHICK]	11.6182	28.23	1	5	5	9	0.849704	9	18.9899	0.95587	9	16.1485	1.20321	9	12.7016				209	24.319	4.98291
F1NC26	Heat shock 70 kDa protein 4L OS=Gallus gallus OX=9031 GN=HSPA4L PE=3 SV=2 - [F1NC26_CHICK]	11.4144	5.58	1	2	4	6	0.746107	2	2.40332	1.07319	2	18.7445	1.14251	2	17.2731				843	94.6755	5.51611
A0A1D5PC23	Transaldolase OS=Gallus gallus OX=9031 GN=TALDO1 PE=3 SV=1 - [A0A1D5PC23_CHICK]	11.3134	17.51	3	6	6	8	1.09104	8	9.15936	1.09389	8	4.34762	0.885948	8	9.85549				337	37.5584	7.47412
A0A1D5PPL7	Uncharacterized protein OS=Gallus gallus OX=9031 GN=EEF1D PE=4 SV=2 - [A0A1D5PPL7_CHICK]	11.2973	22.3	1	1	4	5	1.33473	1		1.07839	1		0.670252	1					269	29.7319	4.84326
A0A1D5PC56	Leukotriene A(4) hydrolase OS=Gallus gallus OX=9031 GN=LTA4H PE=3 SV=1 - [A0A1D5PC56_CHICK]	11.2534	15.51	4	9	9	11	1.12672	11	21.0823	0.970953	11	4.7681	0.850203	11	17.1789				606	68.726	6.94678
A0A1D5PDD3	PAT1 homolog 2 OS=Gallus gallus OX=9031 GN=PATL2 PE=4 SV=1 - [A0A1D5PDD3_CHICK]	11.22	10.06	3	4	4	8	1.05525	8	17.6692	0.98286	8	6.87143	1.05386	8	13.1301				467	52.7571	6.69775
F1NJC7	Retinal dehydrogenase 1 OS=Gallus gallus OX=9031 GN=ALDH1A1 PE=3 SV=2 - [F1NJC7_CHICK]	11.1261	4.13	4	1	2	5	0.990371	1		1.03484	1		0.992345	1					509	55.8016	7.56201
A0A1L1S067	EH domain-containing protein 3 OS=Gallus gallus OX=9031 GN=EHD3 PE=3 SV=1 - [A0A1L1S067_CHICK]	11.058	4.89	3	2	2	4	1.08556	4	17.0266	0.924185	4	10.3199	0.95409	4	1.53889				368	42.0631	8.39697
F1NIP5	Uncharacterized protein OS=Gallus gallus OX=9031 GN=PRPS1 PE=3 SV=3 - [F1NIP5_CHICK]	11.0508	10.38	3	3	3	4	1.01343	4	18.3199	0.978502	4	11.1843	1.02343	4	9.37494				318	34.7249	6.91748
F1N8Q1	Superoxide dismutase [Cu-Zn] OS=Gallus gallus OX=9031 GN=SOD1 PE=3 SV=2 - [F1N8Q1_CHICK]	10.9386	13.64	4	2	2	4	0.918512	4	9.2808	0.98473	4	3.35633	1.11429	4	12.4161				154	15.6797	6.59521
A0A1L1RWU3	Alcohol dehydrogenase class-3 OS=Gallus gallus OX=9031 GN=ADH5 PE=4 SV=1 - [A0A1L1RWU3_CHICK]	10.8381	9.92	3	3	3	5	0.977548	5	24.9499	1.05119	5	0.752365	1.00588	5	5.08242				252	26.7766	7.86963
F1NIM4	Peptidylprolyl isomerase OS=Gallus gallus OX=9031 GN=FKBP4 PE=4 SV=1 - [F1NIM4_CHICK]	10.6222	13.8	1	6	6	8	0.973451	8	8.46517	0.993254	8	6.38823	1.0641	8	13.4915				442	50.4135	5.68115
F1P337	Sorting nexin OS=Gallus gallus OX=9031 GN=SNX5 PE=3 SV=1 - [F1P337_CHICK]	10.6138	11.84	1	5	5	6	0.984423	6	10.6107	1.0408	6	5.11218	0.990625	6	3.19471				397	45.6527	7.23975
Q5ZIZ0	6-phosphogluconate dehydrogenase, decarboxylating OS=Gallus gallus OX=9031 GN=PGD PE=2 SV=1 - [Q5ZIZ0_CHICK]	10.5886	22.98	3	8	8	9	1.13883	9	4.62795	0.99813	9	14.2419	0.940206	9	8.31609				483	53.2581	6.97607
E1BV44	Chromosome segregation 1 like OS=Gallus gallus OX=9031 GN=CSE1L PE=4 SV=2 - [E1BV44_CHICK]	10.5865	14.42	1	9	9	10	0.948309	10	6.71598	0.889361	10	17.0916	1.26601	10	20.9453				971	110.366	5.61768
F1NNS8	Peroxiredoxin 4 OS=Gallus gallus OX=9031 GN=PRDX4 PE=4 SV=2 - [F1NNS8_CHICK]	10.5286	13.81	2	4	4	6	0.891302	6	21.8913	0.871268	6	15.9054	1.12805	6	24.9934				239	26.9777	6.02393
A0A1L1RPR4	Aspartate aminotransferase OS=Gallus gallus OX=9031 GN=GOT2 PE=4 SV=1 - [A0A1L1RPR4_CHICK]	10.426	16.81	6	5	5	8	0.984912	8	17.4635	1.04996	8	4.02635	0.973587	8	17.3149				345	38.6878	9.08545
Q5ZL50	Profilin OS=Gallus gallus OX=9031 GN=PFN2 PE=2 SV=1 - [Q5ZL50_CHICK]	10.4157	17.14	1	3	3	4	1.01015	4	20.7628	0.9737	4	5.45125	0.99126	4	19.8179				140	15.0363	6.99072
F1NV49	ATP-dependent RNA helicase DDX1 OS=Gallus gallus OX=9031 GN=DDX1 PE=4 SV=3 - [F1NV49_CHICK]	10.3867	6.62	2	3	3	4	0.998936	4	14.5019	0.882823	4	16.4847	1.16133	4	17.5225				740	82.4749	7.1665
A0A1L1RVS4	Dolichyl-diphosphooligosaccharide--protein glycosyltransferase subunit 1 OS=Gallus gallus OX=9031 GN=RPN1 PE=3 SV=1 - [A0A1L1RVS4_CHICK]	10.3732	13.33	5	3	3	4	0.866131	4	29.1484	1.04113	4	2.74797	1.03278	4	20.2516				255	29.1124	6.80029
Q5ZHV4	Phosphoglycerate mutase OS=Gallus gallus OX=9031 GN=BPGM PE=2 SV=1 - [Q5ZHV4_CHICK]	10.329	6.18	1	2	2	5	0.994035	5	8.96034	0.96893	5	6.42179	1.0492	5	9.58711				259	29.7174	7.15186
E1BXG9	Peptidylprolyl isomerase D OS=Gallus gallus OX=9031 GN=PPID PE=4 SV=2 - [E1BXG9_CHICK]	10.2594	16.22	3	6	6	7	1.04072	7	13.1078	1.05178	7	4.29309	0.899845	7	6.63836				370	40.4535	6.37939
Q5ZLA0	Glucosamine-6-phosphate isomerase OS=Gallus gallus OX=9031 GN=GNPDA1 PE=2 SV=1 - [Q5ZLA0_CHICK]	10.1548	15.28	4	4	4	5	0.96562	5	7.81431	1.04494	5	1.25631	1.00705	5	4.15046				288	32.2432	6.53662
A0A1D5PZ66	Aconitate hydratase, mitochondrial OS=Gallus gallus OX=9031 GN=ACO2 PE=3 SV=1 - [A0A1D5PZ66_CHICK]	10.1299	11.98	4	7	7	8	0.999241	8	21.9395	1.01686	8	13.4397	0.921695	8	30.8003				776	84.6254	7.21045
F1NTM7	Aspartate aminotransferase OS=Gallus gallus OX=9031 GN=GOT1 PE=4 SV=2 - [F1NTM7_CHICK]	10.0418	11.17	2	4	4	5	0.992733	5	22.4366	0.876246	5	8.97743	1.04982	5	11.5564				412	45.8792	8.11865
P38024	Multifunctional protein ADE2 OS=Gallus gallus OX=9031 GN=AIRC PE=2 SV=1 - [PUR6_CHICK]	9.90923	19.48	2	8	8	10	0.948226	10	17.5961	1.08809	10	5.58114	0.944138	10	14.2677				426	47.2101	7.92822
A0A1L1RN08	Protein ERGIC-53 precursor OS=Gallus gallus OX=9031 GN=LMAN1 PE=4 SV=1 - [A0A1L1RN08_CHICK]	9.90257	10.14	3	6	6	8	1.013	7	26.9619	0.99853	7	9.10147	0.972008	7	23.1647				503	56.4834	5.85889
Q5ZKB0	Transmembrane p24 trafficking protein 2 OS=Gallus gallus OX=9031 GN=TMED2 PE=2 SV=1 - [Q5ZKB0_CHICK]	9.84121	13.93	1	2	2	3	0.701012	3	12.2345	0.947267	3	3.34248	1.28968	3	7.30058				201	22.5873	5.42725
A0A1L1RZW9	Coatomer subunit gamma-1 OS=Gallus gallus OX=9031 GN=COPG1 PE=4 SV=1 - [A0A1L1RZW9_CHICK]	9.76262	9.51	3	4	4	5	1.01449	5	8.49041	0.984811	5	11.338	1.05798	5	3.95254				610	67.6983	4.94482
E1C0F3	RAB7A, member RAS oncogene family OS=Gallus gallus OX=9031 GN=RAB7A PE=4 SV=1 - [E1C0F3_CHICK]	9.69366	37.68	3	6	6	8	1.01075	8	8.91641	1.06991	8	7.09567	0.942386	8	20.1493				207	23.5329	6.69775
F1NHL2	Uncharacterized protein OS=Gallus gallus OX=9031 PE=4 SV=3 - [F1NHL2_CHICK]	9.64951	17.18	1	2	2	4	0.921819	4	17.7539	1.04115	4	8.2847	1.04678	4	3.69858				163	18.4313	5.12256
A0A1D5PJ40	Clathrin light chain OS=Gallus gallus OX=9031 GN=CLTB PE=3 SV=1 - [A0A1D5PJ40_CHICK]	9.62147	8.1	4	2	2	4	1.02207	4	1.42148	1.10451	4	6.31352	0.898317	4	10.1855				210	23.1071	4.66553
E1BU27	Aldo-keto reductase family 1 member D1 OS=Gallus gallus OX=9031 GN=AKR1D1 PE=4 SV=3 - [E1BU27_CHICK]	9.60926	26.38	6	6	6	12	0.971948	12	7.40418	1.07409	12	7.01448	0.980459	12	6.48117				326	37.3211	6.78564
A0A1D5P5Z4	Keratin, type I cytoskeletal 15 OS=Gallus gallus OX=9031 GN=KRT15 PE=3 SV=2 - [A0A1D5P5Z4_CHICK]	9.57375	9.79	13	3	5	6	1.42877	3	7.18966	0.909719	3	10.5358	0.746306	3	1.04963				429	47.8458	5.19873
A0A1D5P8H7	Exportin 1 OS=Gallus gallus OX=9031 GN=XPO1 PE=4 SV=1 - [A0A1D5P8H7_CHICK]	9.44251	8.12	1	7	7	9	0.937521	9	5.56123	1.04381	9	9.05802	1.05793	9	10.4546				1071	123.077	6.11279
A0A1D5P291	Pyruvate dehydrogenase E1 component subunit beta, mitochondrial OS=Gallus gallus OX=9031 GN=PDHB PE=4 SV=1 - [A0A1D5P291_CHICK]	9.4375	14.76	2	5	5	5	0.970997	5	11.3883	0.941605	5	2.17612	1.05453	5	8.20471				359	38.852	6.32861
A0A1D5PK69	60S acidic ribosomal protein P0 OS=Gallus gallus OX=9031 GN=RPLP0 PE=4 SV=1 - [A0A1D5PK69_CHICK]	9.2611	18.96	2	5	5	6	0.952966	6	13.4548	1.00031	6	6.59837	1.02722	6	10.8489				269	29.2371	5.5415
A0A1D5NYB2	Polyadenylate-binding protein OS=Gallus gallus OX=9031 GN=PABPC1 PE=3 SV=1 - [A0A1D5NYB2_CHICK]	9.20766	9.29	5	2	5	5	1.01132	2	4.63217	0.785564	2	12.3951	1.19823	2	4.15659				635	70.5039	9.49561
A0A1D5PD32	DEAD-box helicase 17 OS=Gallus gallus OX=9031 GN=DDX17 PE=3 SV=1 - [A0A1D5PD32_CHICK]	9.20461	4.43	4	3	3	5	0.979695	5	18.7201	0.939172	5	8.89971	1.10629	5	16.9496				655	72.9953	8.6167
Q90965	Ras-related protein Rab-2A OS=Gallus gallus OX=9031 GN=RAB2A PE=2 SV=1 - [RAB2A_CHICK]	9.16256	29.72	1	5	5	6	1.07025	6	10.2035	1.01532	6	9.14106	0.944167	6	3.08843				212	23.5068	6.39209
A0A1D5PHE2	Inositol-1-monophosphatase OS=Gallus gallus OX=9031 GN=IMPA1 PE=3 SV=1 - [A0A1D5PHE2_CHICK]	9.07136	12.59	1	4	4	7	0.849239	7	17.1523	0.979914	7	11.2198	1.18203	7	11.9246				278	30.1225	5.71924
Q90955	Prostaglandin E synthase 3 (Fragment) OS=Gallus gallus OX=9031 GN=PTGES3 PE=1 SV=1 - [TEBP_CHICK]	9.01942	22.6	2	3	3	5	0.864731	5	12.2731	1.03502	5	7.20722	1.07504	5	7.44705				146	16.8586	4.41162
P67881	Cytochrome c OS=Gallus gallus OX=9031 GN=CYC PE=1 SV=2 - [CYC_CHICK]	8.77031	7.62	1	1	1	5	0.622805	5	6.60278	1.00607	5	2.55051	1.32004	5	2.68065				105	11.7031	9.49561
A0A1D5PDA1	Enoyl-CoA hydratase 1 OS=Gallus gallus OX=9031 GN=ECH1 PE=4 SV=1 - [A0A1D5PDA1_CHICK]	8.62172	11.36	1	3	3	4	1.08464	4	14.8362	0.984729	4	8.24147	1.0015	4	7.05077				308	33.5651	8.104
E1C155	Aldehyde dehydrogenase 6 family member A1 OS=Gallus gallus OX=9031 GN=ALDH6A1 PE=4 SV=2 - [E1C155_CHICK]	8.50883	8.1	1	4	4	4	1.06637	4	7.84823	1.01024	4	0.583489	1.0051	4	5.61915				506	54.9338	6.72705
A0A1L1RQA1	Eukaryotic translation initiation factor 5A OS=Gallus gallus OX=9031 GN=LOC107050352 PE=3 SV=1 - [A0A1L1RQA1_CHICK]	8.45059	15.04	3	1	2	3	0.727443	2	23.301	0.937268	2	3.51349	1.28721	2	8.39115				133	14.6982	5.33838
E1C0Q5	Acetyl-CoA acetyltransferase 1 OS=Gallus gallus OX=9031 GN=ACAT1 PE=3 SV=2 - [E1C0Q5_CHICK]	8.41044	9.5	1	4	4	4	1.0758	4	9.90647	0.980373	4	7.68349	0.937799	4	7.20357				421	44.0619	9.0415
F6R1X6	Lupus La protein isoform 1 OS=Gallus gallus OX=9031 GN=SSB PE=4 SV=1 - [F6R1X6_CHICK]	8.35878	13.61	2	6	6	8	0.864856	8	19.1733	1.01735	8	9.86397	1.08773	8	10.282				404	46.2881	8.22119
G1K303	Hydroxyacylglutathione hydrolase, mitochondrial OS=Gallus gallus OX=9031 GN=HAGH PE=3 SV=3 - [G1K303_CHICK]	8.26866	5.38	3	1	1	5	0.968005	5	4.59425	1.12228	5	43.8459	0.921344	5	45.4323				260	29.0127	6.90283
E1BTS5	Syntaxin-binding protein 3 OS=Gallus gallus OX=9031 GN=STXBP3 PE=3 SV=3 - [E1BTS5_CHICK]	8.13386	4.43	2	2	2	3	0.794027	3	20.0825	0.802904	3	2.73015	1.44852	3	8.65885				519	59.3772	6.96143
A0A1L1RM48	Dihydrolipoyl dehydrogenase OS=Gallus gallus OX=9031 GN=DLD PE=3 SV=1 - [A0A1L1RM48_CHICK]	8.06874	4.13	2	2	2	4	0.778721	4	15.4038	0.988602	4	11.9207	1.13677	4	17.9034				508	53.9717	7.98682
E1BTT8	L-lactate dehydrogenase OS=Gallus gallus OX=9031 GN=LDHA PE=3 SV=2 - [E1BTT8_CHICK]	8.05539	14.76	3	4	4	4	1.1281	4	26.0676	1.03432	4	9.54876	0.81366	4	23.8603				332	36.4792	7.89893
F1NJF0	Complement C1q binding protein OS=Gallus gallus OX=9031 GN=C1QBP PE=4 SV=2 - [F1NJF0_CHICK]	8.01576	13.04	1	3	3	6	0.97714	6	12.465	0.999079	6	11.7434	1.02572	6	8.74448				207	23.5325	4.4751
F1NVF0	Vacuolar protein sorting-associated protein 35 OS=Gallus gallus OX=9031 GN=VPS35 PE=3 SV=2 - [F1NVF0_CHICK]	7.94172	9.01	2	5	5	8	1.12814	8	4.88186	0.917687	8	9.36876	0.980804	8	8.49916				799	92.04	5.57959
A0A1L1RYH5	Ribosomal protein S20 OS=Gallus gallus OX=9031 GN=RPS20 PE=4 SV=1 - [A0A1L1RYH5_CHICK]	7.93937	18.75	2	1	1	3	1.00911	3	6.53703	0.969291	3	4.17231	1.01139	3	15.3033				64	7.24285	8.92432
P70079	Creatine kinase U-type, mitochondrial OS=Gallus gallus OX=9031 GN=CKMT1 PE=1 SV=1 - [KCRU_CHICK]	7.93834	5.28	5	1	2	6	1.01919	5	11.6523	0.941332	5	11.7759	1.09087	5	10.4953				417	47.0741	8.48486
A0A1D5P3K3	Heterogeneous nuclear ribonucleoprotein A3 OS=Gallus gallus OX=9031 GN=HNRNPA3 PE=4 SV=1 - [A0A1D5P3K3_CHICK]	7.84464	9.39	4	1	2	4	1.13776	2	28.2545	0.974532	2	23.6942	0.898126	2	5.84534				245	26.7092	8.49951
A0A1D5PN97	Methylthioribose-1-phosphate isomerase 1 OS=Gallus gallus OX=9031 GN=MRI1 PE=3 SV=1 - [A0A1D5PN97_CHICK]	7.83564	3.49	1	1	1	3	0.781968	3	1.02867	0.980334	3	23.8096	1.28573	3	6.49816				315	33.6665	6.80029
F1N833	Prohibitin-2 OS=Gallus gallus OX=9031 GN=PHB2 PE=4 SV=3 - [F1N833_CHICK]	7.7541	23.18	3	5	5	6	0.964788	6	21.1891	0.924777	6	19.6301	1.11324	6	29.7585				289	32.0613	9.84717
A0A1L1RXG9	Ubiquinol-cytochrome c reductase core protein 1 OS=Gallus gallus OX=9031 GN=UQCRC1 PE=4 SV=1 - [A0A1L1RXG9_CHICK]	7.74134	9.04	2	3	3	3	1.04498	3	3.66073	0.966403	3	29.2102	0.839008	3	4.23225				365	40.6513	6.52197
A0A1L1RUS3	Neurofilament light OS=Gallus gallus OX=9031 GN=NEFL PE=3 SV=1 - [A0A1L1RUS3_CHICK]	7.71874	5.83	7	2	3	4	1.18804	2	8.19726	1.19916	2	22.7767	0.657386	2	25.5483				532	59.6838	4.80518
A0A1D5PDJ1	ATP-dependent 6-phosphofructokinase OS=Gallus gallus OX=9031 GN=PFKL PE=3 SV=1 - [A0A1D5PDJ1_CHICK]	7.71261	12.22	4	6	8	10	1.19673	8	13.1895	0.941081	8	5.5549	0.879018	8	22.92				761	82.9563	7.38623
P53488	Actin-related protein 2 OS=Gallus gallus OX=9031 GN=ACTR2 PE=2 SV=1 - [ARP2_CHICK]	7.70857	8.38	2	2	3	3	1.03706	2	21.5319	1.11168	2	2.29975	0.868775	2	18.3546				394	44.6733	6.7417
A0A1D5NUY5	Spectrin beta chain OS=Gallus gallus OX=9031 GN=SPTBN1 PE=3 SV=1 - [A0A1D5NUY5_CHICK]	7.65153	1.83	3	4	4	6	1.24082	6	12.1633	1.10713	6	4.72966	0.808586	6	22.8989				2240	260.131	5.5415
E1BY44	Protein-glutamine gamma-glutamyltransferase 2 OS=Gallus gallus OX=9031 GN=TGM2 PE=4 SV=4 - [E1BY44_CHICK]	7.4984	9.14	2	4	4	4	1.09008	4	9.99242	1.00317	4	13.7163	0.899623	4	25.7177				689	77.8501	5.021
A0A1L1RUZ7	O-acyl-ADP-ribose deacylase 1 OS=Gallus gallus OX=9031 GN=OARD1 PE=4 SV=1 - [A0A1L1RUZ7_CHICK]	7.36632	23.33	2	3	3	3	0.836742	3	10.9484	0.984336	3	6.02458	0.99427	3	14.1205				150	16.7895	7.29834
A0A1L1S0A0	Electron transfer flavoprotein subunit alpha, mitochondrial OS=Gallus gallus OX=9031 GN=ETFA PE=4 SV=1 - [A0A1L1S0A0_CHICK]	7.26264	14.33	4	3	3	6	1.17689	6	11.9583	0.831884	6	13.5935	0.990583	6	15.1224				321	33.9639	7.00537
E1BXY4	Dynamin 1 OS=Gallus gallus OX=9031 GN=DNM1 PE=3 SV=3 - [E1BXY4_CHICK]	7.25458	5.32	2	3	4	4	1.04735	3	6.80459	1.08613	3	0.316102	0.868516	3	1.68759				865	97.174	7.75244
E1C3U6	COP9 signalosome complex subunit 2 OS=Gallus gallus OX=9031 GN=COPS2 PE=4 SV=3 - [E1C3U6_CHICK]	7.21595	10.89	1	3	3	4	1.07364	4	9.62659	0.965499	4	5.60468	0.982794	4	14.1244				450	52.3714	5.46533
Q5ZIZ7	DnaJ heat shock protein family (Hsp40) member A2 OS=Gallus gallus OX=9031 GN=DNAJA2 PE=2 SV=1 - [Q5ZIZ7_CHICK]	7.20818	13.38	3	3	4	5	0.754029	4	69.6578	0.905671	4	12.9713	1.2679	4	33.9403				411	45.6115	6.48096
F1P0A1	X-prolyl aminopeptidase 1 OS=Gallus gallus OX=9031 GN=XPNPEP1 PE=3 SV=2 - [F1P0A1_CHICK]	7.18636	11.24	1	5	5	6	0.88284	6	5.25771	0.99887	6	3.05105	1.12944	6	7.75144				623	69.9706	6.15088
E1BQD1	Uncharacterized protein OS=Gallus gallus OX=9031 GN=ES1ML1 PE=4 SV=3 - [E1BQD1_CHICK]	7.10013	23.11	3	3	3	5	1.11331	5	20.2828	0.866893	5	7.36053	1.22409	5	26.6692				225	23.9162	6.62451
F1NGU3	Leucine rich pentatricopeptide repeat containing OS=Gallus gallus OX=9031 GN=LRPPRC PE=4 SV=2 - [F1NGU3_CHICK]	7.09377	3.57	3	4	4	4	0.810061	4	8.08669	0.988424	4	9.32478	1.20322	4	15.8511				1371	155.528	7.00537
F1N8Z4	RuvB-like helicase OS=Gallus gallus OX=9031 GN=RUVBL1 PE=3 SV=1 - [F1N8Z4_CHICK]	6.98351	14.47	2	5	5	5	1.05729	5	8.43266	1.05956	5	4.18757	1.0271	5	6.92155				456	50.1483	6.41748
P47836	40S ribosomal protein S4 OS=Gallus gallus OX=9031 GN=RPS4 PE=2 SV=2 - [RS4_CHICK]	6.94831	9.51	7	3	3	4	0.859531	4	8.7221	1.01395	4	8.22296	1.07608	4	2.08177				263	29.5761	10.1548
P05081	Adenylate kinase isoenzyme 1 OS=Gallus gallus OX=9031 GN=AK1 PE=1 SV=1 - [KAD1_CHICK]	6.91664	17.01	1	3	3	4	1.04696	4	9.81132	0.928357	4	8.0611	1.02685	4	11.0791				194	21.6694	8.5874
F1NDN6	Keratin 12 OS=Gallus gallus OX=9031 GN=KRT12 PE=3 SV=3 - [F1NDN6_CHICK]	6.89992	5.11	4	1	3	3	1.8224	1		0.867329	1		0.461854	1					509	53.6847	5.0083
A0A1D5NY11	Collagen type III alpha 1 chain OS=Gallus gallus OX=9031 GN=GULP1 PE=4 SV=1 - [A0A1D5NY11_CHICK]	6.78499	2.64	3	2	3	3	1.15977	2	17.1082	1.04245	2	4.45449	0.835869	2	14.3846				1252	118.846	8.82178
A0A1D5PRF2	Macrophage migration inhibitory factor OS=Gallus gallus OX=9031 GN=MIF PE=4 SV=1 - [A0A1D5PRF2_CHICK]	6.70772	26.6	4	2	2	3	0.956613	3	25.2829	0.969431	3	5.22816	1.14842	3	6.61416				94	10.1591	7.82568
A0A1D5PQR2	Uncharacterized protein OS=Gallus gallus OX=9031 PE=4 SV=1 - [A0A1D5PQR2_CHICK]	6.68826	11.9	1	5	5	6	0.942894	6	6.71734	1.03438	6	5.14886	0.974251	6	12.4239				1841	193.843	6.44287
E1BX02	26S proteasome non-ATPase regulatory subunit 2 OS=Gallus gallus OX=9031 GN=PSMD2 PE=3 SV=2 - [E1BX02_CHICK]	6.6433	5.07	1	3	3	3	1.00328	2	2.58391	0.893817	2	28.5873	1.08209	2	23.3359				908	99.9506	5.26221
Q5ZL74	Vesicle-associated membrane protein 7 OS=Gallus gallus OX=9031 GN=VAMP7 PE=2 SV=1 - [VAMP7_CHICK]	6.60761	15.45	1	3	3	4	0.945095	4	8.15249	0.956486	4	11.6188	1.0296	4	3.67244				220	24.6658	8.22119
P12394	Steroid 17-alpha-hydroxylase/17,20 lyase OS=Gallus gallus OX=9031 GN=CYP17A1 PE=2 SV=1 - [CP17A_CHICK]	6.55757	12.01	3	5	5	5	0.933519	5	11.8214	0.876751	5	19.8766	0.999323	5	25.521				508	56.9479	7.73779
F1NZJ2	Hexokinase-1 OS=Gallus gallus OX=9031 GN=HK1 PE=3 SV=3 - [F1NZJ2_CHICK]	6.51447	8.46	3	6	6	7	1.11011	7	16.9654	1.01367	7	2.9987	0.921138	7	25.3838				780	86.9303	6.82959
A0A1D5PNE4	60S ribosomal protein L7a OS=Gallus gallus OX=9031 GN=RPL7A PE=4 SV=1 - [A0A1D5PNE4_CHICK]	6.47166	5.38	10	2	2	3	0.920305	3	17.6423	1.02046	3	3.95853	1.09127	3	4.10763				260	29.3115	10.4771
A0A1D5PEN2	Uncharacterized protein OS=Gallus gallus OX=9031 PE=4 SV=2 - [A0A1D5PEN2_CHICK]	6.38605	5.75	1	3	3	5	1.00048	5	30.1914	1.0725	5	3.83857	0.941211	5	30.6686				452	49.3462	5.38916
F1NTM6	Transferrin receptor protein 1 OS=Gallus gallus OX=9031 GN=TFRC PE=4 SV=3 - [F1NTM6_CHICK]	6.19606	4.1	4	2	2	2	1.16041	2	16.73	0.87097	2	3.76895	0.991649	2	13.0169				756	84.1648	5.69385
F1N8Y3	Carbonyl reductase OS=Gallus gallus OX=9031 GN=CBR1 PE=3 SV=1 - [F1N8Y3_CHICK]	6.18523	16.67	1	3	3	3	0.882107	3	3.5591	0.979163	3	1.48893	1.0102	3	19.2494				276	30.3068	8.04541
F1NQS2	Glutathione S-transferase 3 OS=Gallus gallus OX=9031 GN=GSTAL3 PE=4 SV=1 - [F1NQS2_CHICK]	6.10977	10.04	2	1	2	3	0.843129	1		0.870478	1		1.26244	1					229	26.3229	9.02686
A0A1D5PBD2	ATP synthase inhibitory factor subunit 1 OS=Gallus gallus OX=9031 GN=ATPIF1 PE=4 SV=2 - [A0A1D5PBD2_CHICK]	6.08756	9.73	1	2	2	3	1.2317	3	6.31325	1.00512	3	3.84194	0.892837	3	16.8833				113	12.4956	9.59814
A0A1L1RQ04	Stathmin OS=Gallus gallus OX=9031 GN=STMN1 PE=3 SV=1 - [A0A1L1RQ04_CHICK]	5.96976	11.56	5	2	2	2	1.17255	2	5.59584	0.993192	2	7.31042	0.878885	2	1.37521				147	17.0129	6.58057
E1BTK8	Eukaryotic translation initiation factor 4E nuclear import factor 1 OS=Gallus gallus OX=9031 GN=EIF4ENIF1 PE=4 SV=2 - [E1BTK8_CHICK]	5.91717	7.58	1	6	6	7	1.09853	7	15.7199	1.00713	7	8.03941	0.989469	7	29.7668				1002	109.873	8.52881
F1N9Q2	Lactoylglutathione lyase OS=Gallus gallus OX=9031 GN=GLO1 PE=3 SV=3 - [F1N9Q2_CHICK]	5.84708	22.22	1	3	3	3	1.21406	3	13.6706	1.00037	3	1.28512	0.840125	3	0.26244				180	20.5402	6.55127
Q5F491	Uncharacterized protein OS=Gallus gallus OX=9031 GN=DDX3X PE=2 SV=1 - [Q5F491_CHICK]	5.84384	10.45	1	5	5	7	0.999671	7	11.101	1.00873	7	5.97589	1.06601	7	15.831				651	72.0046	6.99072
F1NP25	Serine/threonine kinase 31 OS=Gallus gallus OX=9031 GN=STK31 PE=4 SV=2 - [F1NP25_CHICK]	5.7501	4.67	1	4	4	4	0.874954	4	17.4939	0.988396	4	6.55342	1.08213	4	13.6895				1007	114.224	5.19873
A0A1D5PEM4	Myosin light polypeptide 6 OS=Gallus gallus OX=9031 GN=MYL6 PE=4 SV=2 - [A0A1D5PEM4_CHICK]	5.7087	16.56	6	2	2	2	0.822663	2	41.5174	1.06341	2	6.7571	1.05411	2	32.6064				151	16.9591	4.52588
P24798	Sodium/potassium-transporting ATPase subunit alpha-3 OS=Gallus gallus OX=9031 GN=ATP1A3 PE=2 SV=1 - [AT1A3_CHICK]	5.69467	2.57	9	3	3	4	0.976929	4	2.43559	1.04403	4	1.98416	0.985107	4	2.63443				1010	111.213	5.37646
F1NAD9	Alpha-1,4 glucan phosphorylase OS=Gallus gallus OX=9031 GN=PYGL PE=3 SV=3 - [F1NAD9_CHICK]	5.69332	4.78	2	3	3	4	0.981457	2	3.25896	0.882268	2	12.8789	1.1317	2	11.4382				857	98.5134	6.52197
E1C2P9	Kinectin OS=Gallus gallus OX=9031 GN=KTN1 PE=4 SV=3 - [E1C2P9_CHICK]	5.67838	1.69	3	2	2	3	0.824068	3	37.4182	1.06026	3	2.74569	1.0877	3	27.0533				1364	155.878	5.85889
A0A1D5NV23	Fascin OS=Gallus gallus OX=9031 GN=FSCN1 PE=3 SV=1 - [A0A1D5NV23_CHICK]	5.63782	4.77	2	2	2	2	1.33222	2	10.1503	1.01752	2	2.22906	0.722392	2	12.5128				482	52.9562	7.04932
A0A1D5NYJ9	Septin-6 OS=Gallus gallus OX=9031 GN=SEPT6 PE=3 SV=1 - [A0A1D5NYJ9_CHICK]	5.58889	8.22	9	3	4	4	1.09396	3	12.7183	1.14301	3	4.00177	0.886909	3	10.6073				426	48.4697	6.99072
E1C934	Kynurenine aminotransferase 3 OS=Gallus gallus OX=9031 GN=KYAT3 PE=4 SV=2 - [E1C934_CHICK]	5.48633	2.87	2	1	1	2	1.18111	2	8.22229	0.903418	2	6.75791	0.952746	2	2.53743				453	51.0513	7.92822
A0A1D5PQL8	Calcium regulated heat stable protein 1 OS=Gallus gallus OX=9031 GN=CARHSP1 PE=4 SV=1 - [A0A1D5PQL8_CHICK]	5.41952	10.53	1	1	1	1	0.792356	1		1.12832	1		1.06989	1					152	16.4742	8.20654
E1C8F7	60S ribosomal protein L24 OS=Gallus gallus OX=9031 GN=RPL24 PE=4 SV=3 - [E1C8F7_CHICK]	5.39539	8.28	2	1	1	2	1.12474	2	15.2139	0.859885	2	23.6707	1.02609	2	4.22034				157	17.78	11.2534
A0A1D5PW24	Ribosomal protein L19 OS=Gallus gallus OX=9031 GN=RPL19 PE=3 SV=1 - [A0A1D5PW24_CHICK]	5.39463	9.73	6	2	2	2	0.957978	2	65.9317	0.970259	2	1.23957	0.960236	2	51.5268				185	21.9071	10.5649
D5M8S2	Protein/nucleic acid deglycase DJ-1 OS=Gallus gallus OX=9031 GN=DJ-1 PE=2 SV=1 - [D5M8S2_CHICK]	5.32981	13.76	4	1	2	4	0.330835	1		1.27931	1		1.3114	1					189	19.9184	6.771
F1N9S7	Annexin OS=Gallus gallus OX=9031 GN=ANXA1 PE=3 SV=1 - [F1N9S7_CHICK]	5.32981	5.56	3	1	2	4	0.657568	1		0.989484	1		1.30659	1					342	38.5319	7.44482
R4GI40	LRP chaperone MESD OS=Gallus gallus OX=9031 GN=mesd PE=4 SV=1 - [R4GI40_CHICK]	5.3138	14.16	3	2	2	3	0.975374	3	12.0217	0.93872	3	5.2532	1.09196	3	13.728				219	24.5485	7.37158
F1NYI3	tRNA-splicing ligase RtcB homolog OS=Gallus gallus OX=9031 GN=RTCB PE=3 SV=2 - [F1NYI3_CHICK]	5.23769	6.73	1	2	2	2	1.11808	2	20.4281	1.00002	2	13.5659	0.905869	2	6.98526				505	55.2068	7.23975
F1NSZ4	Aminopeptidase like 1 OS=Gallus gallus OX=9031 GN=NPEPL1 PE=4 SV=2 - [F1NSZ4_CHICK]	5.19104	4.78	1	2	2	2	1.00233	2	2.26299	1.1175	2	1.04875	0.907112	2	3.22551				523	56.0545	6.85889
A0A1D5PEL3	Uncharacterized protein OS=Gallus gallus OX=9031 GN=SEPT5 PE=3 SV=1 - [A0A1D5PEL3_CHICK]	5.17215	4.55	3	1	1	2	1.02256	2	11.8354	1.04579	2	9.89374	0.951211	2	0.549799				308	35.0258	6.72705
P00368	Glutamate dehydrogenase 1, mitochondrial OS=Gallus gallus OX=9031 GN=GLUD1 PE=1 SV=1 - [DHE3_CHICK]	5.1453	3.18	2	2	2	2	1.09031	2	10.8562	1.02382	2	1.12915	0.915083	2	11.7666				503	55.6762	8.27979
A0A1D5P2G1	Alcohol dehydrogenase [NADP(+)] OS=Gallus gallus OX=9031 GN=AKR1A1 PE=4 SV=1 - [A0A1D5P2G1_CHICK]	5.13493	6.48	8	1	2	3	1.06741	2	13.6818	1.04812	2	13.8604	0.893355	2	28.4791				324	37.1641	8.104
A0A1L1S0V3	Ribosomal protein S25 OS=Gallus gallus OX=9031 GN=RPS25 PE=4 SV=1 - [A0A1L1S0V3_CHICK]	5.12475	20	4	1	1	2	0.920094	2	11.8321	1.03842	2	12.7801	1.03126	2	20.4425				45	4.64356	9.81787
A0A1L1RXI6	60S ribosomal protein L6 OS=Gallus gallus OX=9031 GN=RPL6 PE=3 SV=1 - [A0A1L1RXI6_CHICK]	5.09565	8.37	6	2	2	2	1.03946	2	2.35403	1.00879	2	6.89899	0.97302	2	8.56556				227	26.0859	10.7261
A0A1D5PWC0	Dynactin subunit 1 OS=Gallus gallus OX=9031 GN=DCTN1 PE=4 SV=1 - [A0A1D5PWC0_CHICK]	5.05596	3.48	6	3	3	4	0.971355	4	12.6128	0.937552	4	5.31541	1.05372	4	18.2612				1179	130.452	5.79541
Q9W6H0	Mimecan OS=Gallus gallus OX=9031 GN=OGN PE=2 SV=1 - [MIME_CHICK]	5.03151	7.82	1	2	2	3	1.16153	3	9.18084	1.13388	3	2.11924	0.889796	3	0.670698				294	33.1582	6.55127
A0A1D5PDZ9	Uncharacterized protein OS=Gallus gallus OX=9031 GN=RPL23 PE=3 SV=1 - [A0A1D5PDZ9_CHICK]	5.01593	14.71	3	1	1	2	0.805215	2	10.8565	1.04642	2	7.27639	1.12684	2	12.518				102	10.4417	10.6382
F1NCI5	Heterogeneous nuclear ribonucleoprotein A0 OS=Gallus gallus OX=9031 GN=HNRNPA0 PE=4 SV=2 - [F1NCI5_CHICK]	4.99877	7.17	1	1	2	3	0.887479	1		0.857679	1		1.23768	1					307	30.7808	9.34912
A0A1L1RL45	Uncharacterized protein OS=Gallus gallus OX=9031 GN=HNRNPA1 PE=4 SV=1 - [A0A1L1RL45_CHICK]	4.99877	6.23	4	1	2	3	1.03826	1		1.06198	1		0.928397	1					273	28.0293	9.86182
A6N7Y9	Piwi-like protein 1 OS=Gallus gallus OX=9031 GN=PIWIL1 PE=2 SV=1 - [PIWL1_CHICK]	4.9709	5.42	1	4	4	4	0.936011	4	15.3994	1.01685	4	2.00759	1.0505	4	13.12				867	99.223	9.15869
P84229	Histone H3.2 OS=Gallus gallus OX=9031 GN=H3-I PE=1 SV=2 - [H32_CHICK]	4.96292	35.29	4	1	3	3	0.64422	1		1.0232	1		1.28692	1					136	15.3785	11.2681
A0A1D5P522	Alpha-actinin-4 OS=Gallus gallus OX=9031 GN=ACTN4 PE=4 SV=1 - [A0A1D5P522_CHICK]	4.95015	8.49	9	6	6	6	1.12745	6	7.95099	0.962813	6	7.97976	0.988131	6	9.53261				789	91.238	5.43994
F1NZ86	Stress-70 protein, mitochondrial OS=Gallus gallus OX=9031 GN=HSPA9 PE=3 SV=1 - [F1NZ86_CHICK]	4.94408	5.93	2	3	4	5	0.902813	4	1.90691	1.02344	4	8.32904	1.05067	4	3.90028				675	73.1168	6.43018
A0A1D5PUJ4	Lysine--tRNA ligase OS=Gallus gallus OX=9031 GN=KARS PE=3 SV=1 - [A0A1D5PUJ4_CHICK]	4.89165	13.46	5	8	8	11	1.0141	10	16.8526	0.97746	10	4.55817	1.01241	10	18.7328				572	65.9383	6.39209
A0A1D5PLP8	Isocitrate dehydrogenase [NAD] subunit, mitochondrial OS=Gallus gallus OX=9031 GN=IDH3B PE=3 SV=1 - [A0A1D5PLP8_CHICK]	4.8618	2.89	3	1	1	2	0.815184	2	0.276889	1.10776	2	1.73992	1.06969	2	1.80983				381	41.6545	8.36768
E1C1Q2	Uncharacterized protein OS=Gallus gallus OX=9031 GN=MAP1B PE=4 SV=3 - [E1C1Q2_CHICK]	4.84029	7.16	1	6	6	6	1.01124	6	8.7625	1.02531	6	3.73826	0.962464	6	5.12759				1034	116.594	5.42725
Q5ZJ70	Programmed cell death 6 interacting protein OS=Gallus gallus OX=9031 GN=PDCD6IP PE=2 SV=1 - [Q5ZJ70_CHICK]	4.83947	4.88	1	3	3	3	0.798798	3	12.4224	0.959027	3	0.778826	1.26628	3	1.80997				882	97.2547	6.40479
A0A1D5PC18	Histone H3 OS=Gallus gallus OX=9031 GN=HH3L PE=3 SV=1 - [A0A1D5PC18_CHICK]	4.83119	35.29	6	1	3	3	0.372892	1		0.848982	1		1.66778	1					136	15.3025	11.2681
E1C2S1	Talin-1 OS=Gallus gallus OX=9031 GN=TLN1 PE=4 SV=2 - [E1C2S1_CHICK]	4.82646	2.56	3	4	4	4	0.815338	4	41.0048	0.888309	4	11.5048	1.22137	4	24.4793				2541	271.748	6.22705
F1NPQ0	26S proteasome non-ATPase regulatory subunit 12 OS=Gallus gallus OX=9031 GN=PSMD12 PE=4 SV=1 - [F1NPQ0_CHICK]	4.82602	4.39	4	2	2	2	1.08983	1		0.698832	1		1.21595	1					456	52.9746	6.66846
A0A1D5NZ71	DnaJ heat shock protein family (Hsp40) member C13 OS=Gallus gallus OX=9031 GN=DNAJC13 PE=4 SV=1 - [A0A1D5NZ71_CHICK]	4.7993	1.07	2	2	2	3	0.894356	3	5.77128	0.750085	3	6.47517	1.32976	3	5.42672				2240	254.297	6.80029
H9L1F4	Perilipin OS=Gallus gallus OX=9031 GN=PLIN4 PE=3 SV=2 - [H9L1F4_CHICK]	4.79611	11.5	3	4	4	5	1.14523	5	6.85775	1.02385	5	13.7544	0.894641	5	11.0021				426	45.1613	6.7417
A0A1D5PLD6	Calmodulin OS=Gallus gallus OX=9031 GN=CALM1 PE=4 SV=1 - [A0A1D5PLD6_CHICK]	4.74623	39.01	10	3	3	3	1.02529	3	3.95823	0.972304	3	6.59474	1.03612	3	16.2117				141	15.9825	4.41162
H9KZX6	Uncharacterized protein OS=Gallus gallus OX=9031 GN=MYO5B PE=3 SV=4 - [H9KZX6_CHICK]	4.72836	1.92	1	2	2	3	0.638176	3	27.9648	0.656818	3	4.32731	1.4904	3	22.4017				1775	199.766	7.44482
F1N8D4	Filamin-B OS=Gallus gallus OX=9031 GN=FLNB PE=4 SV=3 - [F1N8D4_CHICK]	4.68932	1.68	3	3	3	5	0.783228	5	23.47	0.993019	5	3.63839	1.17575	5	16.7163				2555	273.787	5.66846
F7B5S0	Importin subunit alpha OS=Gallus gallus OX=9031 GN=KPNA6 PE=3 SV=1 - [F7B5S0_CHICK]	4.68116	6.53	4	3	3	4	0.992006	4	4.63199	1.01943	4	5.23163	1.01914	4	11.5873				536	60.0223	4.91943
A0A1D5PS83	Uncharacterized protein OS=Gallus gallus OX=9031 PE=4 SV=1 - [A0A1D5PS83_CHICK]	4.67638	31.91	2	3	3	3	0.970348	3	5.11476	0.991351	3	1.57817	1.04827	3	2.62479				94	10.4362	5.51611
P08629	Thioredoxin OS=Gallus gallus OX=9031 GN=TXN PE=3 SV=2 - [THIO_CHICK]	4.67283	32.38	1	3	3	6	0.940304	6	8.78292	1.025	6	3.07288	1.08225	6	2.89872				105	11.6928	5.24951
A0A1B1XXT0	Eukaryotic translation initiation factor 5A OS=Gallus gallus OX=9031 GN=EIF5A2 PE=2 SV=1 - [A0A1B1XXT0_CHICK]	4.65952	20.83	2	1	2	2	1.04652	1		1.16155	1		0.831172	1					96	10.5682	8.63135
F1NSI8	ADP-ribosylation factor-like protein 8A OS=Gallus gallus OX=9031 GN=ARL8A PE=3 SV=3 - [F1NSI8_CHICK]	4.65648	12.37	3	1	1	1	0.868297	1		0.878174	1		1.2348	1					186	21.446	7.76709
A0A1D5PM16	NmrA-like family domain-containing protein 1 OS=Gallus gallus OX=9031 GN=NMRAL1 PE=4 SV=1 - [A0A1D5PM16_CHICK]	4.6482	14.71	3	3	3	4	0.880781	4	18.9756	0.989166	4	8.84948	1.11092	4	11.4632				272	29.9197	9.27588
F1P1L8	Serpin B6 OS=Gallus gallus OX=9031 GN=SERPINB6L PE=3 SV=1 - [F1P1L8_CHICK]	4.59444	6.86	1	2	2	3	0.874276	3	19.9958	0.97122	3	8.6363	1.02454	3	6.73464				379	43.0727	5.22412
A0A1L1RU99	Ribosomal protein S15a OS=Gallus gallus OX=9031 GN=RPS15A PE=4 SV=1 - [A0A1L1RU99_CHICK]	4.59115	15	3	2	2	2	1.10423	2	13.4659	1.05651	2	5.78103	0.87367	2	7.58112				100	11.4702	10.1548
E1C6N5	Acetyltransferase component of pyruvate dehydrogenase complex OS=Gallus gallus OX=9031 GN=DLAT PE=3 SV=1 - [E1C6N5_CHICK]	4.57789	2.69	1	2	2	2	1.11747	2	24.3422	0.999534	2	10.291	0.880787	2	36.4692				632	66.481	7.84033
A0A1L1RNV0	Dolichyl-diphosphooligosaccharide--protein glycosyltransferase subunit 2 OS=Gallus gallus OX=9031 GN=RPN2 PE=4 SV=1 - [A0A1L1RNV0_CHICK]	4.56826	5.01	4	2	2	3	1.21082	3	1.5028	0.993352	3	7.66664	0.839042	3	6.82276				479	52.9654	6.59521
F1NSA8	RAP1A, member of RAS oncogene family OS=Gallus gallus OX=9031 GN=RAP1A PE=1 SV=2 - [F1NSA8_CHICK]	4.52838	20.65	2	3	3	4	0.942568	4	15.0515	1.03565	4	8.74542	1.03923	4	14.0421				184	20.9877	6.66846
A0A1L1RT07	Beta-hexosaminidase subunit alpha precursor OS=Gallus gallus OX=9031 GN=HEXA PE=4 SV=1 - [A0A1L1RT07_CHICK]	4.50276	5.82	4	2	2	2	1.0667	2	7.32266	0.99058	2	4.98078	0.965565	2	11.2954				361	40.3595	7.7085
E1C1Y0	Uncharacterized protein OS=Gallus gallus OX=9031 PE=4 SV=3 - [E1C1Y0_CHICK]	4.49032	8.15	1	1	1	2	0.885848	2	24.8673	0.907771	2	14.6213	1.16224	2	26.0203				135	14.3524	5.85889
F1NN16	40S ribosomal protein S7 OS=Gallus gallus OX=9031 GN=RPS7 PE=3 SV=3 - [F1NN16_CHICK]	4.48536	22.16	2	3	3	3	0.787872	3	19.4416	0.952996	3	19.7309	1.08613	3	13.7981				194	22.0983	10.0962
A0A1L1S079	WD repeat-containing protein 61 OS=Gallus gallus OX=9031 GN=WDR61 PE=4 SV=1 - [A0A1L1S079_CHICK]	4.48498	10.87	5	2	2	2	0.88324	2	29.1717	0.988873	2	7.71545	1.09133	2	25.7257				276	30.0409	5.31299
A0A1L1RU84	Ribosomal protein S2 OS=Gallus gallus OX=9031 GN=RPS2 PE=3 SV=1 - [A0A1L1RU84_CHICK]	4.48237	17.65	4	3	3	4	0.951705	4	22.0509	0.918049	4	3.83829	1.16818	4	16.566				221	24.1529	9.78857
A0A1D5P999	Acyl-CoA synthetase family member 2 OS=Gallus gallus OX=9031 GN=ACSF2 PE=4 SV=1 - [A0A1D5P999_CHICK]	4.47863	7.25	2	3	3	3	1.01631	3	2.51235	1.05438	3	14.8363	0.979498	3	6.25661				386	42.2013	8.30908
E1BTT4	Hydroxyacyl-CoA dehydrogenase trifunctional multienzyme complex subunit beta OS=Gallus gallus OX=9031 GN=Gga.6352 PE=3 SV=1 - [E1BTT4_CHICK]	4.47421	4.64	4	2	2	2	1.00871	2	3.40378	0.964408	2	12.1741	1.03678	2	7.55091				474	50.8174	9.31982
Q5ZKU5	Ras-related protein Rab-14 OS=Gallus gallus OX=9031 GN=RAB14 PE=2 SV=3 - [RAB14_CHICK]	4.40586	16.74	20	2	3	3	1.0257	2	26.018	1.0882	2	7.63614	0.89597	2	15.8103				215	23.8819	6.21436
F1N8I0	Acylamino-acid-releasing enzyme OS=Gallus gallus OX=9031 GN=APEH PE=4 SV=3 - [F1N8I0_CHICK]	4.37794	2.86	2	2	2	2	1.09397	2	9.4993	0.923858	2	9.35276	1.00464	2	0.672958				734	81.2549	6.12549
A0A1D5PHN5	Uncharacterized protein OS=Gallus gallus OX=9031 GN=RPS10 PE=4 SV=1 - [A0A1D5PHN5_CHICK]	4.37777	6.47	2	1	1	2	0.700943	2	6.8488	1.023	2	13.7207	1.23089	2	13.5648				139	15.9624	10.1255
F1NP51	Lamin-B2 OS=Gallus gallus OX=9031 GN=LMNB2 PE=3 SV=2 - [F1NP51_CHICK]	4.35378	4.83	2	3	3	4	1.1212	4	11.8528	0.989896	4	14.2257	0.906168	4	11.3942				600	67.9105	5.2749
E1BV75	Dehydrogenase/reductase 7 OS=Gallus gallus OX=9031 GN=DHRS7 PE=3 SV=1 - [E1BV75_CHICK]	4.33464	8.93	1	2	2	3	0.962433	3	6.75624	0.989676	3	1.33894	1.09142	3	9.67024				336	37.6968	9.1001
A0A1D5PSJ5	Solute carrier family 25 member 12 OS=Gallus gallus OX=9031 GN=SLC25A12 PE=3 SV=1 - [A0A1D5PSJ5_CHICK]	4.26293	4.05	5	1	1	2													321	34.4523	9.56885
A0A1D5P7Y8	AP complex subunit beta OS=Gallus gallus OX=9031 GN=AP2B1 PE=3 SV=1 - [A0A1D5P7Y8_CHICK]	4.2532	6.41	1	3	4	4	0.978575	3	4.50378	1.15331	3	1.57664	0.883208	3	25.6179				951	105.557	5.33838
A0A1D5PQC3	Spectrin alpha chain, non-erythrocytic 1 OS=Gallus gallus OX=9031 GN=SPTAN1 PE=4 SV=1 - [A0A1D5PQC3_CHICK]	4.24148	3.18	4	6	6	6	0.945885	6	6.82771	1.00382	6	8.77778	1.09762	6	6.27073				2449	281.988	5.33838
A0A1L1S0M1	Major vault protein OS=Gallus gallus OX=9031 GN=MVP PE=4 SV=1 - [A0A1L1S0M1_CHICK]	4.23391	5.98	3	2	2	2	1.098	2	0.58508	1.01148	2	22.1853	0.9055	2	21.9192				435	46.9057	5.97314
A0A1D5P2W4	Eukaryotic translation initiation factor 5 OS=Gallus gallus OX=9031 GN=EIF5 PE=4 SV=1 - [A0A1D5P2W4_CHICK]	4.22528	9.95	4	3	3	3	1.06327	3	6.72522	0.952061	3	1.90641	1.11789	3	12.7684				392	44.7554	5.10986
Q5ZII8	Tetraspanin OS=Gallus gallus OX=9031 GN=CD151 PE=2 SV=1 - [Q5ZII8_CHICK]	4.22336	9.13	1	3	3	3	1.14364	3	14.669	0.997514	3	5.99094	0.900498	3	10.4612				252	28.6176	8.22119
F1NIB4	Heterogeneous nuclear ribonucleoprotein A/B OS=Gallus gallus OX=9031 GN=HNRNPAB PE=4 SV=4 - [F1NIB4_CHICK]	4.21796	11.23	2	3	3	4	1.05931	4	5.02516	1.07795	4	1.71009	0.903915	4	3.03009				285	32.3128	10.521
A0A1L1RJ56	60S ribosomal protein L13 OS=Gallus gallus OX=9031 GN=RPL13 PE=3 SV=1 - [A0A1L1RJ56_CHICK]	4.21705	5.03	3	1	1	3	0.935925	3	1.67589	1.05288	3	0.206265	1.01929	3	1.07989				159	18.13	11.1655
A0A1D5P6H1	Isocitrate dehydrogenase [NADP] OS=Gallus gallus OX=9031 GN=IDH1 PE=3 SV=1 - [A0A1D5P6H1_CHICK]	4.20653	4.89	3	2	2	2	0.919422	2	4.4167	1.10748	2	10.2538	0.980713	2	7.10893				368	41.5321	7.97217
Q5ZM58	ARP1 actin related protein 1 homolog A OS=Gallus gallus OX=9031 GN=ACTR1A PE=2 SV=1 - [Q5ZM58_CHICK]	4.14264	9.84	3	2	3	3	0.986974	2	0.885841	1.07916	2	1.12542	0.954746	2	1.90689				376	42.6189	6.63916
F1NBL3	RAB32, member RAS oncogene family OS=Gallus gallus OX=9031 GN=RAB32 PE=4 SV=3 - [F1NBL3_CHICK]	4.1367	5.05	1	1	1	2	0.803939	2	47.2789	0.921177	2	18.7635	1.20751	2	12.0182				218	24.3314	6.91748
F1N9Z7	Succinyl-CoA:3-ketoacid-coenzyme A transferase OS=Gallus gallus OX=9031 GN=OXCT1 PE=3 SV=2 - [F1N9Z7_CHICK]	4.13136	7.74	1	3	3	3	1.02098	3	12.8269	1.01882	3	0.15415	0.980816	3	14.7968				517	56.1382	7.91357
A0A1D5P4N3	Microtubule-associated protein RP/EB family member 2 OS=Gallus gallus OX=9031 GN=MAPRE2 PE=4 SV=1 - [A0A1D5P4N3_CHICK]	4.12721	11.04	6	4	4	5	1.01735	5	12.5428	1.06853	5	11.727	0.944798	5	6.02492				326	36.8741	5.88428
F1NI04	N-acetylglucosamine-6-sulfatase OS=Gallus gallus OX=9031 GN=GNS PE=3 SV=2 - [F1NI04_CHICK]	4.11152	3.72	1	2	2	3	1.55022	3	1.92959	0.805563	3	0.540338	0.743935	3	3.90309				538	60.597	7.44482
F1NQT4	NPC intracellular cholesterol transporter 1 OS=Gallus gallus OX=9031 GN=NPC1 PE=4 SV=3 - [F1NQT4_CHICK]	4.09966	0.54	1	1	1	3	0.811041	3	8.48094	1.04707	3	1.49334	1.11874	3	13.6897				1286	143.072	5.92236
E1BY06	BRO1 domain and CAAX motif containing OS=Gallus gallus OX=9031 GN=BROX PE=4 SV=2 - [E1BY06_CHICK]	4.09452	1.82	1	1	1	2	1.03071	2	0.594376	0.980278	2	2.34195	1.00854	2	2.56616				330	37.4329	8.104
A0A1D5Q032	Adenylyl cyclase-associated protein OS=Gallus gallus OX=9031 GN=CAP1 PE=3 SV=1 - [A0A1D5Q032_CHICK]	4.09268	6.52	3	3	3	3	1.12363	3	24.5507	1.00052	3	7.60254	0.866434	3	19.596				552	59.061	8.06006
A0A1D5P831	Uncharacterized protein OS=Gallus gallus OX=9031 GN=LOC107056983 PE=4 SV=1 - [A0A1D5P831_CHICK]	4.08527	26.73	2	2	2	2	0.985848	2	1.70918	0.841059	2	10.7402	1.16912	2	5.82521				101	11.8379	4.729
Q5ZLC3	COP9 signalosome subunit 5 OS=Gallus gallus OX=9031 GN=COPS5 PE=2 SV=1 - [Q5ZLC3_CHICK]	4.03447	6.8	1	2	2	2	0.825875	2	8.95347	1.01222	2	11.8276	1.14326	2	4.19111				338	37.8408	6.53662
A0A1D5NVD7	Ribosomal protein L28 OS=Gallus gallus OX=9031 GN=RPL28 PE=4 SV=1 - [A0A1D5NVD7_CHICK]	4.00952	5.69	3	1	1	2	1.08749	1		0.997228	1		0.946824	1					123	14.2891	12.2056
A0A1D5NZ30	Nucleolin OS=Gallus gallus OX=9031 GN=NCL PE=4 SV=1 - [A0A1D5NZ30_CHICK]	3.98516	4.63	2	3	3	4	0.993943	4	4.87448	0.975532	4	2.9093	1.02559	4	3.65879				691	75.3543	4.91943
F1NRI4	Dynein light chain OS=Gallus gallus OX=9031 GN=DYNLL2 PE=3 SV=2 - [F1NRI4_CHICK]	3.9616	32.58	1	2	2	2	1.16984	2	2.1035	0.914665	2	5.9907	0.953276	2	3.10072				89	10.3431	7.37158
A0A1D5PGY9	Eukaryotic translation initiation factor 3 subunit A OS=Gallus gallus OX=9031 GN=EIF3A PE=3 SV=2 - [A0A1D5PGY9_CHICK]	3.95484	2.86	2	2	2	2	0.911069	2	12.5287	0.937439	2	1.00558	1.14114	2	8.94734				839	99.8055	8.08936
R4GGJ0	Ribosomal protein S16 OS=Gallus gallus OX=9031 GN=RPS16 PE=3 SV=1 - [R4GGJ0_CHICK]	3.9496	12.33	3	2	2	2	0.9588	2	38.0513	0.936019	2	8.19126	1.07192	2	20.9308				146	16.4031	10.2134
P13648	Lamin-A OS=Gallus gallus OX=9031 GN=LMNA PE=2 SV=1 - [LMNA_CHICK]	3.94429	5.94	1	4	4	5	0.999234	5	16.1167	1.12181	5	15.3544	0.879496	5	1.77618				657	73.1204	6.94678
F1NDA9	AP-1 complex subunit gamma OS=Gallus gallus OX=9031 GN=AP1G1 PE=3 SV=3 - [F1NDA9_CHICK]	3.91843	5.99	1	4	4	4	0.920307	4	5.26325	0.904556	4	3.64843	1.1542	4	7.4722				818	90.9839	6.82959
F1P360	Cytoskeleton associated protein 4 OS=Gallus gallus OX=9031 PE=4 SV=4 - [F1P360_CHICK]	3.90553	8.62	5	4	4	4	1.05958	4	10.9767	1.06555	4	4.24444	0.96376	4	13.1354				499	56.788	5.03369
E1C1N8	A-kinase anchoring protein 1 OS=Gallus gallus OX=9031 GN=AKAP1 PE=4 SV=3 - [E1C1N8_CHICK]	3.89808	0.79	1	1	1	2	0.989241	2	8.72328	1.00619	2	0.778759	1.01653	2	7.66373				883	95.416	5.03369
A0A1L1RNT6	Uncharacterized protein OS=Gallus gallus OX=9031 GN=RPL14 PE=4 SV=1 - [A0A1L1RNT6_CHICK]	3.87231	9.76	3	1	1	2	1.19597	2	21.5427	0.93138	2	9.22357	0.884842	2	33.1085				123	14.3308	10.4624
A0A1L1RS37	Hydroxyacyl-CoA dehydrogenase OS=Gallus gallus OX=9031 GN=HADH PE=4 SV=1 - [A0A1L1RS37_CHICK]	3.85726	13.72	2	3	3	3	0.956677	3	9.14262	1.05369	3	15.3024	1.05286	3	7.22197				277	30.6649	6.7124
Q9I8G9	Histone-binding protein RBBP7 OS=Gallus gallus OX=9031 GN=RBBP7 PE=1 SV=1 - [RBBP7_CHICK]	3.85699	3.54	4	2	2	2	1.03514	2	1.93752	0.974063	2	0.853734	1.0106	2	2.3758				424	47.6733	4.94482
A0A1D5PCG2	Septin-7 OS=Gallus gallus OX=9031 GN=SEPT7 PE=3 SV=1 - [A0A1D5PCG2_CHICK]	3.79015	6.25	3	1	2	2	0.983905	1		1.05929	1		0.97544	1					416	48.544	8.63135
A0A1L1RIR9	Farnesyl pyrophosphate synthase OS=Gallus gallus OX=9031 GN=FDPS PE=3 SV=1 - [A0A1L1RIR9_CHICK]	3.77585	4.65	4	2	2	2	0.984043	1		0.992015	1		1.03643	1					344	39.3859	5.80811
A0A1L1RX65	Isocitrate dehydrogenase [NAD] subunit, mitochondrial OS=Gallus gallus OX=9031 GN=IDH3A PE=3 SV=1 - [A0A1L1RX65_CHICK]	3.69113	8.54	3	2	2	2	0.818687	2	48.854	1.00983	2	3.39236	1.10616	2	26.0371				316	34.6405	6.53662
F1NA95	Uncharacterized protein OS=Gallus gallus OX=9031 PE=4 SV=4 - [F1NA95_CHICK]	3.67988	7.4	1	3	3	3	0.928731	3	5.4237	0.890254	3	15.2803	1.11434	3	19.9422				392	44.6707	8.26514
A0A1L1RN50	Thioredoxin domain-containing protein 5 precursor OS=Gallus gallus OX=9031 GN=TXNDC5 PE=3 SV=1 - [A0A1L1RN50_CHICK]	3.66346	11.85	2	3	3	3	1.09263	3	14.8872	0.979144	3	3.31234	0.978679	3	16.3123				363	41.0011	6.20166
A0A1D6UPP7	40S ribosomal protein S3 OS=Gallus gallus OX=9031 GN=RPS3 PE=3 SV=1 - [A0A1D6UPP7_CHICK]	3.62327	10.7	4	3	3	3	1.06465	3	18.219	1.03529	3	9.18886	0.870995	3	25.4337				243	26.5082	9.14404
A0A1D5PTH0	Esterase D OS=Gallus gallus OX=9031 GN=ESD PE=4 SV=1 - [A0A1D5PTH0_CHICK]	3.6035	15.38	4	1	1	1	1.48421	1		0.901551	1		0.70824	1					143	15.8567	6.771
F1NSW0	Vesicle-associated membrane protein-associated protein B/C OS=Gallus gallus OX=9031 GN=VAPB PE=4 SV=3 - [F1NSW0_CHICK]	3.55915	5.76	2	1	1	1	1.19991	1		0.995149	1		0.85648	1					243	27.288	7.40088
F1NU79	Proteasome 26S subunit, ATPase 5 OS=Gallus gallus OX=9031 GN=PSMC5 PE=3 SV=2 - [F1NU79_CHICK]	3.54946	10.22	1	3	3	3	1.05498	3	43.2394	0.991416	3	5.31758	0.699957	3	1.87195				411	46.1432	7.54736
A0A1L1RVG3	FK506 binding protein 3 OS=Gallus gallus OX=9031 GN=FKBP3 PE=4 SV=1 - [A0A1L1RVG3_CHICK]	3.5354	8.38	3	1	1	2	1.00283	2	4.05584	1.02589	2	11.1421	0.986187	2	7.12917				179	20.2076	9.70068
F1NKY6	Copine 1 OS=Gallus gallus OX=9031 GN=CPNE1 PE=4 SV=2 - [F1NKY6_CHICK]	3.44124	3.38	8	2	2	2	0.978056	2	24.9165	0.95054	2	9.70367	1.04912	2	27.1687				533	59.6841	5.71924
Q5ZML6	Protein FAM210A OS=Gallus gallus OX=9031 GN=FAM210A PE=2 SV=1 - [F210A_CHICK]	3.42193	3.27	1	1	1	2	1.18578	2	12.7725	1.00381	2	4.87136	0.85445	2	9.31967				275	30.4299	9.29053
A0A1L1RT61	Glutathione S-transferase OS=Gallus gallus OX=9031 GN=GSTA2 PE=4 SV=1 - [A0A1L1RT61_CHICK]	3.38892	8.43	2	1	1	2	0.522684	2	30.2219	1.09918	2	5.50035	1.30257	2	14.0596				166	18.9279	8.82178
A0A1L1RM44	DEAD-box helicase 4 OS=Gallus gallus OX=9031 GN=DDX4 PE=3 SV=1 - [A0A1L1RM44_CHICK]	3.34595	2.2	2	2	2	2	1.15665	2	22.7774	1.07675	2	8.5973	0.800466	2	16.3491				637	70.1012	7.72314
Q5ZJ38	Uncharacterized protein OS=Gallus gallus OX=9031 GN=RANBP1 PE=2 SV=1 - [Q5ZJ38_CHICK]	3.32941	14.9	1	3	3	3	1.40637	3	13.652	1.11361	3	3.56174	0.563532	3	2.28991				208	24.156	5.23682
A0A1L1RMG5	Protein NipSnap homolog 2 OS=Gallus gallus OX=9031 GN=GBAS PE=4 SV=1 - [A0A1L1RMG5_CHICK]	3.28998	6.3	2	1	1	1	1.00652	1		1.05899	1		0.957153	1					254	30.2003	8.68994
A0A1L1RWD5	Ribosomal protein L15 OS=Gallus gallus OX=9031 GN=RPL15 PE=3 SV=1 - [A0A1L1RWD5_CHICK]	3.28535	8.96	3	1	1	2	0.706028	2	30.1953	0.903827	2	2.61127	1.32656	2	14.6544				134	15.5574	11.5903
A0A1D5PVN0	Proteasome endopeptidase complex OS=Gallus gallus OX=9031 GN=PSMA3 PE=3 SV=1 - [A0A1D5PVN0_CHICK]	3.26904	10.53	2	2	2	2	0.917936	2	31.8958	1.03575	2	3.54212	1.01792	2	26.7967				228	25.5967	5.14795
A0A1D5PWW9	SGK2, serine/threonine kinase 2 OS=Gallus gallus OX=9031 GN=SGK2 PE=3 SV=1 - [A0A1D5PWW9_CHICK]	3.2553	4.09	2	1	1	1	0.965718	1		1.24108	1		0.825231	1					342	39.2841	7.69385
F6SU35	Ribosomal protein OS=Gallus gallus OX=9031 GN=RPL10A PE=3 SV=1 - [F6SU35_CHICK]	3.23163	5.99	1	1	1	1	1.01889	1		0.977454	1		1.02107	1					217	24.6926	9.87646
R9PXN1	Eukaryotic initiation factor 4A-II OS=Gallus gallus OX=9031 GN=EIF4A2 PE=3 SV=2 - [R9PXN1_CHICK]	3.17904	11.88	16	5	5	6	1.00951	6	12.4639	0.981182	6	14.2677	1.02746	6	20.6412				362	41.2332	5.64307
E1BUX1	Uncharacterized protein OS=Gallus gallus OX=9031 GN=TPTE2 PE=4 SV=1 - [E1BUX1_CHICK]	3.15188	3.13	1	1	1	1	0.759762	1		1.11392	1		1.10972	1					511	58.8731	7.88428
A0A1L1RZW6	Ribosomal protein S14 OS=Gallus gallus OX=9031 GN=RPS14 PE=3 SV=1 - [A0A1L1RZW6_CHICK]	3.14906	14.71	3	1	1	1	0.993556	1		0.977869	1		1.04148	1					68	7.3151	12.0005
F1NXN8	NADH-ubiquinone oxidoreductase 75 kDa subunit, mitochondrial OS=Gallus gallus OX=9031 GN=NDUFS1 PE=3 SV=1 - [F1NXN8_CHICK]	3.11122	4.81	1	2	2	2	0.782039	2	47.2908	0.920415	2	7.59234	1.21288	2	29.8031				728	79.5438	6.91748
A0A1D5P8M7	Lipase maturation factor OS=Gallus gallus OX=9031 GN=LMF2 PE=3 SV=1 - [A0A1D5P8M7_CHICK]	3.10808	3.78	1	1	1	1	1.22607	1		0.842636	1		0.973545	1					714	81.5418	9.59814
F1NPT0	Dynamin-1-like protein OS=Gallus gallus OX=9031 GN=DNM1L PE=3 SV=1 - [F1NPT0_CHICK]	3.10307	2.01	1	1	1	1													696	77.6369	6.60986
A0A1D5P5L8	Uncharacterized protein OS=Gallus gallus OX=9031 GN=NDUFA9 PE=4 SV=1 - [A0A1D5P5L8_CHICK]	3.10065	3.72	2	1	1	1	1.33971	1		1.04434	1		0.697093	1					376	42.9324	8.92432
A0A1L1RMH8	Uncharacterized protein OS=Gallus gallus OX=9031 GN=HNRNPL PE=4 SV=1 - [A0A1L1RMH8_CHICK]	3.09333	6.83	1	1	1	1	0.95135	1		1.00242	1		1.05381	1					205	23.0321	7.7085
Q71R50	Dehydrogenase/reductase SDR family member 11 OS=Gallus gallus OX=9031 GN=DHRS11 PE=2 SV=1 - [DHR11_CHICK]	3.08146	10.59	1	2	2	2	1.11891	2	36.3168	0.982936	2	10.5816	0.860229	2	50.9415				255	27.709	6.7124
A0A1L1RTP8	40S ribosomal protein S12 OS=Gallus gallus OX=9031 GN=RPS12 PE=3 SV=1 - [A0A1L1RTP8_CHICK]	3.0711	32.88	3	2	2	2	1.0927	2	5.769	1.06205	2	6.08971	0.879035	2	12.5937				73	8.34134	8.32373
E1C7T8	Coatomer subunit gamma OS=Gallus gallus OX=9031 GN=COPG2 PE=3 SV=2 - [E1C7T8_CHICK]	3.01756	3.45	1	2	2	2	1.13439	2	1.09993	0.710358	2	54.4259	1.10899	2	29.7402				870	97.2613	5.88428
P17785	Annexin A2 OS=Gallus gallus OX=9031 GN=ANXA2 PE=1 SV=2 - [ANXA2_CHICK]	3.00891	5.01	1	1	1	2	0.519622	2	8.17052	0.89767	2	4.68584	1.50211	2	0.226385				339	38.6159	7.32764
A0A1L1RT65	40S ribosomal protein S24 OS=Gallus gallus OX=9031 GN=RPS24 PE=3 SV=1 - [A0A1L1RT65_CHICK]	3.00331	8.46	3	1	1	1	1.12968	1		1.07989	1		0.837123	1					130	15.0592	10.8872
F1NKG5	N(G),N(G)-dimethylarginine dimethylaminohydrolase 1 OS=Gallus gallus OX=9031 GN=DDAH1 PE=4 SV=2 - [F1NKG5_CHICK]	2.98732	15.03	1	3	3	3	0.964003	3	3.6641	1.12458	3	2.27954	0.932461	3	10.2677				286	31.0708	5.66846
F1NEF6	Acyl-CoA dehydrogenase family member 9, mitochondrial OS=Gallus gallus OX=9031 GN=ACAD9 PE=3 SV=3 - [F1NEF6_CHICK]	2.96586	2.44	1	1	1	1	0.734818	1		0.837005	1		1.38171	1					614	67.592	8.03076
E1BSN3	Trans-L-3-hydroxyproline dehydratase OS=Gallus gallus OX=9031 GN=L3HYPDH PE=4 SV=1 - [E1BSN3_CHICK]	2.96053	4.93	1	1	1	1	0.584224	1		1.5769	1		0.833195	1					365	38.6515	6.58057
A0A1D5PH67	G protein subunit alpha i2 OS=Gallus gallus OX=9031 PE=4 SV=1 - [A0A1D5PH67_CHICK]	2.95973	8.17	14	2	2	2	1.07016	1		0.960812	1		0.994118	1					355	40.5472	5.64307
Q6DV79	Signal transducer and activator of transcription 3 OS=Gallus gallus OX=9031 GN=STAT3 PE=1 SV=2 - [STAT3_CHICK]	2.95766	2.33	1	1	1	1	0.933435	1		0.842462	1		1.2138	1					771	88.1144	6.30322
A0A1L1RKK2	Long-chain specific acyl-CoA dehydrogenase, mitochondrial OS=Gallus gallus OX=9031 GN=ACADL PE=3 SV=1 - [A0A1L1RKK2_CHICK]	2.95692	8.82	2	3	3	3	0.948604	3	5.31696	0.954718	3	2.4105	1.09939	3	5.48221				431	47.8434	8.30908
F1P574	GDP-mannose pyrophosphorylase B OS=Gallus gallus OX=9031 GN=GMPPB PE=4 SV=2 - [F1P574_CHICK]	2.92512	3.06	1	1	1	1	1.01543	1		1.20915	1		0.813453	1					360	39.4106	7.1958
A0A1L1RW91	Ornithine aminotransferase OS=Gallus gallus OX=9031 GN=OAT PE=4 SV=1 - [A0A1L1RW91_CHICK]	2.91853	6.2	2	1	1	1	0.767907	1		1.12563	1		1.0924	1					258	28.0576	5.08447
F1NH35	Dehydrogenase/reductase 7B OS=Gallus gallus OX=9031 GN=DHRS7B PE=3 SV=4 - [F1NH35_CHICK]	2.91276	5.18	1	1	1	1	0.687827	1		1.20793	1		1.08334	1					309	33.802	9.53955
A0A1D5PVA2	Pyridoxal kinase OS=Gallus gallus OX=9031 GN=PDXK PE=4 SV=1 - [A0A1D5PVA2_CHICK]	2.89152	8.99	2	1	1	1	0.517278	1		1.06668	1		1.35158	1					178	20.2943	5.59229
A0A1L1RWJ7	Phospholipase A2 activating protein OS=Gallus gallus OX=9031 GN=PLAA PE=4 SV=1 - [A0A1L1RWJ7_CHICK]	2.87481	3.68	3	1	1	1	0.836116	1		0.892459	1		1.24823	1					353	38.3909	6.771
A0A1D5PTE8	Glia maturation factor beta OS=Gallus gallus OX=9031 GN=GMFB PE=4 SV=1 - [A0A1D5PTE8_CHICK]	2.87434	6.38	2	1	1	1	1.04118	1		1.00128	1		0.98114	1					141	16.5192	5.14795
A0A1D5PHN7	Diphosphoinositol pentakisphosphate kinase 2 OS=Gallus gallus OX=9031 GN=PPIP5K2 PE=3 SV=1 - [A0A1D5PHN7_CHICK]	2.87216	1.68	8	1	1	1	0.620372	1		0.753493	1		1.55147	1					1073	121.592	8.22119
A0A1D5PR40	Uncharacterized protein OS=Gallus gallus OX=9031 GN=LOC770025 PE=3 SV=1 - [A0A1D5PR40_CHICK]	2.85947	14.13	5	2	2	2	0.849449	2	55.4378	1.05542	2	3.00718	1.02081	2	33.8865				184	21.3834	10.1841
A0A1D5PMJ0	Phosphoglucomutase 2 like 1 OS=Gallus gallus OX=9031 GN=PGM2L1 PE=4 SV=1 - [A0A1D5PMJ0_CHICK]	2.84124	6.16	3	2	2	2	0.989873	2	22.2029	0.929121	2	6.89364	1.07589	2	11.2409				536	60.7303	5.97314
F1NA76	Transmembrane emp24 domain-containing protein 10 precursor OS=Gallus gallus OX=9031 GN=TMED10 PE=3 SV=1 - [F1NA76_CHICK]	2.82941	9.13	1	2	2	3	0.933552	3	1.651	1.07457	3	2.37	1.01942	3	4.77224				219	24.7869	7.78174
A0A1L1RWL5	Heterogeneous nuclear ribonucleoprotein D-like OS=Gallus gallus OX=9031 GN=HNRNPDL PE=4 SV=1 - [A0A1L1RWL5_CHICK]	2.81269	13.33	2	2	3	4	0.999904	3	8.5703	0.989503	3	5.35499	1.02119	3	0.653839				270	30.1676	8.71924
A0A1L1RN46	Nuclear transport factor 2 OS=Gallus gallus OX=9031 GN=NUTF2 PE=4 SV=1 - [A0A1L1RN46_CHICK]	2.80432	12.7	2	1	1	1	0.769032	1		0.786717	1		1.39932	1					126	14.2691	6.354
A0A1D5NTR6	Ribosomal protein L34 OS=Gallus gallus OX=9031 GN=RPL34 PE=4 SV=1 - [A0A1D5NTR6_CHICK]	2.80228	6.84	2	1	1	1	1.12393	1		0.896152	1		1.00874	1					117	13.2975	11.4731
F1P5J5	Alanine--tRNA ligase, cytoplasmic OS=Gallus gallus OX=9031 GN=AARS PE=3 SV=3 - [F1P5J5_CHICK]	2.79428	6.3	3	5	5	5	1.07572	5	4.51942	1.08439	5	4.98599	0.903791	5	14.8091				968	106.902	5.80811
F1NEX4	Opioid growth factor receptor OS=Gallus gallus OX=9031 GN=OGFR PE=4 SV=3 - [F1NEX4_CHICK]	2.77904	2.26	2	1	1	1	1.00722	1		0.953863	1		1.05208	1					707	80.1437	4.93213
A0A1D5PXW2	Eukaryotic translation initiation factor 3 subunit M OS=Gallus gallus OX=9031 GN=EIF3ML PE=4 SV=1 - [A0A1D5PXW2_CHICK]	2.7777	8.95	5	1	1	1	0.660903	1		0.934103	1		1.35416	1					190	21.8762	6.80029
A0A1D5P7X0	Catenin alpha 1 OS=Gallus gallus OX=9031 GN=CTNNA1 PE=4 SV=1 - [A0A1D5P7X0_CHICK]	2.77757	6.19	3	3	3	3	1.01683	3	38.4734	0.963395	3	4.77414	1.00691	3	9.36161				905	99.9815	6.16357
E1BR35	Perilipin OS=Gallus gallus OX=9031 GN=PLIN3L PE=3 SV=3 - [E1BR35_CHICK]	2.7491	3.7	2	1	1	1	1.27852	1		0.940486	1		0.841635	1					433	47.1186	4.79248
A0A1L1RSM0	Cleavage and polyadenylation-specificity factor subunit 6 OS=Gallus gallus OX=9031 GN=CPSF6 PE=4 SV=1 - [A0A1L1RSM0_CHICK]	2.73739	5.73	6	1	1	1	0.37131	1		1.15374	1		1.39225	1					436	44.8587	8.23584
A0A1L1RUA9	F-actin-capping protein subunit beta isoforms 1 and 2 OS=Gallus gallus OX=9031 GN=CAPZB PE=4 SV=1 - [A0A1L1RUA9_CHICK]	2.72787	5.41	4	1	1	1	0.928867	1		0.926829	1		1.14091	1					185	20.7026	8.83643
A0A1L1RIN7	Hemoglobin subunit alpha-A OS=Gallus gallus OX=9031 GN=HBA1 PE=3 SV=1 - [A0A1L1RIN7_CHICK]	2.72354	34.38	2	2	2	2	0.774252	2	17.5818	1.38049	2	3.67035	0.849765	2	7.66636				96	10.2636	8.51416
A0A1L1RT88	SGT1 homolog, MIS12 kinetochore complex assembly cochaperone OS=Gallus gallus OX=9031 GN=SUGT1 PE=4 SV=1 - [A0A1L1RT88_CHICK]	2.71992	11.8	3	2	2	2	1.16099	2	12.2066	0.959101	2	9.5473	0.906258	2	22.1453				178	20.5255	6.82959
A0A1D5PAE4	Uncharacterized protein OS=Gallus gallus OX=9031 GN=HDGF PE=4 SV=1 - [A0A1D5PAE4_CHICK]	2.71332	6.9	1	1	1	1	1.10125	1		0.977904	1		0.95309	1					232	26.2317	5.16064
A0A1L1RK20	Glyoxalase domain containing 4 OS=Gallus gallus OX=9031 GN=GLOD4 PE=4 SV=1 - [A0A1L1RK20_CHICK]	2.71283	9.06	2	2	2	2	0.856256	2	30.0575	0.928621	2	17.6326	1.15442	2	31.3434				298	33.0106	6.25244
F1N8M4	Dynamin-like 120 kDa protein, mitochondrial OS=Gallus gallus OX=9031 GN=OPA1 PE=3 SV=1 - [F1N8M4_CHICK]	2.71171	1.23	4	1	1	1	0.8517	1		1.07576	1		1.06895	1					977	113.346	8.07471
E1BSL7	Endoplasmic reticulum protein 44 OS=Gallus gallus OX=9031 GN=ERP44 PE=4 SV=3 - [E1BSL7_CHICK]	2.70572	4.68	1	2	2	2	1.15669	2	14.3923	1.04979	2	1.56158	0.833819	2	14.5899				406	46.9466	5.61768
A0A1L1RWY0	Cytochrome b-c1 complex subunit Rieske, mitochondrial OS=Gallus gallus OX=9031 GN=UQCRFS1 PE=4 SV=1 - [A0A1L1RWY0_CHICK]	2.67273	9.55	2	1	1	1	0.581261	1		0.770829	1		1.56781	1					220	23.9941	7.43018
A0A1L1RZS5	Reactive intermediate imine deaminase A homolog OS=Gallus gallus OX=9031 GN=RIDA PE=4 SV=1 - [A0A1L1RZS5_CHICK]	2.66826	7.19	1	1	1	1	0.983358	1		1.07348	1		0.963	1					139	14.8118	8.42627
A0A1D5PKG6	Uncharacterized protein OS=Gallus gallus OX=9031 GN=UBE2L3 PE=3 SV=1 - [A0A1D5PKG6_CHICK]	2.6629	27.21	3	2	2	2	1.22742	2	50.9653	0.854384	2	27.9697	0.87518	2	32.3537				136	15.7481	7.94287
A0A1L1RU52	Tropomyosin alpha-1 chain OS=Gallus gallus OX=9031 GN=TPM1 PE=3 SV=1 - [A0A1L1RU52_CHICK]	2.65798	16.46	4	1	3	3	1.34854	1		0.954421	1		0.771527	1					158	18.6495	4.76709
F1NW95	NADH dehydrogenase [ubiquinone] 1 alpha subcomplex subunit 12 OS=Gallus gallus OX=9031 GN=NDUFA12 PE=3 SV=2 - [F1NW95_CHICK]	2.64561	10.27	1	2	2	2	0.936305	2	2.51835	1.11145	2	4.71433	0.965442	2	6.93733				146	16.9346	9.75928
A0A1D5PR77	Uncharacterized protein OS=Gallus gallus OX=9031 PE=4 SV=1 - [A0A1D5PR77_CHICK]	2.64275	15.69	1	1	1	2	0.615871	2	67.8126	0.999436	2	10.1785	1.27632	2	17.9281				102	10.9256	5.31299
A0A1D5PKA9	Aminopeptidase puromycin sensitive OS=Gallus gallus OX=9031 GN=NPEPPS PE=4 SV=1 - [A0A1D5PKA9_CHICK]	2.63006	6.93	1	3	3	3	1.01956	3	4.90878	1.03486	3	21.3597	0.96838	3	9.31261				433	48.8573	4.97021
A0A1L1RPI7	Interleukin enhancer binding factor 2 OS=Gallus gallus OX=9031 GN=ILF2 PE=4 SV=1 - [A0A1L1RPI7_CHICK]	2.61279	21.33	12	1	1	1	1.0249	1		0.918682	1		1.06953	1					75	8.33214	9.27588
Q5F426	Pyruvate dehydrogenase E1 component subunit alpha OS=Gallus gallus OX=9031 GN=PDHA1 PE=2 SV=1 - [Q5F426_CHICK]	2.59948	5.51	2	2	2	3	1.16304	3	9.02547	1.00315	3	2.03321	0.907474	3	6.79249				399	44.4142	7.95752
Q5F3X8	Protein transport protein Sec31A OS=Gallus gallus OX=9031 GN=SEC31A PE=2 SV=1 - [SC31A_CHICK]	2.57998	1.47	2	1	1	1	0.90973	1		1.01241	1		1.07888	1					1227	133.386	6.34131
R4GFE0	Uncharacterized protein OS=Gallus gallus OX=9031 GN=SUB1L1 PE=4 SV=2 - [R4GFE0_CHICK]	2.57985	9.77	1	1	1	1	0.926521	1		0.99998	1		1.07639	1					133	14.8276	8.92432
E1BSX2	Calponin OS=Gallus gallus OX=9031 GN=CNN3 PE=3 SV=3 - [E1BSX2_CHICK]	2.57409	9.97	4	2	2	3	0.906395	3	1.60668	0.997256	3	0.642294	1.0156	3	12.8703				331	36.587	6.62451
F1NLC7	Thioredoxin domain containing 12 OS=Gallus gallus OX=9031 GN=TXNDC12 PE=4 SV=2 - [F1NLC7_CHICK]	2.56155	8.82	1	1	1	1	0.839718	1		1.12325	1		1.03564	1					170	18.5502	5.78271
F6RHH1	Importin subunit alpha OS=Gallus gallus OX=9031 GN=KPNA4 PE=3 SV=2 - [F6RHH1_CHICK]	2.55562	3.35	2	1	1	1	0.920633	1		0.978698	1		1.10055	1					508	56.0147	4.93213
Q5ZIT7	Proteasome 26S subunit, ATPase 3 OS=Gallus gallus OX=9031 GN=PSMC3 PE=2 SV=1 - [Q5ZIT7_CHICK]	2.54731	6.4	1	2	2	2	1.17718	2	1.73549	0.894343	2	20.7581	0.953419	2	15.8677				422	47.1684	5.22412
E1C0W7	ERO1-like protein alpha precursor OS=Gallus gallus OX=9031 GN=ERO1A PE=4 SV=2 - [E1C0W7_CHICK]	2.54478	2.38	1	1	1	1	1.11932	1		1.0265	1		0.894124	1					463	52.8925	7.03467
P08636	40S ribosomal protein S17 OS=Gallus gallus OX=9031 GN=RPS17 PE=2 SV=3 - [RS17_CHICK]	2.53852	7.41	1	1	1	1	1.06085	1		1.00681	1		0.95998	1					135	15.5284	9.84717
E1BUD8	SEC24 homolog C, COPII coat complex component OS=Gallus gallus OX=9031 GN=SEC24C PE=4 SV=2 - [E1BUD8_CHICK]	2.53516	0.92	1	1	1	1	1.0158	1		0.778175	1		1.20462	1					1090	118.953	6.88818
A0A1D5P4Y8	Uncharacterized protein OS=Gallus gallus OX=9031 PE=4 SV=1 - [A0A1D5P4Y8_CHICK]	2.53361	6.59	3	1	1	1	0.9724	1		1.12687	1		0.923488	1					91	10.1355	9.30518
F1NK29	Na(+)/H(+) exchange regulatory cofactor NHE-RF OS=Gallus gallus OX=9031 GN=SLC9A3R1 PE=4 SV=1 - [F1NK29_CHICK]	2.52836	3.9	2	1	1	1	0.611225	1		0.71567	1		1.59333	1					333	35.8591	6.16357
A0A1D5PD02	Ubiquitin like modifier activating enzyme 7 OS=Gallus gallus OX=9031 GN=UBA7 PE=3 SV=1 - [A0A1D5PD02_CHICK]	2.5233	1.52	1	1	1	1	0.888461	1		0.999523	1		1.10804	1					990	108.734	5.56689
A0A1D5PDG3	Transportin 2 OS=Gallus gallus OX=9031 GN=TNPO2 PE=4 SV=1 - [A0A1D5PDG3_CHICK]	2.52133	1.22	1	1	1	1	1.27803	1		1.04919	1		0.743291	1					903	101.977	4.98291
E1BT66	TATA-box binding protein associated factor 15 OS=Gallus gallus OX=9031 GN=TAF15 PE=4 SV=2 - [E1BT66_CHICK]	2.51153	1.91	3	1	1	1	0.935221	1		0.943828	1		1.12026	1					472	51.2205	8.04541
A0A1D5P765	2-oxoisovalerate dehydrogenase subunit beta, mitochondrial precursor OS=Gallus gallus OX=9031 GN=BCKDHB PE=4 SV=1 - [A0A1D5P765_CHICK]	2.51058	4.49	2	1	1	1	0.621447	1		1.03318	1		1.29654	1					379	41.4982	7.51807
A0A1L1RQY9	60S acidic ribosomal protein P1 OS=Gallus gallus OX=9031 GN=RPLP1 PE=3 SV=1 - [A0A1L1RQY9_CHICK]	2.50425	17.78	2	1	1	1	1.44365	1		0.918166	1		0.726427	1					90	8.62342	4.64014
A0A1L1RS52	ATP synthase membrane subunit c locus 3 OS=Gallus gallus OX=9031 GN=ATP5G3 PE=3 SV=1 - [A0A1L1RS52_CHICK]	2.49986	8.54	6	1	1	1	1.04278	1		0.944271	1		1.03161	1					82	8.33236	8.19189
A0A1D5NTF3	Fas associated factor family member 2 OS=Gallus gallus OX=9031 GN=FAF2 PE=4 SV=1 - [A0A1D5NTF3_CHICK]	2.49742	4.32	2	1	1	1	0.553297	1		0.765971	1		1.59517	1					417	49.4301	6.23975
A0A1D6UPQ3	Threonine--tRNA ligase, cytoplasmic OS=Gallus gallus OX=9031 GN=TARS PE=3 SV=1 - [A0A1D6UPQ3_CHICK]	2.4883	2.65	3	2	2	2	1.01313	2	26.085	1.07807	2	6.26214	0.915252	2	16.8041				791	90.5909	8.07471
A0A1D5NYY8	Dipeptidyl peptidase 7 OS=Gallus gallus OX=9031 GN=DPP7 PE=4 SV=1 - [A0A1D5NYY8_CHICK]	2.48728	8.48	1	3	3	3	0.975464	3	7.41818	1.02399	3	0.84766	1.03247	3	9.56776				495	54.5121	6.20166
A0A1D5PFV4	60S ribosomal protein L35 OS=Gallus gallus OX=9031 GN=RPL35 PE=4 SV=1 - [A0A1D5PFV4_CHICK]	2.48487	11.24	4	1	1	1	1.00303	1		1.18096	1		0.849231	1					89	10.6981	11.2681
O93325	Histone H2A OS=Gallus gallus OX=9031 GN=H2AFY PE=2 SV=1 - [O93325_CHICK]	2.47296	7.62	6	1	1	1	0.920192	1		1.11193	1		0.979895	1					223	23.9144	10.6968
A0A1D5PG30	Uncharacterized protein OS=Gallus gallus OX=9031 PE=4 SV=1 - [A0A1D5PG30_CHICK]	2.47158	3.37	1	1	2	2	1.13908	1		0.935892	1		0.960213	1					653	72.0066	5.07178
A0A1L1S0K9	Proteasome subunit alpha type OS=Gallus gallus OX=9031 GN=PSMA7 PE=3 SV=1 - [A0A1L1S0K9_CHICK]	2.46773	4.76	4	1	1	2	1.08727	2	0.239903	0.985584	2	0.766015	0.95755	2	0.939675				231	25.7695	7.85498
A0A1D5P185	Coatomer subunit alpha OS=Gallus gallus OX=9031 GN=COPA PE=4 SV=1 - [A0A1D5P185_CHICK]	2.45725	5.13	2	5	5	5	0.940836	5	8.2558	0.879315	5	6.66969	1.15255	5	3.89513				1150	129.722	7.04932
A0A1D5PTC6	Uncharacterized protein OS=Gallus gallus OX=9031 GN=TECR PE=4 SV=2 - [A0A1D5PTC6_CHICK]	2.45625	3.46	1	1	1	1	1.006	1		1.25216	1		0.782112	1					260	30.8189	9.30518
A0A1D5P2W8	Uncharacterized protein OS=Gallus gallus OX=9031 GN=IPO5 PE=4 SV=1 - [A0A1D5P2W8_CHICK]	2.4324	6.29	1	3	3	3	0.604338	3	32.5169	0.847655	3	11.4908	1.36103	3	12.3803				795	88.316	5.05908
F1P4F4	Translocon-associated protein subunit alpha precursor OS=Gallus gallus OX=9031 GN=SSR1 PE=4 SV=1 - [F1P4F4_CHICK]	2.43209	4.51	1	1	1	1	1.02986	1		1.0443	1		0.951346	1					288	32.1522	4.51318
Q5F4A3	Acidic leucine-rich nuclear phosphoprotein 32 family member E OS=Gallus gallus OX=9031 GN=ANP32E PE=2 SV=1 - [AN32E_CHICK]	2.41834	4.69	1	1	1	1	1.08717	1		0.987997	1		0.95547	1					256	28.9082	3.9292
F1NW50	V-type proton ATPase subunit H OS=Gallus gallus OX=9031 GN=ATP6V1H PE=3 SV=3 - [F1NW50_CHICK]	2.41387	9.58	1	3	3	3	0.963602	3	38.4567	0.832695	3	9.3914	1.07188	3	24.8177				480	55.443	6.40479
F1N9B7	RAD23 homolog B, nucleotide excision repair protein OS=Gallus gallus OX=9031 GN=RAD23B PE=4 SV=3 - [F1N9B7_CHICK]	2.41112	7.27	1	2	2	2	1.18756	2	14.3225	1.06168	2	7.61367	0.787478	2	27.3163				385	40.9505	4.729
A0A1D5PZT5	Cytosol aminopeptidase OS=Gallus gallus OX=9031 GN=LAP3 PE=3 SV=1 - [A0A1D5PZT5_CHICK]	2.40915	8.48	3	3	3	5	0.975747	5	17.8822	1.01913	5	4.49372	1.01861	5	10.1175				519	54.926	7.40088
A0A1L1RLZ6	Cytoplasmic dynein 1 light intermediate chain 1 OS=Gallus gallus OX=9031 GN=DYNC1LI1 PE=4 SV=1 - [A0A1L1RLZ6_CHICK]	2.40683	21.11	3	1	1	2	0.826782	2	22.7166	0.769701	2	5.5589	1.35297	2	14.21				90	8.64734	8.57275
A0A1D5PC26	Dual-specificity mitogen-activated protein kinase kinase 2 OS=Gallus gallus OX=9031 GN=MAP2K2 PE=3 SV=1 - [A0A1D5PC26_CHICK]	2.40475	2.21	5	1	1	1	1.05393	1		0.963058	1		1.0054	1					362	40.556	7.04932
Q8UWC5	Nuclear protein matrin 3 OS=Gallus gallus OX=9031 GN=MATR3 PE=2 SV=1 - [Q8UWC5_CHICK]	2.40235	1.55	1	1	1	1	0.789562	1		0.821612	1		1.35078	1					902	100.651	6.15088
A0A1D5NWQ8	Histone H2A OS=Gallus gallus OX=9031 GN=H2AFV PE=3 SV=1 - [A0A1D5NWQ8_CHICK]	2.39927	20.47	8	1	3	3	0.964767	1		1.06797	1		0.983255	1					127	13.3695	10.5796
R4GKH5	Synaptophysin like 1 OS=Gallus gallus OX=9031 GN=SYPL1 PE=4 SV=1 - [R4GKH5_CHICK]	2.39553	6.36	1	1	1	1	0.983918	1		1.04344	1		0.989824	1					236	25.8884	8.36768
A0A1D5PEE1	Oxysterol-binding protein OS=Gallus gallus OX=9031 GN=OSBP PE=3 SV=1 - [A0A1D5PEE1_CHICK]	2.39336	3.54	2	2	2	2	1.07587	2	2.67428	1.11867	2	2.26845	0.845205	2	5.52246				790	87.7138	7.43018
E1C6W3	Oxidative stress responsive 1 OS=Gallus gallus OX=9031 GN=OXSR1 PE=4 SV=2 - [E1C6W3_CHICK]	2.39001	5.94	1	2	2	2	1.17692	2	15.0239	1.11335	2	3.09092	0.759016	2	14.9792				522	57.1086	6.34131
Q5ZLX2	Eukaryotic translation initiation factor 2 subunit 1 OS=Gallus gallus OX=9031 GN=EIF2S1 PE=2 SV=2 - [IF2A_CHICK]	2.3887	4.76	1	1	1	1	0.890352	1		1.0651	1		1.04691	1					315	36.1555	5.13525
A0A1L1RNU2	Ribosomal protein L31 OS=Gallus gallus OX=9031 GN=RPL31 PE=4 SV=1 - [A0A1L1RNU2_CHICK]	2.38289	19.44	3	1	1	1	1.12314	1		0.92376	1		0.984309	1					72	8.40247	9.89111
A0A1L1RIW0	Arginine--tRNA ligase, cytoplasmic OS=Gallus gallus OX=9031 GN=RARS PE=3 SV=1 - [A0A1L1RIW0_CHICK]	2.38011	7.81	4	2	2	3	0.805095	3	1.12853	0.953421	3	19.2566	1.21831	3	4.79047				320	36.657	6.354
A0A1D5PAH5	Uncharacterized protein OS=Gallus gallus OX=9031 GN=LOC107049088 PE=3 SV=1 - [A0A1D5PAH5_CHICK]	2.37276	6.9	5	2	2	2	1.15242	2	4.08502	1.05391	2	1.28965	0.840969	2	6.0634				203	23.1208	11.0483
A0A1I7Q432	Ras-related protein Rab-6A OS=Gallus gallus OX=9031 GN=RAB6A PE=4 SV=1 - [A0A1I7Q432_CHICK]	2.36756	13.22	23	1	2	2	0.791199	1		0.914895	1		1.2647	1					174	19.602	5.47803
Q5ZL57	Coatomer subunit delta OS=Gallus gallus OX=9031 GN=ARCN1 PE=2 SV=1 - [COPD_CHICK]	2.36706	4.51	2	2	2	2	0.79293	2	11.1246	1.02027	2	9.6639	1.16373	2	1.47785				510	57.1343	6.07471
E1BW83	Solute carrier family 25 member 24 OS=Gallus gallus OX=9031 GN=SLC25A24 PE=3 SV=3 - [E1BW83_CHICK]	2.35455	5.89	1	2	2	2	0.993182	2	7.52288	1.06689	2	6.14162	0.95558	2	12.6684				475	52.4961	8.26514
F1NAM7	3-hydroxybutyrate dehydrogenase 2 OS=Gallus gallus OX=9031 GN=BDH2 PE=4 SV=2 - [F1NAM7_CHICK]	2.35242	8.57	1	2	2	2	1.27688	2	23.4106	0.957602	2	17.9779	0.806234	2	10.8704				245	26.8469	7.23975
Q5ZJL9	Deoxynucleoside triphosphate triphosphohydrolase SAMHD1 OS=Gallus gallus OX=9031 GN=SAMHD1 PE=2 SV=2 - [SAMH1_CHICK]	2.34951	4.07	1	2	2	2	0.747662	2	7.39569	1.13133	2	12.48	1.09322	2	15.915				614	70.1884	6.81494
F1P3P3	Rho GDP-dissociation inhibitor 1 OS=Gallus gallus OX=9031 GN=ARHGDIA PE=4 SV=1 - [F1P3P3_CHICK]	2.34166	7.84	1	1	1	1	1.18726	1		1.09348	1		0.777534	1					204	23.2478	5.10986
F1NSP8	Heterogeneous nuclear ribonucleoprotein U OS=Gallus gallus OX=9031 GN=HNRNPU PE=4 SV=3 - [F1NSP8_CHICK]	2.33743	2.14	1	2	2	2	1.16379	2	2.46499	1.05265	2	0.0146149	0.833598	2	2.80684				842	91.5534	5.93506
E1C8W4	Ubiquitin carboxyl-terminal hydrolase OS=Gallus gallus OX=9031 GN=USP5 PE=3 SV=3 - [E1C8W4_CHICK]	2.32907	4.09	1	2	2	2	1.28452	2	7.51822	1.07889	2	10.1998	0.7072	2	2.91643				855	95.631	5.10986
A0A1D5PPF7	Uncharacterized protein OS=Gallus gallus OX=9031 GN=TSNAX PE=4 SV=1 - [A0A1D5PPF7_CHICK]	2.32507	6.55	1	1	1	1	0.998933	1		1.36482	1		0.685578	1					290	33.223	6.45557
A0A1D5PS81	LSM family member 14B OS=Gallus gallus OX=9031 GN=LSM14B PE=4 SV=1 - [A0A1D5PS81_CHICK]	2.32202	6.86	4	2	2	2	1.16953	2	32.149	0.936242	2	3.19682	0.893988	2	31.3883				379	41.4597	6.59521
A0A1L1RTS0	Solute carrier family 25 member 3 OS=Gallus gallus OX=9031 GN=SLC25A3 PE=3 SV=1 - [A0A1L1RTS0_CHICK]	2.322	12.59	3	3	3	4	0.847527	4	28.0572	1.08404	4	4.88976	1.05851	4	13.2958				270	30.3768	9.49561
A0A1D5P0V5	Mediator of cell motility 1 OS=Gallus gallus OX=9031 GN=MEMO1 PE=4 SV=1 - [A0A1D5P0V5_CHICK]	2.31634	8.33	2	1	1	1	0.910205	1		0.983542	1		1.10471	1					180	20.7739	5.70654
A0A1D5PDX4	Proteasome endopeptidase complex OS=Gallus gallus OX=9031 GN=PSMA2 PE=3 SV=1 - [A0A1D5PDX4_CHICK]	2.30826	16.41	3	1	1	1	0.696257	1		1.00098	1		1.2644	1					128	14.1944	9.17334
E1BXC8	SEC31 homolog B, COPII coat complex component OS=Gallus gallus OX=9031 GN=SEC31B PE=4 SV=4 - [E1BXC8_CHICK]	2.3052	2.34	1	1	1	1	0.850596	1		0.961841	1		1.17333	1					728	80.7227	5.75732
A0A1D5PD30	Protein-L-isoaspartate O-methyltransferase OS=Gallus gallus OX=9031 GN=PCMT1 PE=3 SV=1 - [A0A1D5PD30_CHICK]	2.30158	8.44	4	1	1	1	1.10808	1		0.980031	1		0.945554	1					225	24.3975	7.84033
A0A1D5NWX3	Geranylgeranyl diphosphate synthase 1 OS=Gallus gallus OX=9031 GN=GGPS1 PE=3 SV=1 - [A0A1D5NWX3_CHICK]	2.29175	4.68	1	1	1	1	0.680404	1		1.13695	1		1.1539	1					299	34.4506	5.8335
F1NTV6	UDP-glucose glycoprotein glucosyltransferase 1 OS=Gallus gallus OX=9031 GN=UGGT1 PE=4 SV=3 - [F1NTV6_CHICK]	2.2795	2.35	6	2	2	2	0.852502	2	49.9791	0.745769	2	8.32619	1.31777	2	21.3811				1531	174.351	5.51611
F1N8H6	Heterochromatin protein 1-binding protein 3 OS=Gallus gallus OX=9031 GN=HP1BP3 PE=4 SV=1 - [F1N8H6_CHICK]	2.27548	2.68	2	1	1	1	1.11083	1		1.00789	1		0.917989	1					559	61.8143	9.33447
A0A1D5PW25	Lectin, mannose binding 2 OS=Gallus gallus OX=9031 GN=LMAN2 PE=4 SV=1 - [A0A1D5PW25_CHICK]	2.26581	9.79	1	2	2	2	1.013	2	3.92854	0.948768	2	15.5491	1.04477	2	9.664				337	37.5149	6.46826
E1BQU4	Uncharacterized protein OS=Gallus gallus OX=9031 GN=NSF PE=4 SV=2 - [E1BQU4_CHICK]	2.26181	1.22	1	1	1	1	1.28935	1		1.0399	1		0.742444	1					740	82.1246	6.81494
A0A1L1RRX1	40S ribosomal protein S6 OS=Gallus gallus OX=9031 GN=RPS6 PE=4 SV=1 - [A0A1L1RRX1_CHICK]	2.2612	6.59	3	1	1	2	0.971291	2	3.13895	1.12081	2	0.4514	0.929509	2	3.18565				182	20.7963	10.4038
P08267	Ferritin heavy chain OS=Gallus gallus OX=9031 GN=FTH PE=2 SV=2 - [FRIH_CHICK]	2.25269	3.89	1	1	1	2	1.12882	2	4.26656	1.15081	2	2.44805	0.772823	2	1.80059				180	21.0783	6.21436
A0A1D5PJ08	Nidogen 1 OS=Gallus gallus OX=9031 GN=NID1 PE=4 SV=2 - [A0A1D5PJ08_CHICK]	2.24653	0.65	1	1	1	1	1.16664	1		0.959349	1		0.916292	1					1237	135.217	5.26221
A0A1D5PJG4	Heterogeneous nuclear ribonucleoprotein Q OS=Gallus gallus OX=9031 GN=SYNCRIP PE=4 SV=1 - [A0A1D5PJG4_CHICK]	2.24583	1.96	5	1	1	1	1.24368	1		0.963681	1		0.849153	1					562	62.6384	7.57666
P33879	Sodium/potassium-transporting ATPase subunit beta-3 OS=Gallus gallus OX=9031 GN=ATP1B3 PE=2 SV=1 - [AT1B3_CHICK]	2.24485	6.07	2	1	1	1	0.985543	1		1.01981	1		1.00996	1					280	31.838	7.94287
F1NH33	Aldehyde dehydrogenase OS=Gallus gallus OX=9031 GN=ALDH3A2 PE=3 SV=2 - [F1NH33_CHICK]	2.24271	4.69	2	2	2	2	1.15541	2	6.92048	1.07964	2	3.96161	0.811813	2	12.8958				490	54.0851	8.01611
A0A1D5PPX3	Hydroxysteroid 17-beta dehydrogenase 12 OS=Gallus gallus OX=9031 GN=HSD17B12 PE=3 SV=1 - [A0A1D5PPX3_CHICK]	2.2382	5.24	1	1	1	1	1.12991	1		0.831048	1		1.06297	1					401	42.6438	10.0962
A0A1D5PZQ8	Ribosomal protein L12 OS=Gallus gallus OX=9031 GN=RPL12 PE=3 SV=1 - [A0A1D5PZQ8_CHICK]	2.23639	12.31	2	1	1	1	1.11866	1		0.962505	1		0.952787	1					130	14.1486	9.67139
A0A1L1RQC8	NAD(P)H-hydrate epimerase OS=Gallus gallus OX=9031 GN=APOA1BP PE=3 SV=1 - [A0A1L1RQC8_CHICK]	2.23027	9.17	2	1	1	1	0.793042	1		0.872649	1		1.30157	1					218	23.4119	8.03076
A0A1D5PFX6	RNA binding motif protein 12 OS=Gallus gallus OX=9031 GN=RBM12 PE=4 SV=1 - [A0A1D5PFX6_CHICK]	2.22906	0.8	1	1	1	1	0.860432	1		1.06734	1		1.06943	1					880	92.9845	8.6167
A0A1D5NUK5	Adenine phosphoribosyltransferase isoform 2 OS=Gallus gallus OX=9031 GN=APRT PE=3 SV=1 - [A0A1D5NUK5_CHICK]	2.21749	13.41	2	2	2	2	0.94205	2	4.27062	0.683509	2	32.4124	1.32754	2	17.471				179	19.5087	6.04932
Q05744	Cathepsin D OS=Gallus gallus OX=9031 GN=CTSD PE=1 SV=1 - [CATD_CHICK]	2.21736	3.02	1	1	1	1	0.865938	1		0.920965	1		1.19787	1					398	43.2702	6.31592
A0A1L1S0W8	Lysosome-associated membrane glycoprotein 1 OS=Gallus gallus OX=9031 GN=LAMP1 PE=3 SV=1 - [A0A1L1S0W8_CHICK]	2.21734	15.05	5	1	1	1	0.819131	1		1.04241	1		1.12596	1					93	10.1253	5.33838
A0A1D5PCD1	Flotillin 2 OS=Gallus gallus OX=9031 GN=FLOT2 PE=4 SV=1 - [A0A1D5PCD1_CHICK]	2.20786	3.04	1	1	1	1	0.882128	1		1.11676	1		1.00674	1					428	47.1127	5.04639
F1NT14	Microsomal glutathione S-transferase 1 OS=Gallus gallus OX=9031 GN=MGST1 PE=4 SV=2 - [F1NT14_CHICK]	2.20432	8.39	1	1	1	1	0.939226	1		0.893803	1		1.16241	1					155	17.2732	9.65674
Q9DEA3	Proliferating cell nuclear antigen OS=Gallus gallus OX=9031 GN=PCNA PE=1 SV=1 - [PCNA_CHICK]	2.20206	5.34	3	2	2	2	1.00836	2	8.46934	1.06809	2	5.48579	0.941708	2	13.1191				262	28.8694	4.71631
Q5ZJV5	Cytochrome c oxidase subunit 4I1 OS=Gallus gallus OX=9031 GN=COX4I1 PE=2 SV=1 - [Q5ZJV5_CHICK]	2.20159	12.87	1	2	2	2	1.10316	2	8.90209	1.00323	2	11.6307	0.91553	2	20.485				171	19.6191	8.86572
A0A1D5PBI5	DNA damage-binding protein 1 OS=Gallus gallus OX=9031 GN=DDB1 PE=4 SV=1 - [A0A1D5PBI5_CHICK]	2.19894	0.79	2	1	1	1	0.869821	1		1.11354	1		1.01976	1					1139	126.567	5.18604
A0A1L1RPJ0	3'(2'), 5'-bisphosphate nucleotidase 1 OS=Gallus gallus OX=9031 GN=BPNT1 PE=4 SV=1 - [A0A1L1RPJ0_CHICK]	2.19783	4.23	2	1	1	1	0.904722	1		1.1031	1		1.00061	1					189	19.9694	8.98291
A0A1D5P628	HSPA (Hsp70) binding protein 1 OS=Gallus gallus OX=9031 GN=HSPBP1 PE=4 SV=1 - [A0A1D5P628_CHICK]	2.19505	4.55	2	1	1	1	0.485275	1		1.64067	1		0.856452	1					330	35.7193	5.16064
A0A1L1RJH9	Dolichyl-diphosphooligosaccharide--protein glycosyltransferase 48 kDa subunit OS=Gallus gallus OX=9031 GN=DDOST PE=3 SV=1 - [A0A1L1RJH9_CHICK]	2.19018	4.82	5	1	1	1	0.675648	1		0.931345	1		1.34457	1					228	25.9153	9.11475
F6RS71	Plastin-2 OS=Gallus gallus OX=9031 GN=LCP1 PE=4 SV=1 - [F6RS71_CHICK]	2.18491	7.53	3	2	3	4	0.460174	3	4.98525	0.924812	3	18.3729	1.39648	3	5.57289				624	69.6905	5.2876
F1NG46	Transcription factor A, mitochondrial OS=Gallus gallus OX=9031 GN=TFAM PE=4 SV=1 - [F1NG46_CHICK]	2.18274	5.34	1	1	1	1	0.98932	1		1.02826	1		0.999178	1					262	29.948	10.2866
A0A1D5PAV3	Phosphatidate cytidylyltransferase OS=Gallus gallus OX=9031 GN=CDS2 PE=3 SV=1 - [A0A1D5PAV3_CHICK]	2.18271	1.34	1	1	1	1	0.892255	1		0.936023	1		1.1626	1					449	51.8523	7.04932
F1NU68	Meningioma expressed antigen 5 (hyaluronidase) OS=Gallus gallus OX=9031 GN=MGEA5 PE=4 SV=2 - [F1NU68_CHICK]	2.17717	2.2	2	2	2	2	0.914844	2	12.3024	1.03663	2	5.59225	1.0449	2	13.8972				911	102.269	4.88135
A0A1L1RN98	Uncharacterized protein OS=Gallus gallus OX=9031 GN=RPA2 PE=4 SV=1 - [A0A1L1RN98_CHICK]	2.17578	6.94	3	1	1	1	1.07837	1		1.02856	1		0.925849	1					173	18.8664	6.31592
P26990	ADP-ribosylation factor 6 OS=Gallus gallus OX=9031 GN=ARF6 PE=2 SV=3 - [ARF6_CHICK]	2.17261	12	4	2	2	2	1.01025	1		0.936722	1		1.06516	1					175	20.0835	8.95361
A0A1D5PUL8	Dihydrolipoamide acetyltransferase component of pyruvate dehydrogenase complex OS=Gallus gallus OX=9031 GN=PDHX PE=3 SV=1 - [A0A1D5PUL8_CHICK]	2.17217	3.19	1	1	1	1	1.05794	1		0.822108	1		1.13013	1					502	53.1702	6.46826
A0A1L1RTR1	Ribosomal protein L3 OS=Gallus gallus OX=9031 GN=RPL3 PE=4 SV=1 - [A0A1L1RTR1_CHICK]	2.16892	9.72	9	1	1	1	1.29621	1		0.976419	1		0.794483	1					72	8.20161	10.3306
A0A1D5PBP3	Carboxypeptidase OS=Gallus gallus OX=9031 GN=SCPEP1 PE=3 SV=1 - [A0A1D5PBP3_CHICK]	2.16815	3.42	2	1	1	1	1.10791	1		1.07194	1		0.86221	1					439	49.2639	5.97314
C7ACT2	Uncharacterized protein OS=Gallus gallus OX=9031 GN=LOC422926 PE=2 SV=1 - [C7ACT2_CHICK]	2.1668	2.41	1	2	2	2	1.0891	2	9.03649	0.993485	2	0.824232	0.945373	2	9.32997				873	98.2823	8.45557
A0A1D5NV38	Sorting nexin-2 OS=Gallus gallus OX=9031 GN=SNX2 PE=4 SV=1 - [A0A1D5NV38_CHICK]	2.16449	5.87	2	1	3	3	0.989028	1		1.12753	1		0.909253	1					596	66.4887	5.99854
A0A1L1RMV9	Ubiquinol-cytochrome c reductase core protein 2 OS=Gallus gallus OX=9031 GN=UQCRC2 PE=4 SV=1 - [A0A1L1RMV9_CHICK]	2.15959	16.33	4	3	3	3	1.10802	3	7.50854	1.03086	3	19.8409	0.876813	3	4.21062				294	31.8373	8.68994
A0A1D5PV85	Quinoid dihydropteridine reductase OS=Gallus gallus OX=9031 GN=QDPR PE=4 SV=1 - [A0A1D5PV85_CHICK]	2.15766	19.83	2	3	3	3	0.876428	3	20.6003	0.985269	3	7.21461	1.08629	3	26.2027				237	24.7895	5.85889
Q5ZJP7	BTB/POZ domain-containing protein KCTD7 OS=Gallus gallus OX=9031 GN=KCTD7 PE=2 SV=1 - [KCTD7_CHICK]	2.15327	2.08	7	1	1	1	1.23399	1		0.999566	1		0.824505	1					289	33.2065	5.90967
A0A1D5PYJ0	G protein subunit beta 1 OS=Gallus gallus OX=9031 GN=GNB1 PE=4 SV=2 - [A0A1D5PYJ0_CHICK]	2.1517	6.08	4	1	1	1	1.10714	1		0.861559	1		1.05394	1					296	32.3634	6.15088
A0A1L1RX26	Eukaryotic translation termination factor 1 OS=Gallus gallus OX=9031 GN=ETF1 PE=4 SV=1 - [A0A1L1RX26_CHICK]	2.15119	6.41	3	2	2	2	0.981047	2	17.5094	1.05221	2	18.2831	0.94817	2	33.7458				437	49.0002	5.70654
A0A1L1RS74	Prostaglandin reductase 2 OS=Gallus gallus OX=9031 GN=PTGR2 PE=4 SV=1 - [A0A1L1RS74_CHICK]	2.14933	7.89	2	1	1	1	0.687478	1		0.898337	1		1.36484	1					304	32.6717	6.55127
Q5ZJ81	Endophilin-B2 OS=Gallus gallus OX=9031 GN=SH3GLB2 PE=2 SV=1 - [SHLB2_CHICK]	2.13427	3.72	1	1	1	1	1.34905	1		0.927005	1		0.796013	1					403	44.8611	5.97314
A0A1D5P779	NADP-dependent malic enzyme OS=Gallus gallus OX=9031 GN=ME1 PE=4 SV=1 - [A0A1D5P779_CHICK]	2.13406	3.29	2	1	1	1	1.13471	1		1.01555	1		0.891436	1					334	36.1896	6.31592
A0A1L1RWD3	Uncharacterized protein OS=Gallus gallus OX=9031 PE=4 SV=1 - [A0A1L1RWD3_CHICK]	2.13022	5.13	2	1	1	1	1.23265	1		1.00516	1		0.820523	1					195	20.5191	10.4478
F1NT28	Pyrophosphatase (inorganic) 1 OS=Gallus gallus OX=9031 GN=PPA1 PE=4 SV=2 - [F1NT28_CHICK]	2.12569	10.34	1	2	2	2	0.99079	2	9.21415	0.986045	2	8.83001	1.03317	2	0.40543				290	32.6161	5.75732
A0A1L1RMY8	Mannose-6-phosphate receptor, cation dependent OS=Gallus gallus OX=9031 GN=M6PR PE=4 SV=1 - [A0A1L1RMY8_CHICK]	2.11789	2.44	2	1	1	1	1.00978	1		0.949651	1		1.0538	1					328	36.5122	6.78564
A0A1D5PVL4	Eukaryotic translation initiation factor 3 subunit F OS=Gallus gallus OX=9031 GN=EIF3F PE=3 SV=1 - [A0A1D5PVL4_CHICK]	2.11555	4.66	2	1	1	1	1.10119	1		0.985188	1		0.946524	1					322	34.6427	5.93506
A0A1L1RNI7	Collagen type XI alpha 1 chain OS=Gallus gallus OX=9031 GN=Gga.54047 PE=4 SV=1 - [A0A1L1RNI7_CHICK]	2.11247	0.9	3	1	1	1	1.19756	1		1.05489	1		0.804134	1					888	86.3361	5.09717
F1NT93	ES1 protein homolog, mitochondrial OS=Gallus gallus OX=9031 GN=C1H21ORF33 PE=4 SV=3 - [F1NT93_CHICK]	2.10536	6.09	1	1	1	1	1.07813	1		1.07914	1		0.880095	1					312	32.6357	8.45557
F1NUB8	Nuclear receptor-binding protein OS=Gallus gallus OX=9031 GN=NRBP1 PE=4 SV=2 - [F1NUB8_CHICK]	2.09768	2.82	1	1	1	1	1.0705	1		0.940839	1		1.01198	1					532	59.6719	5.13525
R4GJ59	Serine--tRNA ligase, cytoplasmic OS=Gallus gallus OX=9031 GN=SARS PE=4 SV=2 - [R4GJ59_CHICK]	2.09375	1.89	1	1	1	1	0.81938	1		1.06257	1		1.10745	1					635	71.2495	8.92432
Q5F3T9	UDP-glucose 6-dehydrogenase OS=Gallus gallus OX=9031 GN=UGDH PE=2 SV=1 - [UGDH_CHICK]	2.092	4.86	3	2	2	2	1.04413	2	0.866987	1.00405	2	17.1965	0.964941	2	15.4649				494	55.0294	7.26904
F1NRL7	Aromatase OS=Gallus gallus OX=9031 GN=CYP19A1 PE=3 SV=4 - [F1NRL7_CHICK]	2.08795	3.07	2	1	1	2	0.72335	2	29.9665	0.786764	2	44.7987	1.39221	2	9.69216				488	55.9718	7.47412
F1NNU7	Acyl-coenzyme A thioesterase 9, mitochondrial OS=Gallus gallus OX=9031 GN=ACOT9 PE=4 SV=2 - [F1NNU7_CHICK]	2.08566	8.51	2	3	3	3	0.938116	3	25.718	1.03919	3	0.281651	1.04028	3	24.1042				423	48.3101	7.97217
A0A1L1RYP0	Serine/threonine-protein phosphatase OS=Gallus gallus OX=9031 GN=PPP1CB PE=3 SV=1 - [A0A1L1RYP0_CHICK]	2.0803	7.78	11	1	1	1	0.793658	1		1.11609	1		1.07994	1					167	19.1935	5.59229
A0A1L1RJF3	Eukaryotic translation initiation factor 3 subunit I OS=Gallus gallus OX=9031 GN=EIF3I PE=4 SV=1 - [A0A1L1RJF3_CHICK]	2.07629	5.91	5	1	1	2	0.932186	2	8.39336	1.07835	2	4.50082	0.996216	2	10.882				186	20.7711	5.73193
Q98TF8	60S ribosomal protein L22 OS=Gallus gallus OX=9031 GN=RPL22 PE=2 SV=1 - [RL22_CHICK]	2.06988	8.59	1	1	1	1	0.951258	1		1.06978	1		0.992691	1					128	14.7197	9.18799
A0A1D5PCG1	Tyrosine--tRNA ligase, cytoplasmic OS=Gallus gallus OX=9031 GN=YARS PE=3 SV=1 - [A0A1D5PCG1_CHICK]	2.06873	4.67	4	2	2	2	1.16006	2	3.44893	0.879846	2	11.7677	0.990297	2	6.1641				514	57.7121	6.49365
A0A1D5PHJ8	Dynactin subunit 2 OS=Gallus gallus OX=9031 PE=4 SV=1 - [A0A1D5PHJ8_CHICK]	2.06544	7.26	6	2	2	2	1.13661	2	18.6728	1.10357	2	3.78966	0.797128	2	17.0348				358	39.6257	5.42725
R4GI86	Calcium binding protein 39 OS=Gallus gallus OX=9031 GN=CAB39 PE=4 SV=1 - [R4GI86_CHICK]	2.06231	2.05	1	1	1	1	0.878664	1		0.942681	1		1.1677	1					341	39.8738	6.88818
E1BY97	Family with sequence similarity 114 member A1 OS=Gallus gallus OX=9031 GN=FAM114A1 PE=4 SV=3 - [E1BY97_CHICK]	2.05893	2.32	1	1	1	1	1.62716	1		0.843541	1		0.643645	1					561	60.9352	4.58936
A0A1D5PKI5	Uncharacterized protein OS=Gallus gallus OX=9031 PE=4 SV=2 - [A0A1D5PKI5_CHICK]	2.057	1.96	2	1	1	1	0.925141	1		1.04946	1		1.03258	1					306	33.8533	8.04541
A0A1D5P6D9	Uncharacterized protein OS=Gallus gallus OX=9031 GN=LOC107057138 PE=4 SV=1 - [A0A1D5P6D9_CHICK]	2.05517	7.85	2	1	1	1	1.593	1		0.513998	1		0.971014	1					191	22.0153	7.1665
A0A1D5PUR4	Ras-related GTP-binding protein C OS=Gallus gallus OX=9031 GN=RRAGC PE=4 SV=1 - [A0A1D5PUR4_CHICK]	2.05003	2.86	4	1	1	1	0.891234	1		1.09131	1		1.02238	1					315	35.8929	5.12256
F1NQW8	Serine/arginine-rich-splicing factor 1 OS=Gallus gallus OX=9031 GN=SRSF1 PE=4 SV=2 - [F1NQW8_CHICK]	2.04966	10.08	3	2	2	2	0.975991	2	17.3789	0.954052	2	12.9609	1.05538	2	23.9629				248	27.7749	10.3599
F1N872	Malectin OS=Gallus gallus OX=9031 GN=MLEC PE=4 SV=3 - [F1N872_CHICK]	2.04494	2.53	1	1	1	1	0.894043	1		1.04004	1		1.06665	1					277	30.5457	5.52881
A0A1D5PKN8	Sulfurtransferase OS=Gallus gallus OX=9031 GN=MPST PE=4 SV=1 - [A0A1D5PKN8_CHICK]	2.04198	5.05	1	1	1	1	0.962595	1		1.11586	1		0.941537	1					297	33.2016	6.01123
F1NSP7	26S proteasome regulatory subunit 4 OS=Gallus gallus OX=9031 GN=PSMC1 PE=3 SV=3 - [F1NSP7_CHICK]	2.03918	4.55	2	1	1	1	1.29777	1		0.815185	1		0.939653	1					440	49.1677	6.21436
F1NF87	Exocyst complex component 5 OS=Gallus gallus OX=9031 GN=EXOC5 PE=4 SV=3 - [F1NF87_CHICK]	2.03651	1.45	2	1	1	1	0.723032	1		1.09196	1		1.1598	1					692	79.8277	6.97607
F1N8S4	Centromere protein O OS=Gallus gallus OX=9031 GN=CENPO PE=4 SV=1 - [F1N8S4_CHICK]	2.02957	2.77	2	1	1	1	1.00772	1		0.933687	1		1.06999	1					325	36.5008	7.73779
E1C7J0	Heme oxygenase OS=Gallus gallus OX=9031 GN=HMOX2 PE=3 SV=2 - [E1C7J0_CHICK]	2.02409	5.11	1	1	1	1	1.26443	1		0.937551	1		0.855863	1					313	35.3437	5.32568
A0A1D5P359	Cold inducible RNA binding protein OS=Gallus gallus OX=9031 GN=CIRBP PE=4 SV=1 - [A0A1D5P359_CHICK]	2.01829	8.19	4	1	1	3	0.968964	3	3.84303	1.01131	3	8.79237	1.05161	3	8.38167				171	18.6067	9.51025
A0A1L1RR94	Prosaposin OS=Gallus gallus OX=9031 GN=PSAP PE=4 SV=1 - [A0A1L1RR94_CHICK]	2.01718	9.43	4	2	2	2	1.0874	2	8.50017	1.04111	2	0.00374779	0.904134	2	8.38342				244	27.2288	5.37646
E1C4J8	Interferon induced protein 35 OS=Gallus gallus OX=9031 GN=IFI35 PE=4 SV=3 - [E1C4J8_CHICK]	2.01408	2.33	1	1	1	1	0.879925	1		1.04305	1		1.0755	1					301	33.7005	5.14795
Q5ZMH8	N-acetylneuraminate synthase OS=Gallus gallus OX=9031 GN=NANS PE=2 SV=1 - [Q5ZMH8_CHICK]	2.01194	3.9	1	1	1	1	0.792773	1		1.10461	1		1.09109	1					359	40.1184	7.44482
A0A1D5P4G4	Autophagy-related protein 3 OS=Gallus gallus OX=9031 GN=ATG3 PE=3 SV=1 - [A0A1D5P4G4_CHICK]	2.01017	5.33	2	1	1	1	0.764848	1		0.89715	1		1.30244	1					244	27.5192	4.76709
E1BY22	Methylmalonyl-CoA mutase OS=Gallus gallus OX=9031 GN=MUT PE=4 SV=1 - [E1BY22_CHICK]	2.00832	5.21	1	3	3	3	0.917719	3	5.76533	0.898866	3	0.774225	1.17119	3	6.81338				748	82.7123	6.771
A0A1D5PP94	Dynamin 2 OS=Gallus gallus OX=9031 GN=DNM2L PE=3 SV=1 - [A0A1D5PP94_CHICK]	2.00805	3.32	3	1	2	2	1.02715	1		0.904041	1		1.08098	1					783	88.8228	6.60986
A0A1D5PVI1	WD repeat-containing protein 18 OS=Gallus gallus OX=9031 GN=WDR18 PE=4 SV=1 - [A0A1D5PVI1_CHICK]	2.00791	4.4	3	1	1	1	1.05578	1		1.04652	1		0.928069	1					386	42.1971	6.63916
A0A1D5PC44	Serine/threonine-protein phosphatase 2A 55 kDa regulatory subunit B OS=Gallus gallus OX=9031 GN=PPP2R2B PE=3 SV=1 - [A0A1D5PC44_CHICK]	2.00213	3.16	10	1	1	1	0.979205	1		1.07438	1		0.965589	1					443	51.6525	6.44287
E1C852	PDZ and LIM domain 1 OS=Gallus gallus OX=9031 GN=PDLIM1 PE=4 SV=1 - [E1C852_CHICK]	2.00047	8.56	3	2	2	2	1.03719	2	3.41074	0.93719	2	8.10797	1.03903	2	9.4428				327	35.6379	7.26904
A0A1D5NW30	Glutaredoxin 3 OS=Gallus gallus OX=9031 GN=GLRX3 PE=4 SV=1 - [A0A1D5NW30_CHICK]	1.98101	6.44	2	2	2	2	0.946204	2	24.4574	0.972771	2	14.4601	1.04918	2	30.5224				326	36.3386	5.94775
A0A1D5PSL6	Arsenical pump-driving ATPase OS=Gallus gallus OX=9031 GN=ASNA1 PE=3 SV=1 - [A0A1D5PSL6_CHICK]	1.97864	2.23	2	1	1	1	0.895648	1		1.02225	1		1.08149	1					449	48.4498	9.84717
A0A1D5PK24	60S ribosomal protein L5 OS=Gallus gallus OX=9031 GN=RPL5L PE=3 SV=1 - [A0A1D5PK24_CHICK]	1.96185	2.03	4	1	1	1	1.29358	1		0.965222	1		0.806807	1					295	33.8045	9.71533
A0A1L1RQ22	40S ribosomal protein S13 OS=Gallus gallus OX=9031 GN=RPS13 PE=3 SV=1 - [A0A1L1RQ22_CHICK]	1.95562	11.67	4	1	1	1	0.963996	1		1.24772	1		0.820609	1					60	7.1301	10.8433
A0A1L1RV36	Ribosomal protein L27a OS=Gallus gallus OX=9031 GN=RPL27A PE=3 SV=1 - [A0A1L1RV36_CHICK]	1.94733	20.88	3	2	2	2	1.09172	2	6.45009	1.03502	2	1.3849	0.906888	2	7.80987				91	10.3497	10.1108
A0A1L1RMP9	ADP ribosylation factor like GTPase 1 OS=Gallus gallus OX=9031 GN=ARL1 PE=3 SV=1 - [A0A1L1RMP9_CHICK]	1.94725	15.34	2	2	2	3	0.826898	3	32.7638	0.975012	3	10.8268	1.07739	3	10.0933				163	18.3605	5.70654
A0A1L1RQ30	ATP synthase subunit gamma OS=Gallus gallus OX=9031 GN=ATP5C1 PE=3 SV=1 - [A0A1L1RQ30_CHICK]	1.93272	8.76	4	2	2	2	1.12304	2	6.7227	1.07546	2	3.39494	0.845171	2	3.40074				251	27.7473	7.41553
R4GJ14	Sodium channel protein OS=Gallus gallus OX=9031 GN=SCN11A PE=3 SV=2 - [R4GJ14_CHICK]	1.93021	0.34	1	1	1	1	1.22451	1		1.03218	1		0.802661	1					1783	203.216	8.26514
A0A1D5PHC2	Uncharacterized protein OS=Gallus gallus OX=9031 GN=NASP PE=4 SV=2 - [A0A1D5PHC2_CHICK]	1.9288	1.54	2	1	1	1													456	50.6251	4.83057
F1NT19	Superoxide dismutase OS=Gallus gallus OX=9031 GN=SOD2 PE=3 SV=1 - [F1NT19_CHICK]	1.91083	10.27	1	2	2	3	0.970417	3	11.7911	1.0777	3	35.5982	0.922186	3	7.47199				224	24.8436	8.41162
A0A1D5PXN9	Actin-related protein 2/3 complex subunit 5 OS=Gallus gallus OX=9031 GN=ARPC5 PE=3 SV=1 - [A0A1D5PXN9_CHICK]	1.9048	5	2	1	1	1	0.963585	1		1.03585	1		1.0134	1					120	13.1367	5.04639
A0A1D5NYP3	Cofilin-2 OS=Gallus gallus OX=9031 GN=CFL2 PE=3 SV=1 - [A0A1D5NYP3_CHICK]	1.90354	12.08	2	1	2	2	1.01196	1		1.02504	1		0.983537	1					149	16.831	8.60205
E1BYW3	NAD(P)H dehydrogenase OS=Gallus gallus OX=9031 GN=NQO1 PE=4 SV=2 - [E1BYW3_CHICK]	1.90078	6.57	1	2	2	2	1.00788	2	10.3949	1.01553	2	7.55342	0.992234	2	1.63173				274	30.2993	8.6167
A0A1D5PL36	3-ketoacyl-CoA thiolase, mitochondrial OS=Gallus gallus OX=9031 GN=ACAA2 PE=3 SV=1 - [A0A1D5PL36_CHICK]	1.90073	4.79	1	2	2	2	1.06092	2	8.33247	0.991068	2	6.61139	0.967872	2	13.6735				397	41.6277	7.88428
A0A1D5PPD7	Ribosomal protein L23a OS=Gallus gallus OX=9031 GN=RPL23A PE=4 SV=1 - [A0A1D5PPD7_CHICK]	1.88469	7.81	2	1	1	1	1.05943	1		1.01933	1		0.949775	1					128	14.7196	10.8579
E1C9J2	Mesencephalic astrocyte derived neurotrophic factor OS=Gallus gallus OX=9031 GN=MANF PE=4 SV=3 - [E1C9J2_CHICK]	1.88216	3.33	1	1	1	1	1.26583	1		0.982838	1		0.813575	1					180	20.3726	8.71924
A0A1D5PBN9	Purine rich element binding protein A OS=Gallus gallus OX=9031 PE=4 SV=1 - [A0A1D5PBN9_CHICK]	1.86576	5.6	1	2	2	2	0.990003	2	13.4922	1.08858	2	7.58474	0.93892	2	3.65645				268	30.2817	9.5249
A0A140T8F6	Thymocyte nuclear protein 1 OS=Gallus gallus OX=9031 GN=THYN1 PE=4 SV=2 - [A0A140T8F6_CHICK]	1.85772	7.14	5	2	2	2	1.02337	2	6.93077	1.16496	2	5.15041	0.845521	2	0.433913				210	24.1773	8.60205
F1NDP5	Sulfurtransferase OS=Gallus gallus OX=9031 GN=TST PE=4 SV=3 - [F1NDP5_CHICK]	1.85694	7.48	2	2	2	2	1.04495	2	13.6509	1.00804	2	4.58424	0.966552	2	7.73625				294	32.9115	7.86963
P20763	Ig lambda chain C region OS=Gallus gallus OX=9031 PE=4 SV=1 - [LAC_CHICK]	1.85573	8.74	2	1	1	1	1.02309	1		1.44867	1		0.589604	1					103	11.3535	6.50732
D2D3P4	RAB27A, member RAS oncogene family OS=Gallus gallus OX=9031 GN=Rab27a PE=2 SV=1 - [D2D3P4_CHICK]	1.85366	4.98	1	1	1	1	0.788002	1		0.732437	1		1.43306	1					221	25.0503	5.36377
A0A1D5PPQ7	Eukaryotic translation initiation factor 4E OS=Gallus gallus OX=9031 GN=EIF4E PE=3 SV=1 - [A0A1D5PPQ7_CHICK]	1.84791	3.23	1	1	1	1	0.822492	1		1.19008	1		0.989065	1					217	25.0285	5.94775
F1NJ42	RAN binding protein 3 OS=Gallus gallus OX=9031 GN=RANBP3 PE=4 SV=3 - [F1NJ42_CHICK]	1.84384	1.23	1	1	1	1	0.945236	1		1.04942	1		1.01613	1					486	52.4127	4.89404
A0A1D5P5F3	ArfGAP with SH3 domain, ankyrin repeat and PH domain 2 OS=Gallus gallus OX=9031 GN=ASAP2 PE=4 SV=1 - [A0A1D5P5F3_CHICK]	1.84251	0.82	2	1	1	1	1.36724	1		0.950617	1		0.759636	1					976	108.823	6.48096
A0A1L1RVP8	Surfeit locus protein 4 OS=Gallus gallus OX=9031 GN=SURF4 PE=4 SV=1 - [A0A1L1RVP8_CHICK]	1.83621	15.85	2	1	1	3	1.00346	3	27.3658	0.924137	3	12.2983	1.06449	3	11.3299				82	9.73175	4.94482
A0A1L1RUM6	72 kDa type IV collagenase OS=Gallus gallus OX=9031 GN=MMP2 PE=4 SV=1 - [A0A1L1RUM6_CHICK]	1.82844	2.71	2	1	1	1	1.04595	1		1.04963	1		0.933308	1					258	29.2667	5.41455
A0A1L1RL24	26S proteasome non-ATPase regulatory subunit 3 OS=Gallus gallus OX=9031 GN=PSMD3 PE=4 SV=1 - [A0A1L1RL24_CHICK]	1.82756	3.33	4	1	1	1	1.11408	1		0.958965	1		0.959768	1					270	31.2546	9.77393
F1NB64	Acetyl-CoA acyltransferase 1 OS=Gallus gallus OX=9031 GN=ACAA1 PE=3 SV=2 - [F1NB64_CHICK]	1.82239	6.94	1	2	2	2	0.862698	2	24.851	0.851135	2	38.931	1.18819	2	40.426				432	44.5792	9.08545
A0A1D5PDV6	Ribosomal protein S19 OS=Gallus gallus OX=9031 GN=RPS19 PE=4 SV=1 - [A0A1D5PDV6_CHICK]	1.81994	6.52	1	1	1	1	1.04068	1		1.22771	1		0.775873	1					138	15.3712	10.3159
A0A1L1RNC8	Aspartyl aminopeptidase OS=Gallus gallus OX=9031 GN=DNPEP PE=3 SV=1 - [A0A1L1RNC8_CHICK]	1.81393	2.11	3	1	1	1	1.03934	1		1.03201	1		0.954732	1					473	51.8657	6.87354
A0A1D5PSL0	Uncharacterized protein OS=Gallus gallus OX=9031 PE=4 SV=1 - [A0A1D5PSL0_CHICK]	1.80758	10.67	1	1	1	2	1.24316	2	8.87865	1.29559	2	14.1931	0.512418	2	52.36				150	15.9398	6.29053
F1NY46	Uncharacterized protein OS=Gallus gallus OX=9031 GN=CPEB1 PE=4 SV=3 - [F1NY46_CHICK]	1.80207	3.92	1	2	2	2	1.15328	2	30.2294	0.989015	2	6.98496	0.867956	2	25.5086				561	61.8076	7.50342
P84173	Prohibitin OS=Gallus gallus OX=9031 GN=PHB PE=1 SV=1 - [PHB_CHICK]	1.80041	14.71	2	3	3	3	1.14208	3	12.2213	1.07352	3	15.7297	0.752528	3	14.0148				272	29.8779	5.75732
F1NLA9	Dynein axonemal heavy chain 7 OS=Gallus gallus OX=9031 GN=DNAH7 PE=4 SV=4 - [F1NLA9_CHICK]	1.79826	0.17	1	1	1	1	1.10292	1		1.0797	1		0.859252	1					4010	459.628	5.79541
A0A1D5PUZ2	Glutaminyl-tRNA synthetase OS=Gallus gallus OX=9031 GN=QARS PE=3 SV=1 - [A0A1D5PUZ2_CHICK]	1.79504	1.19	2	1	1	1	1.09351	1		0.917963	1		1.01388	1					837	93.9532	7.1665
Q90Z16	Optineurin OS=Gallus gallus OX=9031 GN=OPTN PE=1 SV=1 - [OPTN_CHICK]	1.79052	4.14	1	2	2	3	0.783567	3	9.78471	0.958181	3	28.4325	1.23165	3	30.406				556	64.0469	4.99561
A0A1D5PL84	Leucyl and cystinyl aminopeptidase OS=Gallus gallus OX=9031 GN=LNPEP PE=4 SV=1 - [A0A1D5PL84_CHICK]	1.78437	1.68	2	2	2	2	1.01258	2	4.74861	0.914105	2	7.64119	1.08004	2	9.53473				1010	115.275	5.47803
F1NCJ5	Uncharacterized protein OS=Gallus gallus OX=9031 PE=4 SV=4 - [F1NCJ5_CHICK]	1.78387	0.42	1	1	1	1	0.85961	1		1.03207	1		1.10215	1					1650	179.756	5.43994
A0A1L1RWQ5	40S ribosomal protein S30 OS=Gallus gallus OX=9031 GN=FAU PE=3 SV=1 - [A0A1L1RWQ5_CHICK]	1.77344	10.31	3	1	1	1	1.02024	1		1.05157	1		0.95264	1					97	10.5528	10.8726
A0A1D5NWU4	COMM domain containing 4 OS=Gallus gallus OX=9031 GN=COMMD4 PE=4 SV=1 - [A0A1D5NWU4_CHICK]	1.77338	4.07	5	1	1	1	0.899017	1		1.14304	1		0.969009	1					172	19.0632	5.88428
A0A1D5P973	GTP-binding protein SAR1b OS=Gallus gallus OX=9031 GN=SAR1B PE=3 SV=1 - [A0A1D5P973_CHICK]	1.77261	5.56	2	1	1	1	1.01184	1		0.960328	1		1.04241	1					198	22.3765	6.11279
E1BYW9	Proteasome subunit beta type OS=Gallus gallus OX=9031 GN=PSMB3 PE=3 SV=1 - [E1BYW9_CHICK]	1.76615	3.41	1	1	1	1	0.89707	1		1.11541	1		0.995704	1					205	23.0694	5.41455
A0A1D5PJ95	Uncharacterized protein OS=Gallus gallus OX=9031 PE=4 SV=1 - [A0A1D5PJ95_CHICK]	1.76285	3.78	2	1	2	2	1.15341	1		1.07892	1		0.818535	1					476	46.2881	5.66846
F1NSC1	ATP synthase peripheral stalk-membrane subunit b OS=Gallus gallus OX=9031 GN=ATP5F1 PE=4 SV=2 - [F1NSC1_CHICK]	1.76063	7.84	1	2	2	2	1.19575	2	14.0042	0.978128	2	2.93309	0.867625	2	12.8147				255	28.5836	9.18799
A0A1L1RNZ3	NADH:ubiquinone oxidoreductase core subunit S2 OS=Gallus gallus OX=9031 GN=NDUFS2 PE=4 SV=1 - [A0A1L1RNZ3_CHICK]	1.7588	2.5	5	1	1	2	0.918644	2	22.1121	0.965426	2	8.22843	1.09304	2	21.8932				320	36.6044	6.13818
E1C027	Nuclear transcription factor, X-box binding like 1 OS=Gallus gallus OX=9031 GN=NFXL1 PE=4 SV=3 - [E1C027_CHICK]	1.75867	1.13	1	1	1	2	0.936233	2	8.84551	0.867874	2	4.56998	1.18649	2	2.6839				886	98.6858	8.32373
A0A1D5PQN0	Catenin beta-1 OS=Gallus gallus OX=9031 GN=CTNNB1 PE=4 SV=1 - [A0A1D5PQN0_CHICK]	1.74605	2.93	9	2	2	2	1.17345	2	10.8432	1.1231	2	20.0431	0.74728	2	13.2731				717	78.4802	6.32861
R4GJD6	Eukaryotic translation initiation factor 4E family member 1B OS=Gallus gallus OX=9031 GN=EIF4E1B PE=3 SV=3 - [R4GJD6_CHICK]	1.745	8.29	1	2	2	2	0.911218	2	0.169533	0.955086	2	7.44319	1.12783	2	5.6106				217	25.2801	9.15869
P12003	Vinculin OS=Gallus gallus OX=9031 GN=VCL PE=1 SV=4 - [VINC_CHICK]	1.74355	2.91	1	3	3	5	0.98351	5	4.81247	1.03226	5	3.49039	0.977984	5	6.02796				1135	124.482	5.57959
E1C8Z9	DAB2, clathrin adaptor protein OS=Gallus gallus OX=9031 GN=DAB2 PE=4 SV=4 - [E1C8Z9_CHICK]	1.73439	3.93	1	2	2	3	0.751413	3	14.7074	0.806466	3	16.7723	1.34171	3	13.9771				713	77.4451	6.18896
A0A1L1RWK7	Synaptonemal complex protein 2 OS=Gallus gallus OX=9031 PE=4 SV=1 - [A0A1L1RWK7_CHICK]	1.73374	0.5	2	1	1	1	0.662506	1		1.00364	1		1.28968	1					1393	159.979	8.38232
A0A1L1RXD1	Nucleolar protein 56 OS=Gallus gallus OX=9031 GN=NOP56 PE=4 SV=1 - [A0A1L1RXD1_CHICK]	1.7325	2.96	2	1	1	1	1.03314	1		1.24511	1		0.766248	1					338	37.1387	7.62061
F1N8S7	MICAL like 1 OS=Gallus gallus OX=9031 GN=MICALL1 PE=4 SV=2 - [F1N8S7_CHICK]	1.72838	0.73	1	1	1	2	1.21743	2	5.83096	1.05981	2	5.08049	0.782007	2	1.19208				953	103.848	6.62451
F2Z4L4	Uncharacterized protein OS=Gallus gallus OX=9031 GN=SET PE=3 SV=1 - [F2Z4L4_CHICK]	1.72602	8.66	1	2	2	2	1.10037	2	2.10625	0.956726	2	1.59562	0.97265	2	3.38111				277	32.0837	4.22119
A0A1D5PEX5	Uncharacterized protein OS=Gallus gallus OX=9031 GN=RAPGEF6 PE=4 SV=1 - [A0A1D5PEX5_CHICK]	1.70616	0.71	11	1	1	1	1.08659	1		0.948363	1		0.991945	1					1272	144.051	7.02002
F1P1K3	Arp2/3 complex 34 kDa subunit OS=Gallus gallus OX=9031 GN=ARPC2 PE=3 SV=3 - [F1P1K3_CHICK]	1.70475	5.33	1	2	2	2	1.30942	2	8.05747	1.05198	2	16.1771	0.706339	2	9.56018				300	34.3796	7.35693
A0A1L1RW44	Heterogeneous nuclear ribonucleoprotein H OS=Gallus gallus OX=9031 GN=HNRNPH2 PE=4 SV=1 - [A0A1L1RW44_CHICK]	1.70371	7.33	7	3	3	3	1.18375	3	22.9449	0.980771	3	5.76955	0.882794	3	20.2706				491	53.5423	5.94775
P67883	60S ribosomal protein L30 OS=Gallus gallus OX=9031 GN=RPL30 PE=3 SV=2 - [RL30_CHICK]	1.6952	5.22	1	1	1	1	1.06369	1		1.01973	1		0.945916	1					115	12.8058	9.62744
F1P4X4	Translocase of outer mitochondrial membrane 34 OS=Gallus gallus OX=9031 GN=TOMM34 PE=4 SV=3 - [F1P4X4_CHICK]	1.68886	1.66	2	1	1	1	0.936655	1		1.02044	1		1.04949	1					482	51.8669	9.67139
A0A1D5PAQ8	Nuclear migration protein nudC OS=Gallus gallus OX=9031 GN=NUDC PE=4 SV=1 - [A0A1D5PAQ8_CHICK]	1.68747	2.71	3	1	1	1	1.21549	1		0.958615	1		0.876877	1					295	34.2435	6.82959
A0A1D5PLS3	Calpain 5 OS=Gallus gallus OX=9031 GN=CAPN5 PE=3 SV=1 - [A0A1D5PLS3_CHICK]	1.68188	4.64	2	2	2	2	1.20497	2	11.9159	0.970894	2	17.368	0.864899	2	4.03189				560	64.0967	6.69775
A0A1D5PY86	Inositol-3-phosphate synthase 1 OS=Gallus gallus OX=9031 GN=ISYNA1 PE=4 SV=1 - [A0A1D5PY86_CHICK]	1.6788	4.01	1	2	2	2	0.908357	2	38.7513	1.11664	2	9.02987	0.950992	2	20.1471				599	64.8639	7.54736
R4GJU7	Matrix remodeling associated 7 OS=Gallus gallus OX=9031 GN=MXRA7 PE=4 SV=3 - [R4GJU7_CHICK]	1.67261	3.32	1	1	1	1	1.16521	1		1.21359	1		0.686531	1					241	26.8729	4.38623
Q5F3B9	Succinate--CoA ligase [ADP-forming] subunit beta, mitochondrial OS=Gallus gallus OX=9031 GN=SUCLA2 PE=2 SV=1 - [Q5F3B9_CHICK]	1.67062	1.94	1	1	1	1	0.913085	1		0.999086	1		1.08823	1					463	49.9661	7.28369
P18937	NADH-ubiquinone oxidoreductase chain 2 OS=Gallus gallus OX=9031 GN=MT-ND2 PE=3 SV=1 - [NU2M_CHICK]	1.66859	2.6	1	1	1	1	0.835116	1		0.895295	1		1.24648	1					346	38.3079	9.90576
A0A1D5NU51	Oligophrenin 1 OS=Gallus gallus OX=9031 GN=OPHN1 PE=4 SV=1 - [A0A1D5NU51_CHICK]	1.65345	1.14	2	1	1	1	0.96598	1		1.05167	1		0.99707	1					789	89.455	8.17725
A0A1D5PTY1	Uncharacterized protein OS=Gallus gallus OX=9031 GN=LOC107057316 PE=4 SV=1 - [A0A1D5PTY1_CHICK]	1.64454	6.6	9	1	1	1	1.17714	1		1.01068	1		0.861053	1					106	12.0982	9.77393
Q5ZHZ0	Spliceosome RNA helicase DDX39B OS=Gallus gallus OX=9031 GN=DDX39B PE=2 SV=1 - [DX39B_CHICK]	1.62992	8.41	1	3	3	5	0.948294	5	12.3449	0.997325	5	4.041	1.03592	5	3.71929				428	48.9719	5.66846
A0A1D5PNV1	Glutaminase kidney isoform, mitochondrial precursor OS=Gallus gallus OX=9031 GN=GLS PE=3 SV=1 - [A0A1D5PNV1_CHICK]	1.61687	5.7	1	3	3	3	0.999214	3	58.7862	1.05762	3	26.0461	0.964396	3	31.4974				667	73.3279	8.49951
E1C4W4	Aldehyde dehydrogenase 7 family member A1 OS=Gallus gallus OX=9031 GN=ALDH7A1 PE=3 SV=1 - [E1C4W4_CHICK]	1.61096	7.09	3	3	3	4	1.10117	4	13.3847	0.952808	4	5.93372	0.910111	4	12.1474				536	58.0169	7.37158
Q00649	Heat shock protein beta-1 OS=Gallus gallus OX=9031 GN=HSPB1 PE=2 SV=1 - [HSPB1_CHICK]	0	8.29	2	1	1	1	1.11758	1		1.18095	1		0.755251	1					193	21.658	6.12549
P21868	Casein kinase II subunit alpha OS=Gallus gallus OX=9031 GN=CSNK2A1 PE=2 SV=1 - [CSK21_CHICK]	0	9.21	1	3	3	3	0.810664	3	1.78843	0.953495	3	3.40347	1.16044	3	9.04989				391	45.1618	7.73779
Q02391	Golgi apparatus protein 1 OS=Gallus gallus OX=9031 GN=GLG1 PE=1 SV=1 - [GSLG1_CHICK]	0	2.54	2	2	2	2	1.00192	2	14.2591	1.12064	2	13.8649	0.896603	2	2.66184				1142	129.625	6.85889
P49339	Protein Wnt-11 OS=Gallus gallus OX=9031 GN=WNT11 PE=2 SV=1 - [WNT11_CHICK]	0	1.98	1	1	1	1	0.986947	1		1.15913	1		0.882257	1					354	39.4805	8.68994
P43347	Translationally-controlled tumor protein homolog OS=Gallus gallus OX=9031 GN=TPT1 PE=2 SV=1 - [TCTP_CHICK]	0	12.21	2	2	2	2	1.29295	2	8.12237	0.944736	2	2.09891	0.82127	2	12.7078				172	19.5176	4.99561
Q90640	Chromosome-associated kinesin KIF4 OS=Gallus gallus OX=9031 GN=KIF4 PE=2 SV=1 - [KIF4_CHICK]	0	0.82	2	1	1	4	0.724068	4	12.0901	1.00321	4	1.80003	1.23718	4	8.47837				1225	138.837	6.52197
E1BU33	VPS26, retromer complex component A OS=Gallus gallus OX=9031 GN=VPS26A PE=4 SV=1 - [E1BU33_CHICK]	0	7.36	2	2	2	2	0.881867	2	0.825368	1.10033	2	4.34079	1.02113	2	3.66337				326	37.9717	6.56592
A0A1D5PNL3	Ubiquitin-conjugating enzyme E2 N OS=Gallus gallus OX=9031 GN=UBE2N PE=3 SV=1 - [A0A1D5PNL3_CHICK]	0	23.03	1	2	2	3	0.980838	3	8.66632	0.904052	3	1.98843	1.1299	3	4.48296				152	17.127	6.56592
Q5ZMP6	AP-2 complex subunit mu OS=Gallus gallus OX=9031 GN=AP2M1 PE=2 SV=1 - [AP2M1_CHICK]	0	3.7	2	1	1	1	0.940163	1		1.08476	1		0.988188	1					433	49.3579	9.53955
Q5ZIA5	Coatomer subunit beta OS=Gallus gallus OX=9031 GN=COPB1 PE=2 SV=1 - [COPB_CHICK]	0	4.09	1	3	3	3	1.09064	3	25.1292	1.09641	3	4.1855	0.85415	3	14.4448				953	107.053	5.99854
P81628	Endoplasmic reticulum resident protein 29 (Fragment) OS=Gallus gallus OX=9031 GN=ERP29 PE=1 SV=2 - [ERP29_CHICK]	0	8.33	2	2	2	3	0.971377	2	16.0327	0.989378	2	6.40108	1.04272	2	6.69212				228	25.3572	7.89893
Q5ZI42	Malignant T-cell-amplified sequence 1 OS=Gallus gallus OX=9031 GN=MCTS1 PE=2 SV=1 - [MCTS1_CHICK]	0	9.39	1	1	1	1	0.685238	1		0.962122	1		1.30874	1					181	20.5579	8.82178
Q5ZMS2	Platelet-activating factor acetylhydrolase IB subunit beta OS=Gallus gallus OX=9031 GN=PAFAH1B2 PE=2 SV=1 - [PA1B2_CHICK]	0	8.73	3	1	1	1	1.00169	1		1.0804	1		0.941667	1					229	25.5512	6.21436
Q5F433	PRA1 family protein 3 OS=Gallus gallus OX=9031 GN=ARL6IP5 PE=2 SV=1 - [PRAF3_CHICK]	0	15.96	1	2	2	2	0.992451	2	22.5794	0.913999	2	11.3998	1.07262	2	26.0961				188	21.6376	9.49561
Q5ZJ56	60S ribosomal protein L7 OS=Gallus gallus OX=9031 GN=RPL7 PE=2 SV=1 - [RL7_CHICK]	0	11.38	3	2	2	2	1.18515	2	27.0105	0.904733	2	4.36307	0.922497	2	24.4838				246	28.7621	10.8286
Q6IVA4	Ubiquitin-like modifier-activating enzyme 5 OS=Gallus gallus OX=9031 GN=UBA5 PE=2 SV=1 - [UBA5_CHICK]	0	6.3	2	1	1	1	1.04623	1		0.281481	1		1.63082	1					397	44.15	4.84326
Q5ZI34	Redox-regulatory protein FAM213A OS=Gallus gallus OX=9031 GN=FAM213A PE=2 SV=2 - [F213A_CHICK]	0	15.18	2	3	3	4	1.02033	4	1.99572	1.06313	4	4.4534	0.987013	4	9.77993				224	24.9329	8.82178
A0A1L1RJW7	Glutathione S-transferase kappa OS=Gallus gallus OX=9031 GN=GSTK1 PE=3 SV=1 - [A0A1L1RJW7_CHICK]	0	4.91	1	1	1	1	0.458924	1		1.25733	1		1.22627	1					224	25.3372	8.85107
F1NN24	Kelch like family member 34 OS=Gallus gallus OX=9031 GN=KLHL34 PE=4 SV=2 - [F1NN24_CHICK]	0	1.68	1	1	1	1	0.988761	1		1.20591	1		0.838276	1					595	67.1151	6.3667
F1NY09	Chromosome 11 open reading frame 54 OS=Gallus gallus OX=9031 GN=C1H11ORF54 PE=4 SV=2 - [F1NY09_CHICK]	0	4.75	1	1	1	1	1.07383	1		1.14182	1		0.826687	1					316	34.6578	6.60986
F1NCU9	Serum paraoxonase/arylesterase 2 OS=Gallus gallus OX=9031 GN=PON2 PE=4 SV=2 - [F1NCU9_CHICK]	0	4.8	2	1	1	1	0.854114	1		1.02848	1		1.10991	1					354	39.31	5.42725
F1NL88	Reticulon 4 interacting protein 1 OS=Gallus gallus OX=9031 GN=RTN4IP1 PE=4 SV=3 - [F1NL88_CHICK]	0	4.48	1	1	1	1	1.17285	1		0.862263	1		0.999386	1					357	38.8332	8.54346
E1C658	ATP synthase subunit d, mitochondrial OS=Gallus gallus OX=9031 GN=ATP5H PE=3 SV=3 - [E1C658_CHICK]	0	10.56	1	1	1	2	1.04366	2	17.4542	1.00861	2	6.49176	0.96384	2	9.27279				161	18.3315	8.77783
E1BS37	Uncharacterized protein OS=Gallus gallus OX=9031 GN=HSD17B11 PE=3 SV=1 - [E1BS37_CHICK]	0	4.01	1	1	1	1	1.08293	1		0.98785	1		0.959082	1					299	32.6183	8.30908
A0A547	Trifunctional purine biosynthetic protein adenosine-3 OS=Gallus gallus OX=9031 GN=GART PE=3 SV=1 - [A0A547_CHICK]	0	1.3	2	1	1	1	0.812545	1		1.03073	1		1.14197	1					1003	106.462	7.57666
Q49B65	EF hand-containing protein 1 OS=Gallus gallus OX=9031 GN=EFHD1 PE=2 SV=1 - [Q49B65_CHICK]	0	3.36	1	1	1	2	0.59821	2	0.493874	0.855762	2	13.0937	1.47208	2	7.06435				238	26.9096	5.10986
Q5ZHP4	Uncharacterized protein OS=Gallus gallus OX=9031 GN=TPD52 PE=2 SV=1 - [Q5ZHP4_CHICK]	0	13.59	3	2	2	2	0.949641	2	17.9288	1.16143	2	4.98303	0.895297	2	21.5567				184	19.848	4.94482
Q5ZKX2	Proteasome 26S subunit, ATPase 6 OS=Gallus gallus OX=9031 GN=PSMC6 PE=2 SV=1 - [Q5ZKX2_CHICK]	0	3.6	3	1	1	1	0.953053	1		0.749516	1		1.28213	1					389	44.1461	7.1958
Q5ZL83	Succinate--CoA ligase [ADP/GDP-forming] subunit alpha, mitochondrial OS=Gallus gallus OX=9031 GN=SUCLG1 PE=2 SV=1 - [Q5ZL83_CHICK]	0	3.02	1	1	1	1	0.846577	1		1.13963	1		1.01514	1					331	34.8272	9.43701
Q5ZJ21	Catenin delta 1 OS=Gallus gallus OX=9031 GN=Gga.38983 PE=2 SV=1 - [Q5ZJ21_CHICK]	0	2.18	1	1	1	2	0.895241	2	1.13488	1.07416	2	9.85659	1.03082	2	8.51595				597	66.6173	6.7417
Q5ZM92	DAZ associated protein 1 OS=Gallus gallus OX=9031 GN=DAZAP1 PE=2 SV=1 - [Q5ZM92_CHICK]	0	3.91	2	1	1	1	1.05127	1		1.06475	1		0.915204	1					409	43.7393	8.57275
A0A1D5PI43	Amine oxidase OS=Gallus gallus OX=9031 GN=MAOB PE=3 SV=1 - [A0A1D5PI43_CHICK]	0	2.3	1	1	1	2	1.09317	2	2.7675	1.05827	2	7.12428	0.884963	2	4.9294				521	58.5372	8.35303
A0A1D5PGH7	Zinc finger protein 292 OS=Gallus gallus OX=9031 GN=ZNF292 PE=4 SV=1 - [A0A1D5PGH7_CHICK]	0	0.29	1	1	1	1	1.01786	1		1.02264	1		0.980869	1					2725	305.295	7.35693
E1BUR3	DDRGK domain containing 1 OS=Gallus gallus OX=9031 PE=4 SV=3 - [E1BUR3_CHICK]	0	4.73	1	1	1	1	0.954627	1		0.997649	1		1.05545	1					296	34.4277	5.07178
A0A1D5PSP0	Solute carrier family 25 member 22 OS=Gallus gallus OX=9031 GN=SLC25A22 PE=3 SV=1 - [A0A1D5PSP0_CHICK]	0	5.28	1	1	1	1	0.773565	1		0.604254	1		1.56134	1					322	34.7515	9.43701
F1NGR5	ADP dependent glucokinase OS=Gallus gallus OX=9031 GN=ADPGK PE=4 SV=3 - [F1NGR5_CHICK]	0	2.66	2	1	1	1	1.00005	1		1.05921	1		0.96226	1					489	52.9321	5.8335
A0A1D5NWM7	Ribosomal L1 domain containing 1 OS=Gallus gallus OX=9031 GN=RSL1D1 PE=4 SV=1 - [A0A1D5NWM7_CHICK]	0	3.84	1	1	1	1	1.08683	1		0.987932	1		0.955807	1					443	49.5711	9.87646
F1P0U3	RAB GTPase activating protein 1 OS=Gallus gallus OX=9031 GN=RABGAP1 PE=4 SV=2 - [F1P0U3_CHICK]	0	1.78	1	1	1	1	0.859672	1		1.19213	1		0.956703	1					1069	121.642	5.18604
E1C9H4	Uncharacterized protein OS=Gallus gallus OX=9031 GN=MRPS17 PE=4 SV=1 - [E1C9H4_CHICK]	0	3.65	18	1	1	1													137	15.4924	9.67139
F1NS88	Isochorismatase domain containing 1 OS=Gallus gallus OX=9031 GN=ISOC1 PE=4 SV=2 - [F1NS88_CHICK]	0	4.79	1	1	1	1	0.997667	1		0.923351	1		1.08763	1					292	31.7068	7.72314
A0A1L1RNL6	Uncharacterized protein OS=Gallus gallus OX=9031 GN=NACA PE=4 SV=1 - [A0A1L1RNL6_CHICK]	0	9.56	3	1	1	1	0.837271	1		1.03134	1		1.12113	1					136	15.0068	4.90674
F1P010	Actin-related protein 2/3 complex subunit 4 OS=Gallus gallus OX=9031 GN=ARPC4 PE=3 SV=3 - [F1P010_CHICK]	0	6.55	1	1	1	1	1.17788	1		1.0597	1		0.815919	1					168	19.6934	8.42627
A0A1D5PYI7	LSM5 homolog, U6 small nuclear RNA and mRNA degradation associated OS=Gallus gallus OX=9031 GN=LSM5 PE=4 SV=1 - [A0A1D5PYI7_CHICK]	0	6.59	1	1	1	1	0.924061	1		0.770164	1		1.28716	1					91	9.91711	4.53857
F1NCM5	Prostaglandin reductase 1 OS=Gallus gallus OX=9031 GN=PTGR1 PE=4 SV=1 - [F1NCM5_CHICK]	0	6.38	3	2	2	2	1.11977	2	17.1584	0.862398	2	19.8975	1.02981	2	0.19706				329	35.9145	8.60205
A0A1D5PE96	Plastin-3 OS=Gallus gallus OX=9031 GN=PLS3 PE=4 SV=1 - [A0A1D5PE96_CHICK]	0	4.46	2	1	2	2	0.703808	1		0.930937	1		1.32183	1					628	70.8133	5.74463
A0A1D5PXI1	Aldehyde dehydrogenase 4 family member A1 OS=Gallus gallus OX=9031 GN=ALDH4A1 PE=3 SV=1 - [A0A1D5PXI1_CHICK]	0	3.45	1	1	1	1	0.883485	1		1.03817	1		1.07701	1					551	60.589	8.03076
A0A1L1RMP2	Ribosomal protein L32 OS=Gallus gallus OX=9031 GN=RPL32 PE=4 SV=1 - [A0A1L1RMP2_CHICK]	0	25.37	3	2	2	2	0.851513	2	17.4795	0.975195	2	13.3697	1.1407	2	21.1611				67	7.66405	9.62744
F1NQU7	Eukaryotic translation initiation factor 4 gamma 2 OS=Gallus gallus OX=9031 GN=EIF4G2 PE=4 SV=1 - [F1NQU7_CHICK]	0	2.31	2	2	2	2	0.845354	2	3.30125	1.00778	2	7.21004	1.13307	2	7.84855				864	97.4685	7.02002
A0A1D5NXA2	Chloride channel protein OS=Gallus gallus OX=9031 GN=CLCN2 PE=3 SV=1 - [A0A1D5NXA2_CHICK]	0	1.84	3	1	1	1	1.10753	1		1.00457	1		0.923716	1					868	95.6984	8.06006
F7B5K7	Heterogeneous nuclear ribonucleoprotein M OS=Gallus gallus OX=9031 GN=HNRNPM PE=4 SV=1 - [F7B5K7_CHICK]	0	1.55	1	1	1	1	1.07484	1		0.853236	1		1.088	1					709	76.0264	8.80713
A0A1L1RTL5	Cell division control protein 42 homolog OS=Gallus gallus OX=9031 GN=CDC42 PE=4 SV=1 - [A0A1L1RTL5_CHICK]	0	8.33	3	1	1	1	1.27375	1		1.12422	1		0.678658	1					132	14.9409	7.78174
A0A1D5PF08	Calnexin OS=Gallus gallus OX=9031 GN=CANX PE=3 SV=1 - [A0A1D5PF08_CHICK]	0	13.31	1	6	6	9	1.05449	9	13.3561	0.890896	9	15.0747	1.06474	9	26.195				601	68.326	4.55127
E1BR00	Adenylosuccinate lyase OS=Gallus gallus OX=9031 GN=ADSL PE=3 SV=2 - [E1BR00_CHICK]	0	8.66	2	3	3	3	1.19585	3	2.12934	0.914615	3	14.8855	0.997714	3	9.97398				485	54.646	7.12256
A0A1D5NZQ6	AP complex subunit beta OS=Gallus gallus OX=9031 GN=AP1B1 PE=3 SV=1 - [A0A1D5NZQ6_CHICK]	0	2.67	3	1	2	2	1.09776	1		1.03249	1		0.906365	1					938	103.079	5.16064
F1NR71	Proteasome 26S subunit, non-ATPase 7 OS=Gallus gallus OX=9031 GN=PSMD7 PE=4 SV=3 - [F1NR71_CHICK]	0	9.21	1	2	2	2	0.908903	2	13.1548	1.06682	2	24.813	0.988407	2	34.6558				304	34.6682	6.41748
A0A1L1RXB2	Carboxypeptidase OS=Gallus gallus OX=9031 GN=CTSA PE=3 SV=1 - [A0A1L1RXB2_CHICK]	0	1.79	4	1	1	1	1.00328	1		1.03276	1		0.983647	1					392	44.7188	5.87158
F1NZZ2	Uncharacterized protein OS=Gallus gallus OX=9031 PE=4 SV=3 - [F1NZZ2_CHICK]	0	0.87	1	1	1	1	1.14435	1		0.93282	1		0.958676	1					1488	166.239	8.104
A0A1D5PWY4	Apoptosis-inducing factor 1, mitochondrial OS=Gallus gallus OX=9031 GN=AIFM1 PE=4 SV=1 - [A0A1D5PWY4_CHICK]	0	8.71	4	2	2	2	1.13123	2	23.9811	1.03706	2	13.3819	0.856746	2	11.081				333	37.0421	9.01221
A0A1L1RUL6	Uncharacterized protein OS=Gallus gallus OX=9031 GN=PA2G4 PE=4 SV=1 - [A0A1L1RUL6_CHICK]	0	5.71	2	1	1	1	1.11643	1		0.994589	1		0.925482	1					210	23.8971	7.53271
A0A1D5P3S0	RuvB-like helicase OS=Gallus gallus OX=9031 PE=3 SV=1 - [A0A1D5P3S0_CHICK]	0	6.38	2	1	1	1	0.984203	1		0.930495	1		1.09218	1					188	20.1032	5.59229
E1BTY4	Sorting nexin OS=Gallus gallus OX=9031 GN=SNX9 PE=3 SV=2 - [E1BTY4_CHICK]	0	2.41	1	1	1	2	1.31828	2	9.78413	0.854382	2	5.14823	0.878942	2	16.6429				582	64.8358	5.2749
E1BRF3	Uncharacterized protein OS=Gallus gallus OX=9031 GN=MYCBP PE=4 SV=2 - [E1BRF3_CHICK]	0	19.42	2	1	1	1	0.821561	1		1.30413	1		0.886235	1					103	11.8832	5.85889
A0A1L1RVJ4	Glycyl-tRNA synthetase OS=Gallus gallus OX=9031 GN=GARS PE=4 SV=1 - [A0A1L1RVJ4_CHICK]	0	3.58	2	1	1	1	0.973918	1		0.902081	1		1.12643	1					307	34.8472	5.23682
A0A1D5NT69	Synaptojanin 1 OS=Gallus gallus OX=9031 GN=SYNJ1 PE=4 SV=1 - [A0A1D5NT69_CHICK]	0	0.72	1	1	1	1	0.584552	1		0.995987	1		1.36059	1					1536	170.438	7.56201
F1P2S9	Gamma-tubulin complex component OS=Gallus gallus OX=9031 GN=TUBGCP3 PE=3 SV=3 - [F1P2S9_CHICK]	0	1.1	1	1	1	1	0.941967	1		1.08457	1		0.986883	1					911	104.092	8.22119
A0A1L1RYW9	Gelsolin OS=Gallus gallus OX=9031 GN=GSN PE=4 SV=1 - [A0A1L1RYW9_CHICK]	0	3.43	5	1	1	1	1.05397	1		1.00505	1		0.967224	1					350	38.5813	5.31299
A0A1D5PSB4	Ubiquitin protein ligase E3 component n-recognin 4 OS=Gallus gallus OX=9031 PE=4 SV=1 - [A0A1D5PSB4_CHICK]	0	0.31	1	1	1	1	0.904338	1		1.15218	1		0.956339	1					5171	572.692	6.03662
A0A1D5P521	Uncharacterized protein OS=Gallus gallus OX=9031 GN=SUB1L2 PE=4 SV=1 - [A0A1D5P521_CHICK]	0	10.32	2	1	1	1	1.24329	1		0.978484	1		0.836021	1					126	14.2983	9.56885
F1NBD7	Cyclin-dependent kinase 1 OS=Gallus gallus OX=9031 GN=CDK1 PE=3 SV=1 - [F1NBD7_CHICK]	0	6.6	1	1	1	1	0.685845	1		0.842443	1		1.41695	1					303	34.7093	7.97217
A0A1D5PY54	LanC like 2 OS=Gallus gallus OX=9031 GN=LANCL2 PE=4 SV=1 - [A0A1D5PY54_CHICK]	0	2.7	1	1	1	1	1.11766	1		1.08242	1		0.844689	1					370	42.1722	7.66455
A0A1D5NUI5	Prolactin regulatory element binding OS=Gallus gallus OX=9031 GN=PREB PE=4 SV=1 - [A0A1D5NUI5_CHICK]	0	1.73	1	1	1	1	0.819212	1		0.983241	1		1.17964	1					462	48.9934	8.70459
H9KZL2	Nicastrin precursor OS=Gallus gallus OX=9031 GN=NCSTN PE=4 SV=1 - [H9KZL2_CHICK]	0	2.23	1	1	1	1	0.997653	1		0.942327	1		1.0704	1					717	79.445	6.20166
A0A1L1RK36	Uncharacterized protein OS=Gallus gallus OX=9031 GN=CTSC PE=3 SV=1 - [A0A1L1RK36_CHICK]	0	1.74	2	1	1	1	0.988393	1		1.0208	1		1.00671	1					460	51.7575	7.72314
A0A1D5PNC5	Enoyl-CoA delta isomerase 2 OS=Gallus gallus OX=9031 GN=ECI2 PE=4 SV=1 - [A0A1D5PNC5_CHICK]	0	6.64	3	1	1	1	1.31915	1		0.944652	1		0.804517	1					241	26.7387	7.76709
A0A1L1RTR5	Uncharacterized protein OS=Gallus gallus OX=9031 GN=NIPSNAP3L PE=4 SV=1 - [A0A1L1RTR5_CHICK]	0	7.1	3	1	1	1	1.30182	1		0.992087	1		0.775649	1					155	17.4912	9.43701
F1NY25	Cytoplasmic aconitate hydratase OS=Gallus gallus OX=9031 GN=ACO1 PE=3 SV=1 - [F1NY25_CHICK]	0	3.94	3	2	2	2	1.10823	2	4.47946	0.884121	2	3.16839	1.0319	2	1.48035				889	98.0255	7.32764
F1NZA1	Tubulin--tyrosine ligase-like protein 12 OS=Gallus gallus OX=9031 GN=TTLL12 PE=4 SV=1 - [F1NZA1_CHICK]	0	2.23	1	1	1	1	1.08491	1		1.04509	1		0.905462	1					627	72.767	5.21143
A0A1L1RKJ2	Serine/threonine-protein phosphatase 2A activator OS=Gallus gallus OX=9031 GN=PTPA PE=3 SV=1 - [A0A1L1RKJ2_CHICK]	0	5.84	3	2	2	2	1.02393	2	13.5375	1.23186	2	1.85938	0.777031	2	17.357				308	35.2689	6.87354
F1NNH9	Translocase of outer mitochondrial membrane 70 OS=Gallus gallus OX=9031 GN=TOMM70 PE=4 SV=3 - [F1NNH9_CHICK]	0	4.2	1	2	2	2	0.990145	2	5.02913	0.971396	2	8.31978	1.04547	2	10.9421				595	66.4915	6.43018
F1NRZ6	Importin 9 OS=Gallus gallus OX=9031 GN=IPO9 PE=4 SV=3 - [F1NRZ6_CHICK]	0	1.73	1	1	1	1	0.879869	1		1.24999	1		0.887573	1					1040	115.574	4.77979
A0A1D5P7V5	Afadin, adherens junction formation factor OS=Gallus gallus OX=9031 GN=AFDN PE=4 SV=1 - [A0A1D5P7V5_CHICK]	0	0.89	5	1	1	1	1.23206	1		0.895843	1		0.920306	1					1680	191.396	6.1001
A0A1D5PGB0	Muellerian-inhibiting factor precursor OS=Gallus gallus OX=9031 GN=AMH PE=3 SV=1 - [A0A1D5PGB0_CHICK]	0	1.55	1	1	1	1	0.873674	1		1.02215	1		1.09962	1					644	70.4785	7.29834
R4GM18	Kruppel like factor 9 OS=Gallus gallus OX=9031 GN=KLF9 PE=4 SV=1 - [R4GM18_CHICK]	0	3.83	1	1	1	1	1.6769	1		0.913374	1		0.539408	1					235	25.6448	9.30518
A0A1D5PML2	Vigilin OS=Gallus gallus OX=9031 GN=HDLBP PE=4 SV=2 - [A0A1D5PML2_CHICK]	0	1.19	3	1	1	1	1.07798	1		0.994264	1		0.957321	1					1265	141.731	7.25439
A0A1L1RY50	Uncharacterized protein OS=Gallus gallus OX=9031 GN=LOC772071 PE=4 SV=1 - [A0A1L1RY50_CHICK]	0	5.03	4	1	1	2	0.863592	2	7.19717	1.0713	2	6.18376	1.05891	2	10.5105				298	33.8362	8.88037
F1P2P3	Cysteinyl-tRNA synthetase 2, mitochondrial OS=Gallus gallus OX=9031 GN=CARS2 PE=4 SV=3 - [F1P2P3_CHICK]	0	2.87	1	1	1	1	1.83944	1		0.48115	1		0.798655	1					488	54.028	6.7124
A0A1D5PHA4	Atlastin GTPase 1 OS=Gallus gallus OX=9031 GN=ATL1 PE=4 SV=1 - [A0A1D5PHA4_CHICK]	0	2.71	2	1	1	1	1.03378	1		0.49737	1		1.44493	1					553	62.925	6.30322
A0A1D5PWK8	SCO1, cytochrome c oxidase assembly protein OS=Gallus gallus OX=9031 GN=SCO1 PE=4 SV=1 - [A0A1D5PWK8_CHICK]	0	12.33	1	1	1	1	0.81106	1		1.10794	1		1.07306	1					146	16.6896	5.43994
F1NPD3	60S ribosomal protein L18a OS=Gallus gallus OX=9031 GN=RPL18A PE=3 SV=3 - [F1NPD3_CHICK]	0	10.23	2	2	2	2	1.31918	2	3.01267	1.03554	2	12.4191	0.716199	2	11.7432				176	20.797	10.8286
F1NLA2	Zinc finger and BTB domain containing 11 OS=Gallus gallus OX=9031 GN=ZBTB11 PE=4 SV=4 - [F1NLA2_CHICK]	0	1.54	1	1	1	1	0.825889	1		1.00458	1		1.15478	1					911	102.79	7.76709
E1BSN7	Alpha-1,4 glucan phosphorylase OS=Gallus gallus OX=9031 GN=PYGB PE=3 SV=2 - [E1BSN7_CHICK]	0	1.9	1	1	1	1	1.07559	1		0.938135	1		1.01026	1					843	96.6982	6.44287
E1C2C3	Splicing factor 3b subunit 1 OS=Gallus gallus OX=9031 GN=SF3B1 PE=4 SV=2 - [E1C2C3_CHICK]	0	1.23	1	1	1	1	0.848613	1		0.954857	1		1.1813	1					1296	145.113	7.02002
A0A1I7Q411	Calpain-1 catalytic subunit OS=Gallus gallus OX=9031 GN=CAPN11 PE=3 SV=1 - [A0A1I7Q411_CHICK]	0	1.85	2	1	1	1	1.07204	1		1.02701	1		0.932455	1					701	79.8462	5.03369
A0A1D5P6I9	Uncharacterized protein OS=Gallus gallus OX=9031 GN=LOC107056098 PE=4 SV=1 - [A0A1D5P6I9_CHICK]	0	17.99	2	2	2	2	1.20473	2	11.9194	0.991033	2	8.19433	0.851206	2	5.15342				139	15.5219	7.32764
A0A1D5P2Y6	Potassium calcium-activated channel subfamily N member 3 OS=Gallus gallus OX=9031 GN=KCNN3 PE=4 SV=1 - [A0A1D5P2Y6_CHICK]	0	2.09	1	1	1	2	1.27707	2	41.4607	0.87789	2	2.30092	0.808656	2	57.3671				622	67.2227	5.37646
A0A1D5PPI4	Family with sequence similarity 198 member B OS=Gallus gallus OX=9031 GN=FAM198B PE=4 SV=1 - [A0A1D5PPI4_CHICK]	0	3.66	1	1	1	1	1.01845	1		1.14153	1		0.872391	1					246	28.6246	8.19189
A0A1L1RIP0	Peroxisomal trans-2-enoyl-CoA reductase OS=Gallus gallus OX=9031 GN=PECR PE=4 SV=1 - [A0A1L1RIP0_CHICK]	0	3.81	2	1	1	1	1.18547	1		0.979954	1		0.882123	1					236	25.286	7.82568
A0A1D5PE01	Cholesterol side-chain cleavage enzyme, mitochondrial OS=Gallus gallus OX=9031 GN=CYP11A1 PE=3 SV=1 - [A0A1D5PE01_CHICK]	0	4.72	1	1	1	1	1.66289	1		1.07846	1		0.400946	1					508	58.1643	9.15869
F1N8W3	Periostin precursor OS=Gallus gallus OX=9031 GN=POSTN PE=4 SV=3 - [F1N8W3_CHICK]	0	2.33	2	1	1	1	1.11392	1		0.775265	1		1.12676	1					815	91.3628	7.26904
F1NY29	Electron transfer flavoprotein-ubiquinone oxidoreductase, mitochondrial OS=Gallus gallus OX=9031 GN=ETFDH PE=4 SV=2 - [F1NY29_CHICK]	0	2.09	1	1	1	1	1.19429	1		0.772885	1		1.06298	1					478	53.3166	8.82178
A0A1L1RLD4	Uncharacterized protein OS=Gallus gallus OX=9031 GN=FH PE=3 SV=1 - [A0A1L1RLD4_CHICK]	0	4.44	3	1	1	1	1.03909	1		1.03694	1		0.950461	1					360	38.3709	8.14795
F1NW17	Extended synaptotagmin 2 OS=Gallus gallus OX=9031 GN=ESYT2 PE=4 SV=3 - [F1NW17_CHICK]	0	1.75	2	1	1	1	1.60249	1		0.925657	1		0.589299	1					858	95.9183	7.34229
A0A1D5PZA1	ATRX, chromatin remodeler OS=Gallus gallus OX=9031 GN=ATRX PE=4 SV=1 - [A0A1D5PZA1_CHICK]	0	0.42	2	1	1	1	0.777234	1		1.07572	1		1.13008	1					2380	269.75	7.00537
F1NYK3	Methylcrotonoyl-CoA carboxylase subunit alpha, mitochondrial OS=Gallus gallus OX=9031 GN=MCCC1 PE=4 SV=1 - [F1NYK3_CHICK]	0	2.38	1	1	1	1	0.580407	1		0.559197	1		1.76075	1					713	78.452	6.99072
F6QGM9	Heterogeneous nuclear ribonucleoprotein D0 OS=Gallus gallus OX=9031 GN=HNRNPD PE=4 SV=1 - [F6QGM9_CHICK]	0	6.17	1	1	2	2	0.981833	1		1.11318	1		0.928191	1					324	35.4059	8.104
A0A1D5P733	Torsin family 1, member B-like precursor OS=Gallus gallus OX=9031 GN=TOR1BL PE=4 SV=1 - [A0A1D5P733_CHICK]	0	5.58	3	1	1	1	1.03516	1		0.750895	1		1.21351	1					269	30.9639	7.97217
A0A1D5P491	Phosphoribosyl pyrophosphate synthetase associated protein 1 OS=Gallus gallus OX=9031 GN=PRPSAP1 PE=4 SV=1 - [A0A1D5P491_CHICK]	0	7.14	5	1	1	1	0.891066	1		1.03889	1		1.07014	1					196	22.1256	9.40771
A0A1D5PS16	WD repeat-containing protein 1 OS=Gallus gallus OX=9031 GN=WDR1 PE=4 SV=1 - [A0A1D5PS16_CHICK]	0	1.69	3	1	1	1	1.27189	1		1.00392	1		0.789451	1					592	64.6379	6.7124
A0A1D5PJG5	Protein polybromo-1 OS=Gallus gallus OX=9031 GN=PBRM1 PE=4 SV=1 - [A0A1D5PJG5_CHICK]	0	0.38	5	1	1	1	1.29755	1		0.975642	1		0.794088	1					1565	180.152	6.80029
A0A1L1RY51	Calcyclin binding protein OS=Gallus gallus OX=9031 GN=CACYBP PE=4 SV=1 - [A0A1L1RY51_CHICK]	0	8.28	2	2	2	2	1.0762	2	2.26447	0.969873	2	8.00189	0.977654	2	9.26135				169	19.6634	8.98291
A0A1L1RXA2	Receptor of-activated protein C kinase 1 OS=Gallus gallus OX=9031 GN=RACK1 PE=4 SV=1 - [A0A1L1RXA2_CHICK]	0	12.73	5	3	3	3	1.16523	3	0.274892	1.04367	3	3.23177	0.840864	3	5.05497				220	24.2261	7.63525
F1P0I3	RNA helicase OS=Gallus gallus OX=9031 GN=DDX10 PE=3 SV=1 - [F1P0I3_CHICK]	0	0.8	2	1	1	1	1.6546	1		0.926923	1		0.5454	1					875	100.121	8.29443
A0A1D5P4L7	Ovotransferrin OS=Gallus gallus OX=9031 GN=TF PE=3 SV=1 - [A0A1D5P4L7_CHICK]	0	1.99	3	1	1	1	1.10104	1		0.869971	1		1.0513	1					705	77.7684	7.12256
A0A1D5NU19	WD repeat domain 11 OS=Gallus gallus OX=9031 GN=WDR11 PE=4 SV=1 - [A0A1D5NU19_CHICK]	0	0.9	1	1	1	1	1.16828	1		1.04696	1		0.835363	1					1216	135.478	6.91748
A0A1D5PTG6	Eukaryotic translation initiation factor 3 subunit B OS=Gallus gallus OX=9031 GN=EIF3B PE=3 SV=1 - [A0A1D5PTG6_CHICK]	0	3.92	2	2	2	2	0.950142	2	10.8824	1.13566	2	3.58513	0.927754	2	13.15				740	85.2654	5.14795
A0A1D5PS28	Fatty acid synthase OS=Gallus gallus OX=9031 GN=FASN PE=4 SV=1 - [A0A1D5PS28_CHICK]	0	0.78	5	1	1	1	0.858604	1		1.13705	1		1.00761	1					1540	167.954	6.20166
E1BUS2	NOP58 ribonucleoprotein OS=Gallus gallus OX=9031 GN=NOP58 PE=4 SV=3 - [E1BUS2_CHICK]	0	3.55	1	1	1	1	0.907079	1		1.32888	1		0.793589	1					479	53.5032	8.29443
A0A1L1RYN8	Heterogeneous nuclear ribonucleoprotein H3 OS=Gallus gallus OX=9031 GN=HNRNPH3 PE=4 SV=1 - [A0A1L1RYN8_CHICK]	0	5.3	2	1	1	2	1.20933	2	5.87292	0.947627	2	19.5279	0.880748	2	12.381				321	34.6481	6.75635
A0A1D5PK79	Neuroblastoma amplified sequence OS=Gallus gallus OX=9031 GN=NBAS PE=4 SV=1 - [A0A1D5PK79_CHICK]	0	0.81	2	1	1	1	0.695708	1		0.617209	1		1.61345	1					2224	252.787	5.50342
A0A1L1RX36	Serine-threonine kinase receptor-associated protein OS=Gallus gallus OX=9031 GN=STRAP PE=4 SV=1 - [A0A1L1RX36_CHICK]	0	11.48	3	2	2	3	0.996917	3	17.2779	1.07422	3	14.788	0.943049	3	1.27678				270	29.4178	5.65576
A0A1D5PJX2	F-actin-capping protein subunit alpha-1 OS=Gallus gallus OX=9031 GN=CAPZA1 PE=3 SV=1 - [A0A1D5PJX2_CHICK]	0	6.9	3	1	1	1	0.868731	1		0.962631	1		1.15773	1					261	29.9609	6.72705
A0A1D5P5K7	Nitrilase family member 2 OS=Gallus gallus OX=9031 GN=NIT2 PE=4 SV=1 - [A0A1D5P5K7_CHICK]	0	4.28	2	1	1	1	0.957932	1		1.06025	1		0.995874	1					257	28.3045	8.04541
A0A1L1RMI1	Mini-chromosome maintenance complex-binding protein OS=Gallus gallus OX=9031 GN=MCMBP PE=4 SV=1 - [A0A1L1RMI1_CHICK]	0	3.42	3	1	1	1	1.27766	1		1.0758	1		0.719432	1					527	59.521	5.69385
A0A1L1RRK7	Calcium-transporting ATPase OS=Gallus gallus OX=9031 GN=ATP2A2 PE=3 SV=1 - [A0A1L1RRK7_CHICK]	0	1.3	5	1	1	1	0.64769	1		1.18536	1		1.13677	1					997	109.66	5.36377
A0A1L1RUW5	N-myc and STAT interactor OS=Gallus gallus OX=9031 GN=NMI PE=4 SV=1 - [A0A1L1RUW5_CHICK]	0	7.67	2	2	2	2	1.26323	2	19.3759	1.03562	2	17.5185	0.752198	2	4.73445				352	39.7861	5.17334
A0A1D5PR23	Epithelial-splicing regulatory protein 2 OS=Gallus gallus OX=9031 GN=ESRP2 PE=4 SV=1 - [A0A1D5PR23_CHICK]	0	2.04	4	1	1	1	0.607084	1		1.16687	1		1.18688	1					686	75.0721	6.75635
A0A1D5NUW5	HECT and RLD domain containing E3 ubiquitin protein ligase 4 OS=Gallus gallus OX=9031 GN=HERC4 PE=4 SV=1 - [A0A1D5NUW5_CHICK]	0	1.72	4	1	1	1	0.859182	1		1.00566	1		1.12648	1					755	86.2264	6.39209
F1NB67	Uncharacterized protein OS=Gallus gallus OX=9031 GN=PLEKHO2 PE=4 SV=3 - [F1NB67_CHICK]	0	2.8	1	1	1	1	1.05418	1		0.961172	1		1.00691	1					572	62.9472	5.49072
F1NPM6	NADH dehydrogenase [ubiquinone] 1 alpha subcomplex subunit 10, mitochondrial OS=Gallus gallus OX=9031 GN=NDUFA10 PE=3 SV=1 - [F1NPM6_CHICK]	0	3.88	1	1	1	1	0.905923	1		1.02579	1		1.06985	1					361	41.423	6.34131
A0A1L1RWB6	DnaJ heat shock protein family (Hsp40) member A1 OS=Gallus gallus OX=9031 GN=DNAJA1 PE=4 SV=1 - [A0A1L1RWB6_CHICK]	0	3.3	3	1	1	1													182	20.8116	5.12256
A0A1D5PYK4	Uncharacterized protein OS=Gallus gallus OX=9031 GN=ACACB PE=4 SV=1 - [A0A1D5PYK4_CHICK]	0	1.79	2	1	1	1	1.39181	1		0.939121	1		0.74992	1					892	100.813	6.66846
F1N8G9	Eukaryotic translation initiation factor 4 gamma 3 OS=Gallus gallus OX=9031 GN=EIF4G3 PE=4 SV=3 - [F1N8G9_CHICK]	0	0.42	4	1	1	1	0.766567	1		1.0763	1		1.1383	1					1649	181.772	5.36377
A0A1D5PZD9	Transforming acidic coiled-coil containing protein 1 OS=Gallus gallus OX=9031 PE=4 SV=2 - [A0A1D5PZD9_CHICK]	0	1.67	1	1	1	1	0.966128	1		0.870847	1		1.16119	1					838	90.963	5.41455
A0A1D5NTR9	FAM20C, golgi associated secretory pathway kinase OS=Gallus gallus OX=9031 GN=FAM20C PE=4 SV=2 - [A0A1D5NTR9_CHICK]	0	1.15	1	1	1	1	0.975599	1		0.989006	1		1.0461	1					520	59.9233	7.35693
A0A1D5PDL2	Pyruvate carboxylase, mitochondrial OS=Gallus gallus OX=9031 GN=PC PE=4 SV=1 - [A0A1D5PDL2_CHICK]	0	2.15	1	1	1	1	0.980027	1		1.02406	1		1.01062	1					325	35.1701	5.37646
A0A1D5P3M1	Uncharacterized protein OS=Gallus gallus OX=9031 GN=ANP32A PE=4 SV=1 - [A0A1D5P3M1_CHICK]	0	4.23	3	1	1	1	1.30308	1		0.923435	1		0.836975	1					213	24.1839	4.33545
A0A1D5NXI4	Tetratricopeptide repeat domain 38 OS=Gallus gallus OX=9031 GN=TTC38L PE=4 SV=1 - [A0A1D5NXI4_CHICK]	0	2.94	4	1	1	1	1.10785	1		1.08384	1		0.851445	1					374	42.3253	6.11279
F1NGB1	Nucleobindin-2 precursor OS=Gallus gallus OX=9031 GN=NUCB2 PE=4 SV=1 - [F1NGB1_CHICK]	0	4.84	1	2	2	2	1.11375	2	1.01606	0.985856	2	9.25365	0.932536	2	7.88578				455	53.804	5.14795
A0A1D5P253	Myeloid-derived growth factor precursor OS=Gallus gallus OX=9031 GN=MYDGF PE=4 SV=1 - [A0A1D5P253_CHICK]	0	9.47	2	1	1	1	0.95323	1		1.02712	1		1.02983	1					95	10.7555	5.89697
A0A1D5P3C7	Hsp90 co-chaperone Cdc37 OS=Gallus gallus OX=9031 GN=CDC37 PE=4 SV=1 - [A0A1D5P3C7_CHICK]	0	11.23	2	1	1	1	1.26583	1		0.961837	1		0.832649	1					187	21.0534	5.17334
A0A1D5NYR0	N-alpha-acetyltransferase 50 OS=Gallus gallus OX=9031 GN=NAA50 PE=4 SV=1 - [A0A1D5NYR0_CHICK]	0	8.44	2	1	1	1	1.19499	1		1.11401	1		0.752551	1					154	17.8043	8.82178
A0A1D5P4Y1	Uncharacterized protein OS=Gallus gallus OX=9031 GN=SKIV2L PE=4 SV=1 - [A0A1D5P4Y1_CHICK]	0	1.35	1	1	1	1	1.03542	1		0.747317	1		1.21655	1					962	104.348	8.68994
A0A1D5P7X5	UPF0568 protein C14orf166 homolog OS=Gallus gallus OX=9031 GN=C5H14orf166 PE=4 SV=1 - [A0A1D5P7X5_CHICK]	0	8.89	4	1	1	1	0.895832	1		0.997607	1		1.10373	1					180	20.0786	6.12549
A0A1L1RY21	Uncharacterized protein OS=Gallus gallus OX=9031 GN=CETN2 PE=4 SV=1 - [A0A1L1RY21_CHICK]	0	11.21	2	1	1	1	0.515278	1		1.15216	1		1.27557	1					116	13.4368	4.81787
E1BVP7	Importin subunit alpha OS=Gallus gallus OX=9031 GN=KPNA7 PE=3 SV=2 - [E1BVP7_CHICK]	0	6.4	1	3	3	3	1.04032	3	19.5223	1.03321	3	4.11527	0.95284	3	0.448917				516	56.542	5.2749
A0A1L1RJC8	Phenylalanyl-tRNA synthetase beta subunit OS=Gallus gallus OX=9031 GN=FARSB PE=4 SV=1 - [A0A1L1RJC8_CHICK]	0	4.2	2	2	2	2	0.897333	2	10.3463	1.04339	2	25.4715	1.02376	2	31.2576				547	61.241	6.66846
E1BVL8	Ovotransferrin OS=Gallus gallus OX=9031 GN=LOC416959 PE=3 SV=2 - [E1BVL8_CHICK]	0	2.19	1	1	1	1	1.20619	1		0.868967	1		0.965944	1					731	80.6322	6.85889
A0A1D5P0V2	Dedicator of cytokinesis 9 OS=Gallus gallus OX=9031 GN=DOCK9 PE=3 SV=1 - [A0A1D5P0V2_CHICK]	0	0.62	2	1	1	1	1.18636	1		1.06839	1		0.801069	1					2089	239.235	7.57666
A0A1L1RJ88	Acetylserotonin O-methyltransferase like OS=Gallus gallus OX=9031 GN=ASMTL PE=4 SV=1 - [A0A1L1RJ88_CHICK]	0	4.25	3	1	1	1	0.773264	1		1.08552	1		1.12444	1					306	33.6177	6.75635
E1C949	ATP binding cassette subfamily C member 8 OS=Gallus gallus OX=9031 GN=ABCC8 PE=4 SV=3 - [E1C949_CHICK]	0	0.65	2	1	1	1	0.749559	1		1.03618	1		1.1887	1					1548	174.23	8.03076
A0A1L1RUY1	RNA polymerase II subunit M OS=Gallus gallus OX=9031 PE=4 SV=1 - [A0A1L1RUY1_CHICK]	0	3.36	2	1	1	1	2.64547	1		0.377106	1		0.231856	1					327	36.1331	5.98584
A0A1D5PHJ7	Uncharacterized protein OS=Gallus gallus OX=9031 PE=4 SV=1 - [A0A1D5PHJ7_CHICK]	0	11.19	2	1	1	1	1.0987	1		1.07013	1		0.871403	1					134	13.89	5.51611
A0A1L1RYE0	40S ribosomal protein S8 OS=Gallus gallus OX=9031 GN=RPS8 PE=3 SV=1 - [A0A1L1RYE0_CHICK]	0	9.43	3	1	1	1	1.08625	1		1.20479	1		0.75931	1					159	18.2728	9.80322
A0A1L1RXA4	F-actin-capping protein subunit alpha-2 OS=Gallus gallus OX=9031 GN=CAPZA2 PE=3 SV=1 - [A0A1L1RXA4_CHICK]	0	6.32	3	1	1	1	1.21953	1		1.06262	1		0.779089	1					285	32.6795	6.13818
F1NBP2	V-type proton ATPase catalytic subunit A OS=Gallus gallus OX=9031 GN=ATP6V1A PE=3 SV=1 - [F1NBP2_CHICK]	0	2.95	5	1	1	1	0.595625	1		1.01854	1		1.33102	1					611	68.2559	5.85889
A0A1D5PNB8	Adenosylhomocysteinase OS=Gallus gallus OX=9031 GN=AHCY PE=4 SV=1 - [A0A1D5PNB8_CHICK]	0	6.27	2	1	1	1	1.27794	1		1.0505	1		0.742178	1					287	31.4901	7.75244
A0A1D5PN56	Torsin 1A interacting protein 1 OS=Gallus gallus OX=9031 GN=TOR1AIP1 PE=4 SV=2 - [A0A1D5PN56_CHICK]	0	6.4	1	2	2	2	0.909734	1		1.17391	1		0.932182	1					406	44.9822	7.59131
A0A1D5PYZ8	Spectrin beta chain OS=Gallus gallus OX=9031 GN=SPTB PE=3 SV=1 - [A0A1D5PYZ8_CHICK]	0	0.48	1	1	1	1	0.742132	1		1.1239	1		1.11512	1					2295	262.258	5.92236
A0A1L1RNM2	Low molecular weight phosphotyrosine protein phosphatase OS=Gallus gallus OX=9031 GN=ACP1 PE=4 SV=1 - [A0A1L1RNM2_CHICK]	0	10.45	3	1	1	1	1.03	1		1.05136	1		0.944824	1					67	7.9219	6.04932
A0A1L1RY31	Ribosomal protein L4 OS=Gallus gallus OX=9031 GN=RPL4 PE=4 SV=1 - [A0A1L1RY31_CHICK]	0	16.99	13	4	4	4	0.880543	4	18.5086	0.971386	4	1.90145	1.13932	4	11.2889				306	34.5395	10.8433
